# Supplementary material for: Indels allow antiviral proteins to evolve functional novelty inaccessible by missense mutations
Source: Cell Genom. 2025 Mar 25;5(6):100818. doi: 10.1016/j.xgen.2025.100818 (PMC12230231; doi:10.1016/j.xgen.2025.100818)
Supplement: Table S1. Primers used for cloning TRIM5α variants or variant libraries, related to STAR Methods [file mmc2.xlsx]

## Sheet: Sheet1
Primer	Purpose	Sequence
SEQUENCING PRIMERS
pQCXIP-F	External primer for pQC series (F)	acaccgggaccgatccag
HsT5-midF	Fwd primer from midpoint of HsT5a	GATCTGGAGCATCGGCTG
RhT5-midF	Fwd primer from midpoint of RhT5a	CTCATCTCAGAACTGGAGCATC
CLONING PRIMERS
oJT258	F primer: add XhoI site 5' of HsT5 v1 loop by Quikchange	GTCATTTCTGAAGATAAGAGACAAGTctcgagTCCGAAACCACAGATAATATATGG
oJT259	R primer: add XhoI site 5' of HsT5 v1 loop by Quikchange	CCATATATTATCTGTGGTTTCGGActcgagACTTGTCTCTTATCTTCAGAAATGAC
oJT260	F primer: add XhoI site 5' of RhT5 v1 loop by Quikchange	CATTGCTGAAGATAAGAGACAAGTctcgagTCGGAACCCACAGATAATGTATC
oJT261	R primer: add XhoI site 5' of RhT5 v1 loop by Quikchange	GATACATTATCTGTGGGTTCCGActcgagACTTGTCTCTTATCTTCAGCAATG
oJT296	F primer: swap RhT5v1 out for HsT5v1 via KLD & blunt end ligation	CAAGATACCAGACATTTGTGAATTTCAATTATTGTACTGGCGTC
oJT297	R primer: swap RhT5v1 out for HsT5v1 via KLD & blunt end ligation	TCCCTCGTGCCCCATACATTATCTGTGGGTTCCGA
oIR001	F primer for SDM: HsT5-Q330G/Q337Y/V340P	GGCACGAGGGACAAGATACtAcACATTTccGAATTTCAATTATTGTACTGGCATCC
oIR002	R primer for SMD: HsT5-Q330G/Q337Y/V340P	GGATGCCAGTACAATAATTGAAATTCggAAATGTgTaGTATCTTGTCCCTCGTGCC
oJT307	F primer: add V340 dupe to F339 dupe ( = F339dupe2) by Quikchange	GGGACAAGATACCAGACATTcGTtTTTGTGAATTTCAATTATTGTACTGGC
oJT308	R primer: add V340 dupe to F339 dupe ( = F339dupe2) by Quikchange	GCCAGTACAATAATTGAAATTCACAAAaACgAATGTCTGGTATCTTGTCCC
oJT323	F primer: add F339dupe to HsT5 by Quikchange	AGGGACAAGATACCAGACAttcTTTGTGAATTTCAATTATTGTACTGG
oJT324	R primer: add F339dupe to HsT5 by Quikchange	CCAGTACAATAATTGAAATTCACAAAgaaTGTCTGGTATCTTGTCCCT
oJT290	R primer to extend Hs->RhT5 interconversion library oPools into dsDNA	gatCAGGATCCAAGCAGTTTTC
oJT291	R primer to extend Rh->HsT5 interconversion library oPools into dsDNA	gatCAggatccAAGCACTTTTC
HorRIndel-R	R primer to amplify HsT5 and Rh indel libraries from oPools	GAAGCCAGCACATACCCC
OLIGO POOLS (IDT SYNTHESIZED)
HumanTRIM5-RhV1 combinatorial library (ordered as single, mixed oligo pool)
H2R	G330/-TF/V340; mix 332/335/336/337/338/339	caaGTCTCGAGTCCGAAACCACAGATAATATATGGGGCACSAGGGACACKATWTCMGWCATTKGTGAATTTCAATTATTGTACTGGCATCCTGGGCTCTCAAAGTATCACATCAGGGAAACATTACTGGGAGGTAGACGTGTCCAAGAAAACTGCTTGGATCCTGatc
H2R	Q330/-TF/V340; mix 332/335/336/337/338/340	caaGTCTCGAGTCCGAAACCACAGATAATATATcaGGCACSAGGGACACKATWTCMGWCATTKGTGAATTTCAATTATTGTACTGGCATCCTGGGCTCTCAAAGTATCACATCAGGGAAACATTACTGGGAGGTAGACGTGTCCAAGAAAACTGCTTGGATCCTGatc
H2R	G330/+TF/V340; mix 332/335/336/337/338/341	caaGTCTCGAGTCCGAAACCACAGATAATATATGGGGCACSAGGGACACKATWTACGTTTCMGWCATTKGTGAATTTCAATTATTGTACTGGCATCCTGGGCTCTCAAAGTATCACATCAGGGAAACATTACTGGGAGGTAGACGTGTCCAAGAAAACTGCTTGGATCCTGatc
H2R	Q330/+TF/V340; mix 332/335/336/337/338/342	caaGTCTCGAGTCCGAAACCACAGATAATATATcaGGCACSAGGGACACKATWTACGTTTCMGWCATTKGTGAATTTCAATTATTGTACTGGCATCCTGGGCTCTCAAAGTATCACATCAGGGAAACATTACTGGGAGGTAGACGTGTCCAAGAAAACTGCTTGGATCCTGatc
H2R	G330/-TF/T340; mix 332/335/336/337/338/339	caaGTCTCGAGTCCGAAACCACAGATAATATATGGGGCACSAGGGACACKATWTCMGWCATTKacGAATTTCAATTATTGTACTGGCATCCTGGGCTCTCAAAGTATCACATCAGGGAAACATTACTGGGAGGTAGACGTGTCCAAGAAAACTGCTTGGATCCTGatc
H2R	Q330/-TF/T340; mix 332/335/336/337/338/340; note +1 fs error in oligo	caaGTCTCGAGTCCGAAACCACAGATAATATATcaGGCACSAGGGACACKATWTCMGWCATTKacTGAATTTCAATTATTGTACTGGCATCCTGGGCTCTCAAAGTATCACATCAGGGAAACATTACTGGGAGGTAGACGTGTCCAAGAAAACTGCTTGGATCCTGatc
H2R	G330/+TF/T340; mix 332/335/336/337/338/341	caaGTCTCGAGTCCGAAACCACAGATAATATATGGGGCACSAGGGACACKATWTACGTTTCMGWCATTKacGAATTTCAATTATTGTACTGGCATCCTGGGCTCTCAAAGTATCACATCAGGGAAACATTACTGGGAGGTAGACGTGTCCAAGAAAACTGCTTGGATCCTGatc
H2R	Q330/+TF/T340; mix 332/335/336/337/338/342	caaGTCTCGAGTCCGAAACCACAGATAATATATcaGGCACSAGGGACACKATWTACGTTTCMGWCATTKacGAATTTCAATTATTGTACTGGCATCCTGGGCTCTCAAAGTATCACATCAGGGAAACATTACTGGGAGGTAGACGTGTCCAAGAAAACTGCTTGGATCCTGatc
RhesusTRIM5-HsV1 combinatorial library (ordered as single, mixed oligo pool)
R2H	G332/-TF/V344; mix 332/335/336/337/338/339	caaGTctcgagTCGGAACCCACAGATAATGTATggGGCACSAGGGACACKATWTCMGWCATTKgtGAATTTCAATTATTGTACTGGCGTCCTGGGCTCCCAAAGTATCACATCAGGGAAGCATTACTGGGAGGTAGATGTGTCCAAGAAAAGTGCTTggatccTGatc
R2H	Q332/-TF/V344; mix 332/335/336/337/338/339	caaGTctcgagTCGGAACCCACAGATAATGTATCAGGCACSAGGGACACKATWTCMGWCATTKgtGAATTTCAATTATTGTACTGGCGTCCTGGGCTCCCAAAGTATCACATCAGGGAAGCATTACTGGGAGGTAGATGTGTCCAAGAAAAGTGCTTggatccTGatc
R2H	G332/+TF/V344; mix 332/335/336/337/338/339	caaGTctcgagTCGGAACCCACAGATAATGTATggGGCACSAGGGACACKATWTacgtttCMGWCATTKgtGAATTTCAATTATTGTACTGGCGTCCTGGGCTCCCAAAGTATCACATCAGGGAAGCATTACTGGGAGGTAGATGTGTCCAAGAAAAGTGCTTggatccTGatc
R2H	Q332/+TF/V344; mix 332/335/336/337/338/339	caaGTctcgagTCGGAACCCACAGATAATGTATCAGGCACSAGGGACACKATWTacgtttCMGWCATTKgtGAATTTCAATTATTGTACTGGCGTCCTGGGCTCCCAAAGTATCACATCAGGGAAGCATTACTGGGAGGTAGATGTGTCCAAGAAAAGTGCTTggatccTGatc
R2H	G332/-TF/T344; mix 332/335/336/337/338/339	caaGTctcgagTCGGAACCCACAGATAATGTATggGGCACSAGGGACACKATWTCMGWCATTKACGAATTTCAATTATTGTACTGGCGTCCTGGGCTCCCAAAGTATCACATCAGGGAAGCATTACTGGGAGGTAGATGTGTCCAAGAAAAGTGCTTggatccTGatc
R2H	Q332/-TF/T344; mix 332/335/336/337/338/339	caaGTctcgagTCGGAACCCACAGATAATGTATCAGGCACSAGGGACACKATWTCMGWCATTKACGAATTTCAATTATTGTACTGGCGTCCTGGGCTCCCAAAGTATCACATCAGGGAAGCATTACTGGGAGGTAGATGTGTCCAAGAAAAGTGCTTggatccTGatc
R2H	G332/+TF/T344; mix 332/335/336/337/338/339	caaGTctcgagTCGGAACCCACAGATAATGTATggGGCACSAGGGACACKATWTacgtttCMGWCATTKACGAATTTCAATTATTGTACTGGCGTCCTGGGCTCCCAAAGTATCACATCAGGGAAGCATTACTGGGAGGTAGATGTGTCCAAGAAAAGTGCTTggatccTGatc
R2H	Q332/+TF/T344; mix 332/335/336/337/338/339	caaGTctcgagTCGGAACCCACAGATAATGTATCAGGCACSAGGGACACKATWTacgtttCMGWCATTKACGAATTTCAATTATTGTACTGGCGTCCTGGGCTCCCAAAGTATCACATCAGGGAAGCATTACTGGGAGGTAGATGTGTCCAAGAAAAGTGCTTggatccTGatc
HsIndel library (ordered as a single, mixed oligo pool)
HsIndel	324syn	GTCATTTCTGAAGATAAGAGACAAGTctcgagTCCGAAgCCACAGATAATATATGGGGCACGAGGGACAAGATACCAGACATTTGTGAATTTCAATTATTGTACTGGCATCCTGGGCTCTCAAAGTATCACATCAGGGAAACATTACTGGGAGGTAGACGTGTCCAAGAAAACTGCTTggatccTGGGGGTATGTGCTGGCTTC
HsIndel	324stop	GTCATTTCTGAAGATAAGAGACAAGTctcgagTCCGTGACCACAGATAATATATGGGGCACGAGGGACAAGATACCAGACATTTGTGAATTTCAATTATTGTACTGGCATCCTGGGCTCTCAAAGTATCACATCAGGGAAACATTACTGGGAGGTAGACGTGTCCAAGAAAACTGCTTggatccTGGGGGTATGTGCTGGCTTC
HsIndel	328syn	GTCATTTCTGAAGATAAGAGACAAGTctcgagTCCGAAACCACAGATAAtcTATGGGGCACGAGGGACAAGATACCAGACATTTGTGAATTTCAATTATTGTACTGGCATCCTGGGCTCTCAAAGTATCACATCAGGGAAACATTACTGGGAGGTAGACGTGTCCAAGAAAACTGCTTggatccTGGGGGTATGTGCTGGCTTC
HsIndel	328stop	GTCATTTCTGAAGATAAGAGACAAGTctcgagTCCGAAACCACAGATATGATATGGGGCACGAGGGACAAGATACCAGACATTTGTGAATTTCAATTATTGTACTGGCATCCTGGGCTCTCAAAGTATCACATCAGGGAAACATTACTGGGAGGTAGACGTGTCCAAGAAAACTGCTTggatccTGGGGGTATGTGCTGGCTTC
HsIndel	330syn	GTCATTTCTGAAGATAAGAGACAAGTctcgagTCCGAAACCACAGATAATATATGGcGCACGAGGGACAAGATACCAGACATTTGTGAATTTCAATTATTGTACTGGCATCCTGGGCTCTCAAAGTATCACATCAGGGAAACATTACTGGGAGGTAGACGTGTCCAAGAAAACTGCTTggatccTGGGGGTATGTGCTGGCTTC
HsIndel	330stop	GTCATTTCTGAAGATAAGAGACAAGTctcgagTCCGAAACCACAGATAATATATTGAGCACGAGGGACAAGATACCAGACATTTGTGAATTTCAATTATTGTACTGGCATCCTGGGCTCTCAAAGTATCACATCAGGGAAACATTACTGGGAGGTAGACGTGTCCAAGAAAACTGCTTggatccTGGGGGTATGTGCTGGCTTC
HsIndel	333syn	GTCATTTCTGAAGATAAGAGACAAGTctcgagTCCGAAACCACAGATAATATATGGGGCACGAGGcACAAGATACCAGACATTTGTGAATTTCAATTATTGTACTGGCATCCTGGGCTCTCAAAGTATCACATCAGGGAAACATTACTGGGAGGTAGACGTGTCCAAGAAAACTGCTTggatccTGGGGGTATGTGCTGGCTTC
HsIndel	333stop	GTCATTTCTGAAGATAAGAGACAAGTctcgagTCCGAAACCACAGATAATATATGGGGCACGATGAACAAGATACCAGACATTTGTGAATTTCAATTATTGTACTGGCATCCTGGGCTCTCAAAGTATCACATCAGGGAAACATTACTGGGAGGTAGACGTGTCCAAGAAAACTGCTTggatccTGGGGGTATGTGCTGGCTTC
HsIndel	336syn	GTCATTTCTGAAGATAAGAGACAAGTctcgagTCCGAAACCACAGATAATATATGGGGCACGAGGGACAAGATAtCAGACATTTGTGAATTTCAATTATTGTACTGGCATCCTGGGCTCTCAAAGTATCACATCAGGGAAACATTACTGGGAGGTAGACGTGTCCAAGAAAACTGCTTggatccTGGGGGTATGTGCTGGCTTC
HsIndel	336stop	GTCATTTCTGAAGATAAGAGACAAGTctcgagTCCGAAACCACAGATAATATATGGGGCACGAGGGACAAGATGACAGACATTTGTGAATTTCAATTATTGTACTGGCATCCTGGGCTCTCAAAGTATCACATCAGGGAAACATTACTGGGAGGTAGACGTGTCCAAGAAAACTGCTTggatccTGGGGGTATGTGCTGGCTTC
HsIndel	340syn	GTCATTTCTGAAGATAAGAGACAAGTctcgagTCCGAAACCACAGATAATATATGGGGCACGAGGGACAAGATACCAGACATTTGTtAATTTCAATTATTGTACTGGCATCCTGGGCTCTCAAAGTATCACATCAGGGAAACATTACTGGGAGGTAGACGTGTCCAAGAAAACTGCTTggatccTGGGGGTATGTGCTGGCTTC
HsIndel	340stop	GTCATTTCTGAAGATAAGAGACAAGTctcgagTCCGAAACCACAGATAATATATGGGGCACGAGGGACAAGATACCAGACATTTTGAAATTTCAATTATTGTACTGGCATCCTGGGCTCTCAAAGTATCACATCAGGGAAACATTACTGGGAGGTAGACGTGTCCAAGAAAACTGCTTggatccTGGGGGTATGTGCTGGCTTC
HsIndel	345syn	GTCATTTCTGAAGATAAGAGACAAGTctcgagTCCGAAACCACAGATAATATATGGGGCACGAGGGACAAGATACCAGACATTTGTGAATTTCAATTATTGcACTGGCATCCTGGGCTCTCAAAGTATCACATCAGGGAAACATTACTGGGAGGTAGACGTGTCCAAGAAAACTGCTTggatccTGGGGGTATGTGCTGGCTTC
HsIndel	345stop	GTCATTTCTGAAGATAAGAGACAAGTctcgagTCCGAAACCACAGATAATATATGGGGCACGAGGGACAAGATACCAGACATTTGTGAATTTCAATTATTGAACTGGCATCCTGGGCTCTCAAAGTATCACATCAGGGAAACATTACTGGGAGGTAGACGTGTCCAAGAAAACTGCTTggatccTGGGGGTATGTGCTGGCTTC
HsIndel	324dupe 1	GTCATTTCTGAAGATAAGAGACAAGTctcgagTCCGAAgAAACCACAGATAATATATGGGGCACGAGGGACAAGATACCAGACATTTGTGAATTTCAATTATTGTACTGGCATCCTGGGCTCTCAAAGTATCACATCAGGGAAACATTACTGGGAGGTAGACGTGTCCAAGAAAACTGCTTggatccTGGGGGTATGTGCTGGCTTC
HsIndel	324dupe 2	GTCATTTCTGAAGATAAGAGACAAGTctcgagTCCGAAgCCgAAACCACAGATAATATATGGGGCACGAGGGACAAGATACCAGACATTTGTGAATTTCAATTATTGTACTGGCATCCTGGGCTCTCAAAGTATCACATCAGGGAAACATTACTGGGAGGTAGACGTGTCCAAGAAAACTGCTTggatccTGGGGGTATGTGCTGGCTTC
HsIndel	324dupe 3	GTCATTTCTGAAGATAAGAGACAAGTctcgagTCCGAAgCCgCAaAAACCACAGATAATATATGGGGCACGAGGGACAAGATACCAGACATTTGTGAATTTCAATTATTGTACTGGCATCCTGGGCTCTCAAAGTATCACATCAGGGAAACATTACTGGGAGGTAGACGTGTCCAAGAAAACTGCTTggatccTGGGGGTATGTGCTGGCTTC
HsIndel	324dupe 4	GTCATTTCTGAAGATAAGAGACAAGTctcgagTCCGAAgCCgCAaATcAAACCACAGATAATATATGGGGCACGAGGGACAAGATACCAGACATTTGTGAATTTCAATTATTGTACTGGCATCCTGGGCTCTCAAAGTATCACATCAGGGAAACATTACTGGGAGGTAGACGTGTCCAAGAAAACTGCTTggatccTGGGGGTATGTGCTGGCTTC
HsIndel	324dupe 5	GTCATTTCTGAAGATAAGAGACAAGTctcgagTCCGAAgCCgCAaATcATcAAACCACAGATAATATATGGGGCACGAGGGACAAGATACCAGACATTTGTGAATTTCAATTATTGTACTGGCATCCTGGGCTCTCAAAGTATCACATCAGGGAAACATTACTGGGAGGTAGACGTGTCCAAGAAAACTGCTTggatccTGGGGGTATGTGCTGGCTTC
HsIndel	324dupe 6	GTCATTTCTGAAGATAAGAGACAAGTctcgagTCCGAAgCCgCAaATcATcTAcAAACCACAGATAATATATGGGGCACGAGGGACAAGATACCAGACATTTGTGAATTTCAATTATTGTACTGGCATCCTGGGCTCTCAAAGTATCACATCAGGGAAACATTACTGGGAGGTAGACGTGTCCAAGAAAACTGCTTggatccTGGGGGTATGTGCTGGCTTC
HsIndel	324dupe 7	GTCATTTCTGAAGATAAGAGACAAGTctcgagTCCGAAgCCgCAaATcATcTAcGGcAAACCACAGATAATATATGGGGCACGAGGGACAAGATACCAGACATTTGTGAATTTCAATTATTGTACTGGCATCCTGGGCTCTCAAAGTATCACATCAGGGAAACATTACTGGGAGGTAGACGTGTCCAAGAAAACTGCTTggatccTGGGGGTATGTGCTGGCTTC
HsIndel	324dupe 8	GTCATTTCTGAAGATAAGAGACAAGTctcgagTCCGAAgCCgCAaATcATcTAcGGcGCgAAACCACAGATAATATATGGGGCACGAGGGACAAGATACCAGACATTTGTGAATTTCAATTATTGTACTGGCATCCTGGGCTCTCAAAGTATCACATCAGGGAAACATTACTGGGAGGTAGACGTGTCCAAGAAAACTGCTTggatccTGGGGGTATGTGCTGGCTTC
HsIndel	324dupe 9	GTCATTTCTGAAGATAAGAGACAAGTctcgagTCCGAAgCCgCAaATcATcTAcGGcGCgaGAAAACCACAGATAATATATGGGGCACGAGGGACAAGATACCAGACATTTGTGAATTTCAATTATTGTACTGGCATCCTGGGCTCTCAAAGTATCACATCAGGGAAACATTACTGGGAGGTAGACGTGTCCAAGAAAACTGCTTggatccTGGGGGTATGTGCTGGCTTC
HsIndel	325dupe 1	GTCATTTCTGAAGATAAGAGACAAGTctcgagTCCGAAACCgCCACAGATAATATATGGGGCACGAGGGACAAGATACCAGACATTTGTGAATTTCAATTATTGTACTGGCATCCTGGGCTCTCAAAGTATCACATCAGGGAAACATTACTGGGAGGTAGACGTGTCCAAGAAAACTGCTTggatccTGGGGGTATGTGCTGGCTTC
HsIndel	325dupe 2	GTCATTTCTGAAGATAAGAGACAAGTctcgagTCCGAAACCgCAaCCACAGATAATATATGGGGCACGAGGGACAAGATACCAGACATTTGTGAATTTCAATTATTGTACTGGCATCCTGGGCTCTCAAAGTATCACATCAGGGAAACATTACTGGGAGGTAGACGTGTCCAAGAAAACTGCTTggatccTGGGGGTATGTGCTGGCTTC
HsIndel	325dupe 3	GTCATTTCTGAAGATAAGAGACAAGTctcgagTCCGAAACCgCAaATcCCACAGATAATATATGGGGCACGAGGGACAAGATACCAGACATTTGTGAATTTCAATTATTGTACTGGCATCCTGGGCTCTCAAAGTATCACATCAGGGAAACATTACTGGGAGGTAGACGTGTCCAAGAAAACTGCTTggatccTGGGGGTATGTGCTGGCTTC
HsIndel	325dupe 4	GTCATTTCTGAAGATAAGAGACAAGTctcgagTCCGAAACCgCAaATcATcCCACAGATAATATATGGGGCACGAGGGACAAGATACCAGACATTTGTGAATTTCAATTATTGTACTGGCATCCTGGGCTCTCAAAGTATCACATCAGGGAAACATTACTGGGAGGTAGACGTGTCCAAGAAAACTGCTTggatccTGGGGGTATGTGCTGGCTTC
HsIndel	325dupe 5	GTCATTTCTGAAGATAAGAGACAAGTctcgagTCCGAAACCgCAaATcATcTAcCCACAGATAATATATGGGGCACGAGGGACAAGATACCAGACATTTGTGAATTTCAATTATTGTACTGGCATCCTGGGCTCTCAAAGTATCACATCAGGGAAACATTACTGGGAGGTAGACGTGTCCAAGAAAACTGCTTggatccTGGGGGTATGTGCTGGCTTC
HsIndel	325dupe 6	GTCATTTCTGAAGATAAGAGACAAGTctcgagTCCGAAACCgCAaATcATcTAcGGcCCACAGATAATATATGGGGCACGAGGGACAAGATACCAGACATTTGTGAATTTCAATTATTGTACTGGCATCCTGGGCTCTCAAAGTATCACATCAGGGAAACATTACTGGGAGGTAGACGTGTCCAAGAAAACTGCTTggatccTGGGGGTATGTGCTGGCTTC
HsIndel	325dupe 7	GTCATTTCTGAAGATAAGAGACAAGTctcgagTCCGAAACCgCAaATcATcTAcGGcGCgCCACAGATAATATATGGGGCACGAGGGACAAGATACCAGACATTTGTGAATTTCAATTATTGTACTGGCATCCTGGGCTCTCAAAGTATCACATCAGGGAAACATTACTGGGAGGTAGACGTGTCCAAGAAAACTGCTTggatccTGGGGGTATGTGCTGGCTTC
HsIndel	325dupe 8	GTCATTTCTGAAGATAAGAGACAAGTctcgagTCCGAAACCgCAaATcATcTAcGGcGCgaGACCACAGATAATATATGGGGCACGAGGGACAAGATACCAGACATTTGTGAATTTCAATTATTGTACTGGCATCCTGGGCTCTCAAAGTATCACATCAGGGAAACATTACTGGGAGGTAGACGTGTCCAAGAAAACTGCTTggatccTGGGGGTATGTGCTGGCTTC
HsIndel	325dupe 9	GTCATTTCTGAAGATAAGAGACAAGTctcgagTCCGAAACCgCAaATcATcTAcGGcGCgaGAGGtCCACAGATAATATATGGGGCACGAGGGACAAGATACCAGACATTTGTGAATTTCAATTATTGTACTGGCATCCTGGGCTCTCAAAGTATCACATCAGGGAAACATTACTGGGAGGTAGACGTGTCCAAGAAAACTGCTTggatccTGGGGGTATGTGCTGGCTTC
HsIndel	326dupe 1	GTCATTTCTGAAGATAAGAGACAAGTctcgagTCCGAAACCACAaCAGATAATATATGGGGCACGAGGGACAAGATACCAGACATTTGTGAATTTCAATTATTGTACTGGCATCCTGGGCTCTCAAAGTATCACATCAGGGAAACATTACTGGGAGGTAGACGTGTCCAAGAAAACTGCTTggatccTGGGGGTATGTGCTGGCTTC
HsIndel	326dupe 2	GTCATTTCTGAAGATAAGAGACAAGTctcgagTCCGAAACCACAaATcCAGATAATATATGGGGCACGAGGGACAAGATACCAGACATTTGTGAATTTCAATTATTGTACTGGCATCCTGGGCTCTCAAAGTATCACATCAGGGAAACATTACTGGGAGGTAGACGTGTCCAAGAAAACTGCTTggatccTGGGGGTATGTGCTGGCTTC
HsIndel	326dupe 3	GTCATTTCTGAAGATAAGAGACAAGTctcgagTCCGAAACCACAaATcATcCAGATAATATATGGGGCACGAGGGACAAGATACCAGACATTTGTGAATTTCAATTATTGTACTGGCATCCTGGGCTCTCAAAGTATCACATCAGGGAAACATTACTGGGAGGTAGACGTGTCCAAGAAAACTGCTTggatccTGGGGGTATGTGCTGGCTTC
HsIndel	326dupe 4	GTCATTTCTGAAGATAAGAGACAAGTctcgagTCCGAAACCACAaATcATcTAcCAGATAATATATGGGGCACGAGGGACAAGATACCAGACATTTGTGAATTTCAATTATTGTACTGGCATCCTGGGCTCTCAAAGTATCACATCAGGGAAACATTACTGGGAGGTAGACGTGTCCAAGAAAACTGCTTggatccTGGGGGTATGTGCTGGCTTC
HsIndel	326dupe 5	GTCATTTCTGAAGATAAGAGACAAGTctcgagTCCGAAACCACAaATcATcTAcGGcCAGATAATATATGGGGCACGAGGGACAAGATACCAGACATTTGTGAATTTCAATTATTGTACTGGCATCCTGGGCTCTCAAAGTATCACATCAGGGAAACATTACTGGGAGGTAGACGTGTCCAAGAAAACTGCTTggatccTGGGGGTATGTGCTGGCTTC
HsIndel	326dupe 6	GTCATTTCTGAAGATAAGAGACAAGTctcgagTCCGAAACCACAaATcATcTAcGGcGCgCAGATAATATATGGGGCACGAGGGACAAGATACCAGACATTTGTGAATTTCAATTATTGTACTGGCATCCTGGGCTCTCAAAGTATCACATCAGGGAAACATTACTGGGAGGTAGACGTGTCCAAGAAAACTGCTTggatccTGGGGGTATGTGCTGGCTTC
HsIndel	326dupe 7	GTCATTTCTGAAGATAAGAGACAAGTctcgagTCCGAAACCACAaATcATcTAcGGcGCgaGACAGATAATATATGGGGCACGAGGGACAAGATACCAGACATTTGTGAATTTCAATTATTGTACTGGCATCCTGGGCTCTCAAAGTATCACATCAGGGAAACATTACTGGGAGGTAGACGTGTCCAAGAAAACTGCTTggatccTGGGGGTATGTGCTGGCTTC
HsIndel	326dupe 8	GTCATTTCTGAAGATAAGAGACAAGTctcgagTCCGAAACCACAaATcATcTAcGGcGCgaGAGGtCAGATAATATATGGGGCACGAGGGACAAGATACCAGACATTTGTGAATTTCAATTATTGTACTGGCATCCTGGGCTCTCAAAGTATCACATCAGGGAAACATTACTGGGAGGTAGACGTGTCCAAGAAAACTGCTTggatccTGGGGGTATGTGCTGGCTTC
HsIndel	326dupe 9	GTCATTTCTGAAGATAAGAGACAAGTctcgagTCCGAAACCACAaATcATcTAcGGcGCgaGAGGtACcCAGATAATATATGGGGCACGAGGGACAAGATACCAGACATTTGTGAATTTCAATTATTGTACTGGCATCCTGGGCTCTCAAAGTATCACATCAGGGAAACATTACTGGGAGGTAGACGTGTCCAAGAAAACTGCTTggatccTGGGGGTATGTGCTGGCTTC
HsIndel	327dupe 1	GTCATTTCTGAAGATAAGAGACAAGTctcgagTCCGAAACCACAGATcATAATATATGGGGCACGAGGGACAAGATACCAGACATTTGTGAATTTCAATTATTGTACTGGCATCCTGGGCTCTCAAAGTATCACATCAGGGAAACATTACTGGGAGGTAGACGTGTCCAAGAAAACTGCTTggatccTGGGGGTATGTGCTGGCTTC
HsIndel	327dupe 2	GTCATTTCTGAAGATAAGAGACAAGTctcgagTCCGAAACCACAGATcATcATAATATATGGGGCACGAGGGACAAGATACCAGACATTTGTGAATTTCAATTATTGTACTGGCATCCTGGGCTCTCAAAGTATCACATCAGGGAAACATTACTGGGAGGTAGACGTGTCCAAGAAAACTGCTTggatccTGGGGGTATGTGCTGGCTTC
HsIndel	327dupe 3	GTCATTTCTGAAGATAAGAGACAAGTctcgagTCCGAAACCACAGATcATcTAcATAATATATGGGGCACGAGGGACAAGATACCAGACATTTGTGAATTTCAATTATTGTACTGGCATCCTGGGCTCTCAAAGTATCACATCAGGGAAACATTACTGGGAGGTAGACGTGTCCAAGAAAACTGCTTggatccTGGGGGTATGTGCTGGCTTC
HsIndel	327dupe 4	GTCATTTCTGAAGATAAGAGACAAGTctcgagTCCGAAACCACAGATcATcTAcGGcATAATATATGGGGCACGAGGGACAAGATACCAGACATTTGTGAATTTCAATTATTGTACTGGCATCCTGGGCTCTCAAAGTATCACATCAGGGAAACATTACTGGGAGGTAGACGTGTCCAAGAAAACTGCTTggatccTGGGGGTATGTGCTGGCTTC
HsIndel	327dupe 5	GTCATTTCTGAAGATAAGAGACAAGTctcgagTCCGAAACCACAGATcATcTAcGGcGCgATAATATATGGGGCACGAGGGACAAGATACCAGACATTTGTGAATTTCAATTATTGTACTGGCATCCTGGGCTCTCAAAGTATCACATCAGGGAAACATTACTGGGAGGTAGACGTGTCCAAGAAAACTGCTTggatccTGGGGGTATGTGCTGGCTTC
HsIndel	327dupe 6	GTCATTTCTGAAGATAAGAGACAAGTctcgagTCCGAAACCACAGATcATcTAcGGcGCgaGAATAATATATGGGGCACGAGGGACAAGATACCAGACATTTGTGAATTTCAATTATTGTACTGGCATCCTGGGCTCTCAAAGTATCACATCAGGGAAACATTACTGGGAGGTAGACGTGTCCAAGAAAACTGCTTggatccTGGGGGTATGTGCTGGCTTC
HsIndel	327dupe 7	GTCATTTCTGAAGATAAGAGACAAGTctcgagTCCGAAACCACAGATcATcTAcGGcGCgaGAGGtATAATATATGGGGCACGAGGGACAAGATACCAGACATTTGTGAATTTCAATTATTGTACTGGCATCCTGGGCTCTCAAAGTATCACATCAGGGAAACATTACTGGGAGGTAGACGTGTCCAAGAAAACTGCTTggatccTGGGGGTATGTGCTGGCTTC
HsIndel	327dupe 8	GTCATTTCTGAAGATAAGAGACAAGTctcgagTCCGAAACCACAGATcATcTAcGGcGCgaGAGGtACcATAATATATGGGGCACGAGGGACAAGATACCAGACATTTGTGAATTTCAATTATTGTACTGGCATCCTGGGCTCTCAAAGTATCACATCAGGGAAACATTACTGGGAGGTAGACGTGTCCAAGAAAACTGCTTggatccTGGGGGTATGTGCTGGCTTC
HsIndel	327dupe 9	GTCATTTCTGAAGATAAGAGACAAGTctcgagTCCGAAACCACAGATcATcTAcGGcGCgaGAGGtACccGcATAATATATGGGGCACGAGGGACAAGATACCAGACATTTGTGAATTTCAATTATTGTACTGGCATCCTGGGCTCTCAAAGTATCACATCAGGGAAACATTACTGGGAGGTAGACGTGTCCAAGAAAACTGCTTggatccTGGGGGTATGTGCTGGCTTC
HsIndel	328dupe 1	GTCATTTCTGAAGATAAGAGACAAGTctcgagTCCGAAACCACAGATAATcATATATGGGGCACGAGGGACAAGATACCAGACATTTGTGAATTTCAATTATTGTACTGGCATCCTGGGCTCTCAAAGTATCACATCAGGGAAACATTACTGGGAGGTAGACGTGTCCAAGAAAACTGCTTggatccTGGGGGTATGTGCTGGCTTC
HsIndel	328dupe 2	GTCATTTCTGAAGATAAGAGACAAGTctcgagTCCGAAACCACAGATAATcTAcATATATGGGGCACGAGGGACAAGATACCAGACATTTGTGAATTTCAATTATTGTACTGGCATCCTGGGCTCTCAAAGTATCACATCAGGGAAACATTACTGGGAGGTAGACGTGTCCAAGAAAACTGCTTggatccTGGGGGTATGTGCTGGCTTC
HsIndel	328dupe 3	GTCATTTCTGAAGATAAGAGACAAGTctcgagTCCGAAACCACAGATAATcTAcGGcATATATGGGGCACGAGGGACAAGATACCAGACATTTGTGAATTTCAATTATTGTACTGGCATCCTGGGCTCTCAAAGTATCACATCAGGGAAACATTACTGGGAGGTAGACGTGTCCAAGAAAACTGCTTggatccTGGGGGTATGTGCTGGCTTC
HsIndel	328dupe 4	GTCATTTCTGAAGATAAGAGACAAGTctcgagTCCGAAACCACAGATAATcTAcGGcGCgATATATGGGGCACGAGGGACAAGATACCAGACATTTGTGAATTTCAATTATTGTACTGGCATCCTGGGCTCTCAAAGTATCACATCAGGGAAACATTACTGGGAGGTAGACGTGTCCAAGAAAACTGCTTggatccTGGGGGTATGTGCTGGCTTC
HsIndel	328dupe 5	GTCATTTCTGAAGATAAGAGACAAGTctcgagTCCGAAACCACAGATAATcTAcGGcGCgaGAATATATGGGGCACGAGGGACAAGATACCAGACATTTGTGAATTTCAATTATTGTACTGGCATCCTGGGCTCTCAAAGTATCACATCAGGGAAACATTACTGGGAGGTAGACGTGTCCAAGAAAACTGCTTggatccTGGGGGTATGTGCTGGCTTC
HsIndel	328dupe 6	GTCATTTCTGAAGATAAGAGACAAGTctcgagTCCGAAACCACAGATAATcTAcGGcGCgaGAGGtATATATGGGGCACGAGGGACAAGATACCAGACATTTGTGAATTTCAATTATTGTACTGGCATCCTGGGCTCTCAAAGTATCACATCAGGGAAACATTACTGGGAGGTAGACGTGTCCAAGAAAACTGCTTggatccTGGGGGTATGTGCTGGCTTC
HsIndel	328dupe 7	GTCATTTCTGAAGATAAGAGACAAGTctcgagTCCGAAACCACAGATAATcTAcGGcGCgaGAGGtACcATATATGGGGCACGAGGGACAAGATACCAGACATTTGTGAATTTCAATTATTGTACTGGCATCCTGGGCTCTCAAAGTATCACATCAGGGAAACATTACTGGGAGGTAGACGTGTCCAAGAAAACTGCTTggatccTGGGGGTATGTGCTGGCTTC
HsIndel	328dupe 8	GTCATTTCTGAAGATAAGAGACAAGTctcgagTCCGAAACCACAGATAATcTAcGGcGCgaGAGGtACccGcATATATGGGGCACGAGGGACAAGATACCAGACATTTGTGAATTTCAATTATTGTACTGGCATCCTGGGCTCTCAAAGTATCACATCAGGGAAACATTACTGGGAGGTAGACGTGTCCAAGAAAACTGCTTggatccTGGGGGTATGTGCTGGCTTC
HsIndel	328dupe 9	GTCATTTCTGAAGATAAGAGACAAGTctcgagTCCGAAACCACAGATAATcTAcGGcGCgaGAGGtACccGcTAtATATATGGGGCACGAGGGACAAGATACCAGACATTTGTGAATTTCAATTATTGTACTGGCATCCTGGGCTCTCAAAGTATCACATCAGGGAAACATTACTGGGAGGTAGACGTGTCCAAGAAAACTGCTTggatccTGGGGGTATGTGCTGGCTTC
HsIndel	329dupe 1	GTCATTTCTGAAGATAAGAGACAAGTctcgagTCCGAAACCACAGATAATATAcTATGGGGCACGAGGGACAAGATACCAGACATTTGTGAATTTCAATTATTGTACTGGCATCCTGGGCTCTCAAAGTATCACATCAGGGAAACATTACTGGGAGGTAGACGTGTCCAAGAAAACTGCTTggatccTGGGGGTATGTGCTGGCTTC
HsIndel	329dupe 2	GTCATTTCTGAAGATAAGAGACAAGTctcgagTCCGAAACCACAGATAATATAcGGcTATGGGGCACGAGGGACAAGATACCAGACATTTGTGAATTTCAATTATTGTACTGGCATCCTGGGCTCTCAAAGTATCACATCAGGGAAACATTACTGGGAGGTAGACGTGTCCAAGAAAACTGCTTggatccTGGGGGTATGTGCTGGCTTC
HsIndel	329dupe 3	GTCATTTCTGAAGATAAGAGACAAGTctcgagTCCGAAACCACAGATAATATAcGGcGCgTATGGGGCACGAGGGACAAGATACCAGACATTTGTGAATTTCAATTATTGTACTGGCATCCTGGGCTCTCAAAGTATCACATCAGGGAAACATTACTGGGAGGTAGACGTGTCCAAGAAAACTGCTTggatccTGGGGGTATGTGCTGGCTTC
HsIndel	329dupe 4	GTCATTTCTGAAGATAAGAGACAAGTctcgagTCCGAAACCACAGATAATATAcGGcGCgaGATATGGGGCACGAGGGACAAGATACCAGACATTTGTGAATTTCAATTATTGTACTGGCATCCTGGGCTCTCAAAGTATCACATCAGGGAAACATTACTGGGAGGTAGACGTGTCCAAGAAAACTGCTTggatccTGGGGGTATGTGCTGGCTTC
HsIndel	329dupe 5	GTCATTTCTGAAGATAAGAGACAAGTctcgagTCCGAAACCACAGATAATATAcGGcGCgaGAGGtTATGGGGCACGAGGGACAAGATACCAGACATTTGTGAATTTCAATTATTGTACTGGCATCCTGGGCTCTCAAAGTATCACATCAGGGAAACATTACTGGGAGGTAGACGTGTCCAAGAAAACTGCTTggatccTGGGGGTATGTGCTGGCTTC
HsIndel	329dupe 6	GTCATTTCTGAAGATAAGAGACAAGTctcgagTCCGAAACCACAGATAATATAcGGcGCgaGAGGtACcTATGGGGCACGAGGGACAAGATACCAGACATTTGTGAATTTCAATTATTGTACTGGCATCCTGGGCTCTCAAAGTATCACATCAGGGAAACATTACTGGGAGGTAGACGTGTCCAAGAAAACTGCTTggatccTGGGGGTATGTGCTGGCTTC
HsIndel	329dupe 7	GTCATTTCTGAAGATAAGAGACAAGTctcgagTCCGAAACCACAGATAATATAcGGcGCgaGAGGtACccGcTATGGGGCACGAGGGACAAGATACCAGACATTTGTGAATTTCAATTATTGTACTGGCATCCTGGGCTCTCAAAGTATCACATCAGGGAAACATTACTGGGAGGTAGACGTGTCCAAGAAAACTGCTTggatccTGGGGGTATGTGCTGGCTTC
HsIndel	329dupe 8	GTCATTTCTGAAGATAAGAGACAAGTctcgagTCCGAAACCACAGATAATATAcGGcGCgaGAGGtACccGcTAtTATGGGGCACGAGGGACAAGATACCAGACATTTGTGAATTTCAATTATTGTACTGGCATCCTGGGCTCTCAAAGTATCACATCAGGGAAACATTACTGGGAGGTAGACGTGTCCAAGAAAACTGCTTggatccTGGGGGTATGTGCTGGCTTC
HsIndel	329dupe 9	GTCATTTCTGAAGATAAGAGACAAGTctcgagTCCGAAACCACAGATAATATAcGGcGCgaGAGGtACccGcTAtCAaTATGGGGCACGAGGGACAAGATACCAGACATTTGTGAATTTCAATTATTGTACTGGCATCCTGGGCTCTCAAAGTATCACATCAGGGAAACATTACTGGGAGGTAGACGTGTCCAAGAAAACTGCTTggatccTGGGGGTATGTGCTGGCTTC
HsIndel	330dupe 1	GTCATTTCTGAAGATAAGAGACAAGTctcgagTCCGAAACCACAGATAATATATGGcGGGGCACGAGGGACAAGATACCAGACATTTGTGAATTTCAATTATTGTACTGGCATCCTGGGCTCTCAAAGTATCACATCAGGGAAACATTACTGGGAGGTAGACGTGTCCAAGAAAACTGCTTggatccTGGGGGTATGTGCTGGCTTC
HsIndel	330dupe 2	GTCATTTCTGAAGATAAGAGACAAGTctcgagTCCGAAACCACAGATAATATATGGcGCgGGGGCACGAGGGACAAGATACCAGACATTTGTGAATTTCAATTATTGTACTGGCATCCTGGGCTCTCAAAGTATCACATCAGGGAAACATTACTGGGAGGTAGACGTGTCCAAGAAAACTGCTTggatccTGGGGGTATGTGCTGGCTTC
HsIndel	330dupe 3	GTCATTTCTGAAGATAAGAGACAAGTctcgagTCCGAAACCACAGATAATATATGGcGCgaGAGGGGCACGAGGGACAAGATACCAGACATTTGTGAATTTCAATTATTGTACTGGCATCCTGGGCTCTCAAAGTATCACATCAGGGAAACATTACTGGGAGGTAGACGTGTCCAAGAAAACTGCTTggatccTGGGGGTATGTGCTGGCTTC
HsIndel	330dupe 4	GTCATTTCTGAAGATAAGAGACAAGTctcgagTCCGAAACCACAGATAATATATGGcGCgaGAGGtGGGGCACGAGGGACAAGATACCAGACATTTGTGAATTTCAATTATTGTACTGGCATCCTGGGCTCTCAAAGTATCACATCAGGGAAACATTACTGGGAGGTAGACGTGTCCAAGAAAACTGCTTggatccTGGGGGTATGTGCTGGCTTC
HsIndel	330dupe 5	GTCATTTCTGAAGATAAGAGACAAGTctcgagTCCGAAACCACAGATAATATATGGcGCgaGAGGtACcGGGGCACGAGGGACAAGATACCAGACATTTGTGAATTTCAATTATTGTACTGGCATCCTGGGCTCTCAAAGTATCACATCAGGGAAACATTACTGGGAGGTAGACGTGTCCAAGAAAACTGCTTggatccTGGGGGTATGTGCTGGCTTC
HsIndel	330dupe 6	GTCATTTCTGAAGATAAGAGACAAGTctcgagTCCGAAACCACAGATAATATATGGcGCgaGAGGtACccGcGGGGCACGAGGGACAAGATACCAGACATTTGTGAATTTCAATTATTGTACTGGCATCCTGGGCTCTCAAAGTATCACATCAGGGAAACATTACTGGGAGGTAGACGTGTCCAAGAAAACTGCTTggatccTGGGGGTATGTGCTGGCTTC
HsIndel	330dupe 7	GTCATTTCTGAAGATAAGAGACAAGTctcgagTCCGAAACCACAGATAATATATGGcGCgaGAGGtACccGcTAtGGGGCACGAGGGACAAGATACCAGACATTTGTGAATTTCAATTATTGTACTGGCATCCTGGGCTCTCAAAGTATCACATCAGGGAAACATTACTGGGAGGTAGACGTGTCCAAGAAAACTGCTTggatccTGGGGGTATGTGCTGGCTTC
HsIndel	330dupe 8	GTCATTTCTGAAGATAAGAGACAAGTctcgagTCCGAAACCACAGATAATATATGGcGCgaGAGGtACccGcTAtCAaGGGGCACGAGGGACAAGATACCAGACATTTGTGAATTTCAATTATTGTACTGGCATCCTGGGCTCTCAAAGTATCACATCAGGGAAACATTACTGGGAGGTAGACGTGTCCAAGAAAACTGCTTggatccTGGGGGTATGTGCTGGCTTC
HsIndel	330dupe 9	GTCATTTCTGAAGATAAGAGACAAGTctcgagTCCGAAACCACAGATAATATATGGcGCgaGAGGtACccGcTAtCAaACcGGGGCACGAGGGACAAGATACCAGACATTTGTGAATTTCAATTATTGTACTGGCATCCTGGGCTCTCAAAGTATCACATCAGGGAAACATTACTGGGAGGTAGACGTGTCCAAGAAAACTGCTTggatccTGGGGGTATGTGCTGGCTTC
HsIndel	331dupe 1	GTCATTTCTGAAGATAAGAGACAAGTctcgagTCCGAAACCACAGATAATATATGGGGCgGCACGAGGGACAAGATACCAGACATTTGTGAATTTCAATTATTGTACTGGCATCCTGGGCTCTCAAAGTATCACATCAGGGAAACATTACTGGGAGGTAGACGTGTCCAAGAAAACTGCTTggatccTGGGGGTATGTGCTGGCTTC
HsIndel	331dupe 2	GTCATTTCTGAAGATAAGAGACAAGTctcgagTCCGAAACCACAGATAATATATGGGGCgaGAGCACGAGGGACAAGATACCAGACATTTGTGAATTTCAATTATTGTACTGGCATCCTGGGCTCTCAAAGTATCACATCAGGGAAACATTACTGGGAGGTAGACGTGTCCAAGAAAACTGCTTggatccTGGGGGTATGTGCTGGCTTC
HsIndel	331dupe 3	GTCATTTCTGAAGATAAGAGACAAGTctcgagTCCGAAACCACAGATAATATATGGGGCgaGAGGtGCACGAGGGACAAGATACCAGACATTTGTGAATTTCAATTATTGTACTGGCATCCTGGGCTCTCAAAGTATCACATCAGGGAAACATTACTGGGAGGTAGACGTGTCCAAGAAAACTGCTTggatccTGGGGGTATGTGCTGGCTTC
HsIndel	331dupe 4	GTCATTTCTGAAGATAAGAGACAAGTctcgagTCCGAAACCACAGATAATATATGGGGCgaGAGGtACcGCACGAGGGACAAGATACCAGACATTTGTGAATTTCAATTATTGTACTGGCATCCTGGGCTCTCAAAGTATCACATCAGGGAAACATTACTGGGAGGTAGACGTGTCCAAGAAAACTGCTTggatccTGGGGGTATGTGCTGGCTTC
HsIndel	331dupe 5	GTCATTTCTGAAGATAAGAGACAAGTctcgagTCCGAAACCACAGATAATATATGGGGCgaGAGGtACccGcGCACGAGGGACAAGATACCAGACATTTGTGAATTTCAATTATTGTACTGGCATCCTGGGCTCTCAAAGTATCACATCAGGGAAACATTACTGGGAGGTAGACGTGTCCAAGAAAACTGCTTggatccTGGGGGTATGTGCTGGCTTC
HsIndel	331dupe 6	GTCATTTCTGAAGATAAGAGACAAGTctcgagTCCGAAACCACAGATAATATATGGGGCgaGAGGtACccGcTAtGCACGAGGGACAAGATACCAGACATTTGTGAATTTCAATTATTGTACTGGCATCCTGGGCTCTCAAAGTATCACATCAGGGAAACATTACTGGGAGGTAGACGTGTCCAAGAAAACTGCTTggatccTGGGGGTATGTGCTGGCTTC
HsIndel	331dupe 7	GTCATTTCTGAAGATAAGAGACAAGTctcgagTCCGAAACCACAGATAATATATGGGGCgaGAGGtACccGcTAtCAaGCACGAGGGACAAGATACCAGACATTTGTGAATTTCAATTATTGTACTGGCATCCTGGGCTCTCAAAGTATCACATCAGGGAAACATTACTGGGAGGTAGACGTGTCCAAGAAAACTGCTTggatccTGGGGGTATGTGCTGGCTTC
HsIndel	331dupe 8	GTCATTTCTGAAGATAAGAGACAAGTctcgagTCCGAAACCACAGATAATATATGGGGCgaGAGGtACccGcTAtCAaACcGCACGAGGGACAAGATACCAGACATTTGTGAATTTCAATTATTGTACTGGCATCCTGGGCTCTCAAAGTATCACATCAGGGAAACATTACTGGGAGGTAGACGTGTCCAAGAAAACTGCTTggatccTGGGGGTATGTGCTGGCTTC
HsIndel	331dupe 9	GTCATTTCTGAAGATAAGAGACAAGTctcgagTCCGAAACCACAGATAATATATGGGGCgaGAGGtACccGcTAtCAaACcTTcGCACGAGGGACAAGATACCAGACATTTGTGAATTTCAATTATTGTACTGGCATCCTGGGCTCTCAAAGTATCACATCAGGGAAACATTACTGGGAGGTAGACGTGTCCAAGAAAACTGCTTggatccTGGGGGTATGTGCTGGCTTC
HsIndel	332dupe 1	GTCATTTCTGAAGATAAGAGACAAGTctcgagTCCGAAACCACAGATAATATATGGGGCAaGACGAGGGACAAGATACCAGACATTTGTGAATTTCAATTATTGTACTGGCATCCTGGGCTCTCAAAGTATCACATCAGGGAAACATTACTGGGAGGTAGACGTGTCCAAGAAAACTGCTTggatccTGGGGGTATGTGCTGGCTTC
HsIndel	332dupe 2	GTCATTTCTGAAGATAAGAGACAAGTctcgagTCCGAAACCACAGATAATATATGGGGCAaGAGGtCGAGGGACAAGATACCAGACATTTGTGAATTTCAATTATTGTACTGGCATCCTGGGCTCTCAAAGTATCACATCAGGGAAACATTACTGGGAGGTAGACGTGTCCAAGAAAACTGCTTggatccTGGGGGTATGTGCTGGCTTC
HsIndel	332dupe 3	GTCATTTCTGAAGATAAGAGACAAGTctcgagTCCGAAACCACAGATAATATATGGGGCAaGAGGtACcCGAGGGACAAGATACCAGACATTTGTGAATTTCAATTATTGTACTGGCATCCTGGGCTCTCAAAGTATCACATCAGGGAAACATTACTGGGAGGTAGACGTGTCCAAGAAAACTGCTTggatccTGGGGGTATGTGCTGGCTTC
HsIndel	332dupe 4	GTCATTTCTGAAGATAAGAGACAAGTctcgagTCCGAAACCACAGATAATATATGGGGCAaGAGGtACccGcCGAGGGACAAGATACCAGACATTTGTGAATTTCAATTATTGTACTGGCATCCTGGGCTCTCAAAGTATCACATCAGGGAAACATTACTGGGAGGTAGACGTGTCCAAGAAAACTGCTTggatccTGGGGGTATGTGCTGGCTTC
HsIndel	332dupe 5	GTCATTTCTGAAGATAAGAGACAAGTctcgagTCCGAAACCACAGATAATATATGGGGCAaGAGGtACccGcTAtCGAGGGACAAGATACCAGACATTTGTGAATTTCAATTATTGTACTGGCATCCTGGGCTCTCAAAGTATCACATCAGGGAAACATTACTGGGAGGTAGACGTGTCCAAGAAAACTGCTTggatccTGGGGGTATGTGCTGGCTTC
HsIndel	332dupe 6	GTCATTTCTGAAGATAAGAGACAAGTctcgagTCCGAAACCACAGATAATATATGGGGCAaGAGGtACccGcTAtCAaCGAGGGACAAGATACCAGACATTTGTGAATTTCAATTATTGTACTGGCATCCTGGGCTCTCAAAGTATCACATCAGGGAAACATTACTGGGAGGTAGACGTGTCCAAGAAAACTGCTTggatccTGGGGGTATGTGCTGGCTTC
HsIndel	332dupe 7	GTCATTTCTGAAGATAAGAGACAAGTctcgagTCCGAAACCACAGATAATATATGGGGCAaGAGGtACccGcTAtCAaACcCGAGGGACAAGATACCAGACATTTGTGAATTTCAATTATTGTACTGGCATCCTGGGCTCTCAAAGTATCACATCAGGGAAACATTACTGGGAGGTAGACGTGTCCAAGAAAACTGCTTggatccTGGGGGTATGTGCTGGCTTC
HsIndel	332dupe 8	GTCATTTCTGAAGATAAGAGACAAGTctcgagTCCGAAACCACAGATAATATATGGGGCAaGAGGtACccGcTAtCAaACcTTcCGAGGGACAAGATACCAGACATTTGTGAATTTCAATTATTGTACTGGCATCCTGGGCTCTCAAAGTATCACATCAGGGAAACATTACTGGGAGGTAGACGTGTCCAAGAAAACTGCTTggatccTGGGGGTATGTGCTGGCTTC
HsIndel	332dupe 9	GTCATTTCTGAAGATAAGAGACAAGTctcgagTCCGAAACCACAGATAATATATGGGGCAaGAGGtACccGcTAtCAaACcTTcGTtCGAGGGACAAGATACCAGACATTTGTGAATTTCAATTATTGTACTGGCATCCTGGGCTCTCAAAGTATCACATCAGGGAAACATTACTGGGAGGTAGACGTGTCCAAGAAAACTGCTTggatccTGGGGGTATGTGCTGGCTTC
HsIndel	333dupe 1	GTCATTTCTGAAGATAAGAGACAAGTctcgagTCCGAAACCACAGATAATATATGGGGCACGAGGtGGGACAAGATACCAGACATTTGTGAATTTCAATTATTGTACTGGCATCCTGGGCTCTCAAAGTATCACATCAGGGAAACATTACTGGGAGGTAGACGTGTCCAAGAAAACTGCTTggatccTGGGGGTATGTGCTGGCTTC
HsIndel	333dupe 2	GTCATTTCTGAAGATAAGAGACAAGTctcgagTCCGAAACCACAGATAATATATGGGGCACGAGGtACcGGGACAAGATACCAGACATTTGTGAATTTCAATTATTGTACTGGCATCCTGGGCTCTCAAAGTATCACATCAGGGAAACATTACTGGGAGGTAGACGTGTCCAAGAAAACTGCTTggatccTGGGGGTATGTGCTGGCTTC
HsIndel	333dupe 3	GTCATTTCTGAAGATAAGAGACAAGTctcgagTCCGAAACCACAGATAATATATGGGGCACGAGGtACccGcGGGACAAGATACCAGACATTTGTGAATTTCAATTATTGTACTGGCATCCTGGGCTCTCAAAGTATCACATCAGGGAAACATTACTGGGAGGTAGACGTGTCCAAGAAAACTGCTTggatccTGGGGGTATGTGCTGGCTTC
HsIndel	333dupe 4	GTCATTTCTGAAGATAAGAGACAAGTctcgagTCCGAAACCACAGATAATATATGGGGCACGAGGtACccGcTAtGGGACAAGATACCAGACATTTGTGAATTTCAATTATTGTACTGGCATCCTGGGCTCTCAAAGTATCACATCAGGGAAACATTACTGGGAGGTAGACGTGTCCAAGAAAACTGCTTggatccTGGGGGTATGTGCTGGCTTC
HsIndel	333dupe 5	GTCATTTCTGAAGATAAGAGACAAGTctcgagTCCGAAACCACAGATAATATATGGGGCACGAGGtACccGcTAtCAaGGGACAAGATACCAGACATTTGTGAATTTCAATTATTGTACTGGCATCCTGGGCTCTCAAAGTATCACATCAGGGAAACATTACTGGGAGGTAGACGTGTCCAAGAAAACTGCTTggatccTGGGGGTATGTGCTGGCTTC
HsIndel	333dupe 6	GTCATTTCTGAAGATAAGAGACAAGTctcgagTCCGAAACCACAGATAATATATGGGGCACGAGGtACccGcTAtCAaACcGGGACAAGATACCAGACATTTGTGAATTTCAATTATTGTACTGGCATCCTGGGCTCTCAAAGTATCACATCAGGGAAACATTACTGGGAGGTAGACGTGTCCAAGAAAACTGCTTggatccTGGGGGTATGTGCTGGCTTC
HsIndel	333dupe 7	GTCATTTCTGAAGATAAGAGACAAGTctcgagTCCGAAACCACAGATAATATATGGGGCACGAGGtACccGcTAtCAaACcTTcGGGACAAGATACCAGACATTTGTGAATTTCAATTATTGTACTGGCATCCTGGGCTCTCAAAGTATCACATCAGGGAAACATTACTGGGAGGTAGACGTGTCCAAGAAAACTGCTTggatccTGGGGGTATGTGCTGGCTTC
HsIndel	333dupe 8	GTCATTTCTGAAGATAAGAGACAAGTctcgagTCCGAAACCACAGATAATATATGGGGCACGAGGtACccGcTAtCAaACcTTcGTtGGGACAAGATACCAGACATTTGTGAATTTCAATTATTGTACTGGCATCCTGGGCTCTCAAAGTATCACATCAGGGAAACATTACTGGGAGGTAGACGTGTCCAAGAAAACTGCTTggatccTGGGGGTATGTGCTGGCTTC
HsIndel	333dupe 9	GTCATTTCTGAAGATAAGAGACAAGTctcgagTCCGAAACCACAGATAATATATGGGGCACGAGGtACccGcTAtCAaACcTTcGTtAAcGGGACAAGATACCAGACATTTGTGAATTTCAATTATTGTACTGGCATCCTGGGCTCTCAAAGTATCACATCAGGGAAACATTACTGGGAGGTAGACGTGTCCAAGAAAACTGCTTggatccTGGGGGTATGTGCTGGCTTC
HsIndel	334dupe 1	GTCATTTCTGAAGATAAGAGACAAGTctcgagTCCGAAACCACAGATAATATATGGGGCACGAGGGACcACAAGATACCAGACATTTGTGAATTTCAATTATTGTACTGGCATCCTGGGCTCTCAAAGTATCACATCAGGGAAACATTACTGGGAGGTAGACGTGTCCAAGAAAACTGCTTggatccTGGGGGTATGTGCTGGCTTC
HsIndel	334dupe 2	GTCATTTCTGAAGATAAGAGACAAGTctcgagTCCGAAACCACAGATAATATATGGGGCACGAGGGACccGcACAAGATACCAGACATTTGTGAATTTCAATTATTGTACTGGCATCCTGGGCTCTCAAAGTATCACATCAGGGAAACATTACTGGGAGGTAGACGTGTCCAAGAAAACTGCTTggatccTGGGGGTATGTGCTGGCTTC
HsIndel	334dupe 3	GTCATTTCTGAAGATAAGAGACAAGTctcgagTCCGAAACCACAGATAATATATGGGGCACGAGGGACccGcTAtACAAGATACCAGACATTTGTGAATTTCAATTATTGTACTGGCATCCTGGGCTCTCAAAGTATCACATCAGGGAAACATTACTGGGAGGTAGACGTGTCCAAGAAAACTGCTTggatccTGGGGGTATGTGCTGGCTTC
HsIndel	334dupe 4	GTCATTTCTGAAGATAAGAGACAAGTctcgagTCCGAAACCACAGATAATATATGGGGCACGAGGGACccGcTAtCAaACAAGATACCAGACATTTGTGAATTTCAATTATTGTACTGGCATCCTGGGCTCTCAAAGTATCACATCAGGGAAACATTACTGGGAGGTAGACGTGTCCAAGAAAACTGCTTggatccTGGGGGTATGTGCTGGCTTC
HsIndel	334dupe 5	GTCATTTCTGAAGATAAGAGACAAGTctcgagTCCGAAACCACAGATAATATATGGGGCACGAGGGACccGcTAtCAaACcACAAGATACCAGACATTTGTGAATTTCAATTATTGTACTGGCATCCTGGGCTCTCAAAGTATCACATCAGGGAAACATTACTGGGAGGTAGACGTGTCCAAGAAAACTGCTTggatccTGGGGGTATGTGCTGGCTTC
HsIndel	334dupe 6	GTCATTTCTGAAGATAAGAGACAAGTctcgagTCCGAAACCACAGATAATATATGGGGCACGAGGGACccGcTAtCAaACcTTcACAAGATACCAGACATTTGTGAATTTCAATTATTGTACTGGCATCCTGGGCTCTCAAAGTATCACATCAGGGAAACATTACTGGGAGGTAGACGTGTCCAAGAAAACTGCTTggatccTGGGGGTATGTGCTGGCTTC
HsIndel	334dupe 7	GTCATTTCTGAAGATAAGAGACAAGTctcgagTCCGAAACCACAGATAATATATGGGGCACGAGGGACccGcTAtCAaACcTTcGTtACAAGATACCAGACATTTGTGAATTTCAATTATTGTACTGGCATCCTGGGCTCTCAAAGTATCACATCAGGGAAACATTACTGGGAGGTAGACGTGTCCAAGAAAACTGCTTggatccTGGGGGTATGTGCTGGCTTC
HsIndel	334dupe 8	GTCATTTCTGAAGATAAGAGACAAGTctcgagTCCGAAACCACAGATAATATATGGGGCACGAGGGACccGcTAtCAaACcTTcGTtAAcACAAGATACCAGACATTTGTGAATTTCAATTATTGTACTGGCATCCTGGGCTCTCAAAGTATCACATCAGGGAAACATTACTGGGAGGTAGACGTGTCCAAGAAAACTGCTTggatccTGGGGGTATGTGCTGGCTTC
HsIndel	334dupe 9	GTCATTTCTGAAGATAAGAGACAAGTctcgagTCCGAAACCACAGATAATATATGGGGCACGAGGGACccGcTAtCAaACcTTcGTtAAcTTtACAAGATACCAGACATTTGTGAATTTCAATTATTGTACTGGCATCCTGGGCTCTCAAAGTATCACATCAGGGAAACATTACTGGGAGGTAGACGTGTCCAAGAAAACTGCTTggatccTGGGGGTATGTGCTGGCTTC
HsIndel	335dupe 1	GTCATTTCTGAAGATAAGAGACAAGTctcgagTCCGAAACCACAGATAATATATGGGGCACGAGGGACAcGcAGATACCAGACATTTGTGAATTTCAATTATTGTACTGGCATCCTGGGCTCTCAAAGTATCACATCAGGGAAACATTACTGGGAGGTAGACGTGTCCAAGAAAACTGCTTggatccTGGGGGTATGTGCTGGCTTC
HsIndel	335dupe 2	GTCATTTCTGAAGATAAGAGACAAGTctcgagTCCGAAACCACAGATAATATATGGGGCACGAGGGACAcGcTAtAGATACCAGACATTTGTGAATTTCAATTATTGTACTGGCATCCTGGGCTCTCAAAGTATCACATCAGGGAAACATTACTGGGAGGTAGACGTGTCCAAGAAAACTGCTTggatccTGGGGGTATGTGCTGGCTTC
HsIndel	335dupe 3	GTCATTTCTGAAGATAAGAGACAAGTctcgagTCCGAAACCACAGATAATATATGGGGCACGAGGGACAcGcTAtCAaAGATACCAGACATTTGTGAATTTCAATTATTGTACTGGCATCCTGGGCTCTCAAAGTATCACATCAGGGAAACATTACTGGGAGGTAGACGTGTCCAAGAAAACTGCTTggatccTGGGGGTATGTGCTGGCTTC
HsIndel	335dupe 4	GTCATTTCTGAAGATAAGAGACAAGTctcgagTCCGAAACCACAGATAATATATGGGGCACGAGGGACAcGcTAtCAaACcAGATACCAGACATTTGTGAATTTCAATTATTGTACTGGCATCCTGGGCTCTCAAAGTATCACATCAGGGAAACATTACTGGGAGGTAGACGTGTCCAAGAAAACTGCTTggatccTGGGGGTATGTGCTGGCTTC
HsIndel	335dupe 5	GTCATTTCTGAAGATAAGAGACAAGTctcgagTCCGAAACCACAGATAATATATGGGGCACGAGGGACAcGcTAtCAaACcTTcAGATACCAGACATTTGTGAATTTCAATTATTGTACTGGCATCCTGGGCTCTCAAAGTATCACATCAGGGAAACATTACTGGGAGGTAGACGTGTCCAAGAAAACTGCTTggatccTGGGGGTATGTGCTGGCTTC
HsIndel	335dupe 6	GTCATTTCTGAAGATAAGAGACAAGTctcgagTCCGAAACCACAGATAATATATGGGGCACGAGGGACAcGcTAtCAaACcTTcGTtAGATACCAGACATTTGTGAATTTCAATTATTGTACTGGCATCCTGGGCTCTCAAAGTATCACATCAGGGAAACATTACTGGGAGGTAGACGTGTCCAAGAAAACTGCTTggatccTGGGGGTATGTGCTGGCTTC
HsIndel	335dupe 7	GTCATTTCTGAAGATAAGAGACAAGTctcgagTCCGAAACCACAGATAATATATGGGGCACGAGGGACAcGcTAtCAaACcTTcGTtAAcAGATACCAGACATTTGTGAATTTCAATTATTGTACTGGCATCCTGGGCTCTCAAAGTATCACATCAGGGAAACATTACTGGGAGGTAGACGTGTCCAAGAAAACTGCTTggatccTGGGGGTATGTGCTGGCTTC
HsIndel	335dupe 8	GTCATTTCTGAAGATAAGAGACAAGTctcgagTCCGAAACCACAGATAATATATGGGGCACGAGGGACAcGcTAtCAaACcTTcGTtAAcTTtAGATACCAGACATTTGTGAATTTCAATTATTGTACTGGCATCCTGGGCTCTCAAAGTATCACATCAGGGAAACATTACTGGGAGGTAGACGTGTCCAAGAAAACTGCTTggatccTGGGGGTATGTGCTGGCTTC
HsIndel	335dupe 9	GTCATTTCTGAAGATAAGAGACAAGTctcgagTCCGAAACCACAGATAATATATGGGGCACGAGGGACAcGcTAtCAaACcTTcGTtAAcTTtAAcAGATACCAGACATTTGTGAATTTCAATTATTGTACTGGCATCCTGGGCTCTCAAAGTATCACATCAGGGAAACATTACTGGGAGGTAGACGTGTCCAAGAAAACTGCTTggatccTGGGGGTATGTGCTGGCTTC
HsIndel	336dupe 1	GTCATTTCTGAAGATAAGAGACAAGTctcgagTCCGAAACCACAGATAATATATGGGGCACGAGGGACAAGATAtTACCAGACATTTGTGAATTTCAATTATTGTACTGGCATCCTGGGCTCTCAAAGTATCACATCAGGGAAACATTACTGGGAGGTAGACGTGTCCAAGAAAACTGCTTggatccTGGGGGTATGTGCTGGCTTC
HsIndel	336dupe 2	GTCATTTCTGAAGATAAGAGACAAGTctcgagTCCGAAACCACAGATAATATATGGGGCACGAGGGACAAGATAtCAaTACCAGACATTTGTGAATTTCAATTATTGTACTGGCATCCTGGGCTCTCAAAGTATCACATCAGGGAAACATTACTGGGAGGTAGACGTGTCCAAGAAAACTGCTTggatccTGGGGGTATGTGCTGGCTTC
HsIndel	336dupe 3	GTCATTTCTGAAGATAAGAGACAAGTctcgagTCCGAAACCACAGATAATATATGGGGCACGAGGGACAAGATAtCAaACcTACCAGACATTTGTGAATTTCAATTATTGTACTGGCATCCTGGGCTCTCAAAGTATCACATCAGGGAAACATTACTGGGAGGTAGACGTGTCCAAGAAAACTGCTTggatccTGGGGGTATGTGCTGGCTTC
HsIndel	336dupe 4	GTCATTTCTGAAGATAAGAGACAAGTctcgagTCCGAAACCACAGATAATATATGGGGCACGAGGGACAAGATAtCAaACcTTcTACCAGACATTTGTGAATTTCAATTATTGTACTGGCATCCTGGGCTCTCAAAGTATCACATCAGGGAAACATTACTGGGAGGTAGACGTGTCCAAGAAAACTGCTTggatccTGGGGGTATGTGCTGGCTTC
HsIndel	336dupe 5	GTCATTTCTGAAGATAAGAGACAAGTctcgagTCCGAAACCACAGATAATATATGGGGCACGAGGGACAAGATAtCAaACcTTcGTtTACCAGACATTTGTGAATTTCAATTATTGTACTGGCATCCTGGGCTCTCAAAGTATCACATCAGGGAAACATTACTGGGAGGTAGACGTGTCCAAGAAAACTGCTTggatccTGGGGGTATGTGCTGGCTTC
HsIndel	336dupe 6	GTCATTTCTGAAGATAAGAGACAAGTctcgagTCCGAAACCACAGATAATATATGGGGCACGAGGGACAAGATAtCAaACcTTcGTtAAcTACCAGACATTTGTGAATTTCAATTATTGTACTGGCATCCTGGGCTCTCAAAGTATCACATCAGGGAAACATTACTGGGAGGTAGACGTGTCCAAGAAAACTGCTTggatccTGGGGGTATGTGCTGGCTTC
HsIndel	336dupe 7	GTCATTTCTGAAGATAAGAGACAAGTctcgagTCCGAAACCACAGATAATATATGGGGCACGAGGGACAAGATAtCAaACcTTcGTtAAcTTtTACCAGACATTTGTGAATTTCAATTATTGTACTGGCATCCTGGGCTCTCAAAGTATCACATCAGGGAAACATTACTGGGAGGTAGACGTGTCCAAGAAAACTGCTTggatccTGGGGGTATGTGCTGGCTTC
HsIndel	336dupe 8	GTCATTTCTGAAGATAAGAGACAAGTctcgagTCCGAAACCACAGATAATATATGGGGCACGAGGGACAAGATAtCAaACcTTcGTtAAcTTtAAcTACCAGACATTTGTGAATTTCAATTATTGTACTGGCATCCTGGGCTCTCAAAGTATCACATCAGGGAAACATTACTGGGAGGTAGACGTGTCCAAGAAAACTGCTTggatccTGGGGGTATGTGCTGGCTTC
HsIndel	336dupe 9	GTCATTTCTGAAGATAAGAGACAAGTctcgagTCCGAAACCACAGATAATATATGGGGCACGAGGGACAAGATAtCAaACcTTcGTtAAcTTtAAcTAcTACCAGACATTTGTGAATTTCAATTATTGTACTGGCATCCTGGGCTCTCAAAGTATCACATCAGGGAAACATTACTGGGAGGTAGACGTGTCCAAGAAAACTGCTTggatccTGGGGGTATGTGCTGGCTTC
HsIndel	337dupe 1	GTCATTTCTGAAGATAAGAGACAAGTctcgagTCCGAAACCACAGATAATATATGGGGCACGAGGGACAAGATACCAaCAGACATTTGTGAATTTCAATTATTGTACTGGCATCCTGGGCTCTCAAAGTATCACATCAGGGAAACATTACTGGGAGGTAGACGTGTCCAAGAAAACTGCTTggatccTGGGGGTATGTGCTGGCTTC
HsIndel	337dupe 2	GTCATTTCTGAAGATAAGAGACAAGTctcgagTCCGAAACCACAGATAATATATGGGGCACGAGGGACAAGATACCAaACcCAGACATTTGTGAATTTCAATTATTGTACTGGCATCCTGGGCTCTCAAAGTATCACATCAGGGAAACATTACTGGGAGGTAGACGTGTCCAAGAAAACTGCTTggatccTGGGGGTATGTGCTGGCTTC
HsIndel	337dupe 3	GTCATTTCTGAAGATAAGAGACAAGTctcgagTCCGAAACCACAGATAATATATGGGGCACGAGGGACAAGATACCAaACcTTcCAGACATTTGTGAATTTCAATTATTGTACTGGCATCCTGGGCTCTCAAAGTATCACATCAGGGAAACATTACTGGGAGGTAGACGTGTCCAAGAAAACTGCTTggatccTGGGGGTATGTGCTGGCTTC
HsIndel	337dupe 4	GTCATTTCTGAAGATAAGAGACAAGTctcgagTCCGAAACCACAGATAATATATGGGGCACGAGGGACAAGATACCAaACcTTcGTtCAGACATTTGTGAATTTCAATTATTGTACTGGCATCCTGGGCTCTCAAAGTATCACATCAGGGAAACATTACTGGGAGGTAGACGTGTCCAAGAAAACTGCTTggatccTGGGGGTATGTGCTGGCTTC
HsIndel	337dupe 5	GTCATTTCTGAAGATAAGAGACAAGTctcgagTCCGAAACCACAGATAATATATGGGGCACGAGGGACAAGATACCAaACcTTcGTtAAcCAGACATTTGTGAATTTCAATTATTGTACTGGCATCCTGGGCTCTCAAAGTATCACATCAGGGAAACATTACTGGGAGGTAGACGTGTCCAAGAAAACTGCTTggatccTGGGGGTATGTGCTGGCTTC
HsIndel	337dupe 6	GTCATTTCTGAAGATAAGAGACAAGTctcgagTCCGAAACCACAGATAATATATGGGGCACGAGGGACAAGATACCAaACcTTcGTtAAcTTtCAGACATTTGTGAATTTCAATTATTGTACTGGCATCCTGGGCTCTCAAAGTATCACATCAGGGAAACATTACTGGGAGGTAGACGTGTCCAAGAAAACTGCTTggatccTGGGGGTATGTGCTGGCTTC
HsIndel	337dupe 7	GTCATTTCTGAAGATAAGAGACAAGTctcgagTCCGAAACCACAGATAATATATGGGGCACGAGGGACAAGATACCAaACcTTcGTtAAcTTtAAcCAGACATTTGTGAATTTCAATTATTGTACTGGCATCCTGGGCTCTCAAAGTATCACATCAGGGAAACATTACTGGGAGGTAGACGTGTCCAAGAAAACTGCTTggatccTGGGGGTATGTGCTGGCTTC
HsIndel	337dupe 8	GTCATTTCTGAAGATAAGAGACAAGTctcgagTCCGAAACCACAGATAATATATGGGGCACGAGGGACAAGATACCAaACcTTcGTtAAcTTtAAcTAcCAGACATTTGTGAATTTCAATTATTGTACTGGCATCCTGGGCTCTCAAAGTATCACATCAGGGAAACATTACTGGGAGGTAGACGTGTCCAAGAAAACTGCTTggatccTGGGGGTATGTGCTGGCTTC
HsIndel	337dupe 9	GTCATTTCTGAAGATAAGAGACAAGTctcgagTCCGAAACCACAGATAATATATGGGGCACGAGGGACAAGATACCAaACcTTcGTtAAcTTtAAcTAcTGcCAGACATTTGTGAATTTCAATTATTGTACTGGCATCCTGGGCTCTCAAAGTATCACATCAGGGAAACATTACTGGGAGGTAGACGTGTCCAAGAAAACTGCTTggatccTGGGGGTATGTGCTGGCTTC
HsIndel	338dupe 1	GTCATTTCTGAAGATAAGAGACAAGTctcgagTCCGAAACCACAGATAATATATGGGGCACGAGGGACAAGATACCAGACcACATTTGTGAATTTCAATTATTGTACTGGCATCCTGGGCTCTCAAAGTATCACATCAGGGAAACATTACTGGGAGGTAGACGTGTCCAAGAAAACTGCTTggatccTGGGGGTATGTGCTGGCTTC
HsIndel	338dupe 2	GTCATTTCTGAAGATAAGAGACAAGTctcgagTCCGAAACCACAGATAATATATGGGGCACGAGGGACAAGATACCAGACcTTcACATTTGTGAATTTCAATTATTGTACTGGCATCCTGGGCTCTCAAAGTATCACATCAGGGAAACATTACTGGGAGGTAGACGTGTCCAAGAAAACTGCTTggatccTGGGGGTATGTGCTGGCTTC
HsIndel	338dupe 3	GTCATTTCTGAAGATAAGAGACAAGTctcgagTCCGAAACCACAGATAATATATGGGGCACGAGGGACAAGATACCAGACcTTcGTtACATTTGTGAATTTCAATTATTGTACTGGCATCCTGGGCTCTCAAAGTATCACATCAGGGAAACATTACTGGGAGGTAGACGTGTCCAAGAAAACTGCTTggatccTGGGGGTATGTGCTGGCTTC
HsIndel	338dupe 4	GTCATTTCTGAAGATAAGAGACAAGTctcgagTCCGAAACCACAGATAATATATGGGGCACGAGGGACAAGATACCAGACcTTcGTtAAcACATTTGTGAATTTCAATTATTGTACTGGCATCCTGGGCTCTCAAAGTATCACATCAGGGAAACATTACTGGGAGGTAGACGTGTCCAAGAAAACTGCTTggatccTGGGGGTATGTGCTGGCTTC
HsIndel	338dupe 5	GTCATTTCTGAAGATAAGAGACAAGTctcgagTCCGAAACCACAGATAATATATGGGGCACGAGGGACAAGATACCAGACcTTcGTtAAcTTtACATTTGTGAATTTCAATTATTGTACTGGCATCCTGGGCTCTCAAAGTATCACATCAGGGAAACATTACTGGGAGGTAGACGTGTCCAAGAAAACTGCTTggatccTGGGGGTATGTGCTGGCTTC
HsIndel	338dupe 6	GTCATTTCTGAAGATAAGAGACAAGTctcgagTCCGAAACCACAGATAATATATGGGGCACGAGGGACAAGATACCAGACcTTcGTtAAcTTtAAcACATTTGTGAATTTCAATTATTGTACTGGCATCCTGGGCTCTCAAAGTATCACATCAGGGAAACATTACTGGGAGGTAGACGTGTCCAAGAAAACTGCTTggatccTGGGGGTATGTGCTGGCTTC
HsIndel	338dupe 7	GTCATTTCTGAAGATAAGAGACAAGTctcgagTCCGAAACCACAGATAATATATGGGGCACGAGGGACAAGATACCAGACcTTcGTtAAcTTtAAcTAcACATTTGTGAATTTCAATTATTGTACTGGCATCCTGGGCTCTCAAAGTATCACATCAGGGAAACATTACTGGGAGGTAGACGTGTCCAAGAAAACTGCTTggatccTGGGGGTATGTGCTGGCTTC
HsIndel	338dupe 8	GTCATTTCTGAAGATAAGAGACAAGTctcgagTCCGAAACCACAGATAATATATGGGGCACGAGGGACAAGATACCAGACcTTcGTtAAcTTtAAcTAcTGcACATTTGTGAATTTCAATTATTGTACTGGCATCCTGGGCTCTCAAAGTATCACATCAGGGAAACATTACTGGGAGGTAGACGTGTCCAAGAAAACTGCTTggatccTGGGGGTATGTGCTGGCTTC
HsIndel	338dupe 9	GTCATTTCTGAAGATAAGAGACAAGTctcgagTCCGAAACCACAGATAATATATGGGGCACGAGGGACAAGATACCAGACcTTcGTtAAcTTtAAcTAcTGcACcACATTTGTGAATTTCAATTATTGTACTGGCATCCTGGGCTCTCAAAGTATCACATCAGGGAAACATTACTGGGAGGTAGACGTGTCCAAGAAAACTGCTTggatccTGGGGGTATGTGCTGGCTTC
HsIndel	339dupe 1	GTCATTTCTGAAGATAAGAGACAAGTctcgagTCCGAAACCACAGATAATATATGGGGCACGAGGGACAAGATACCAGACATTcTTTGTGAATTTCAATTATTGTACTGGCATCCTGGGCTCTCAAAGTATCACATCAGGGAAACATTACTGGGAGGTAGACGTGTCCAAGAAAACTGCTTggatccTGGGGGTATGTGCTGGCTTC
HsIndel	339dupe 2	GTCATTTCTGAAGATAAGAGACAAGTctcgagTCCGAAACCACAGATAATATATGGGGCACGAGGGACAAGATACCAGACATTcGTtTTTGTGAATTTCAATTATTGTACTGGCATCCTGGGCTCTCAAAGTATCACATCAGGGAAACATTACTGGGAGGTAGACGTGTCCAAGAAAACTGCTTggatccTGGGGGTATGTGCTGGCTTC
HsIndel	339dupe 3	GTCATTTCTGAAGATAAGAGACAAGTctcgagTCCGAAACCACAGATAATATATGGGGCACGAGGGACAAGATACCAGACATTcGTtAAcTTTGTGAATTTCAATTATTGTACTGGCATCCTGGGCTCTCAAAGTATCACATCAGGGAAACATTACTGGGAGGTAGACGTGTCCAAGAAAACTGCTTggatccTGGGGGTATGTGCTGGCTTC
HsIndel	339dupe 4	GTCATTTCTGAAGATAAGAGACAAGTctcgagTCCGAAACCACAGATAATATATGGGGCACGAGGGACAAGATACCAGACATTcGTtAAcTTtTTTGTGAATTTCAATTATTGTACTGGCATCCTGGGCTCTCAAAGTATCACATCAGGGAAACATTACTGGGAGGTAGACGTGTCCAAGAAAACTGCTTggatccTGGGGGTATGTGCTGGCTTC
HsIndel	339dupe 5	GTCATTTCTGAAGATAAGAGACAAGTctcgagTCCGAAACCACAGATAATATATGGGGCACGAGGGACAAGATACCAGACATTcGTtAAcTTtAAcTTTGTGAATTTCAATTATTGTACTGGCATCCTGGGCTCTCAAAGTATCACATCAGGGAAACATTACTGGGAGGTAGACGTGTCCAAGAAAACTGCTTggatccTGGGGGTATGTGCTGGCTTC
HsIndel	339dupe 6	GTCATTTCTGAAGATAAGAGACAAGTctcgagTCCGAAACCACAGATAATATATGGGGCACGAGGGACAAGATACCAGACATTcGTtAAcTTtAAcTAcTTTGTGAATTTCAATTATTGTACTGGCATCCTGGGCTCTCAAAGTATCACATCAGGGAAACATTACTGGGAGGTAGACGTGTCCAAGAAAACTGCTTggatccTGGGGGTATGTGCTGGCTTC
HsIndel	339dupe 7	GTCATTTCTGAAGATAAGAGACAAGTctcgagTCCGAAACCACAGATAATATATGGGGCACGAGGGACAAGATACCAGACATTcGTtAAcTTtAAcTAcTGcTTTGTGAATTTCAATTATTGTACTGGCATCCTGGGCTCTCAAAGTATCACATCAGGGAAACATTACTGGGAGGTAGACGTGTCCAAGAAAACTGCTTggatccTGGGGGTATGTGCTGGCTTC
HsIndel	339dupe 8	GTCATTTCTGAAGATAAGAGACAAGTctcgagTCCGAAACCACAGATAATATATGGGGCACGAGGGACAAGATACCAGACATTcGTtAAcTTtAAcTAcTGcACcTTTGTGAATTTCAATTATTGTACTGGCATCCTGGGCTCTCAAAGTATCACATCAGGGAAACATTACTGGGAGGTAGACGTGTCCAAGAAAACTGCTTggatccTGGGGGTATGTGCTGGCTTC
HsIndel	339dupe 9	GTCATTTCTGAAGATAAGAGACAAGTctcgagTCCGAAACCACAGATAATATATGGGGCACGAGGGACAAGATACCAGACATTcGTtAAcTTtAAcTAcTGcACcGGtTTTGTGAATTTCAATTATTGTACTGGCATCCTGGGCTCTCAAAGTATCACATCAGGGAAACATTACTGGGAGGTAGACGTGTCCAAGAAAACTGCTTggatccTGGGGGTATGTGCTGGCTTC
HsIndel	340dupe 1	GTCATTTCTGAAGATAAGAGACAAGTctcgagTCCGAAACCACAGATAATATATGGGGCACGAGGGACAAGATACCAGACATTTGTtGTGAATTTCAATTATTGTACTGGCATCCTGGGCTCTCAAAGTATCACATCAGGGAAACATTACTGGGAGGTAGACGTGTCCAAGAAAACTGCTTggatccTGGGGGTATGTGCTGGCTTC
HsIndel	340dupe 2	GTCATTTCTGAAGATAAGAGACAAGTctcgagTCCGAAACCACAGATAATATATGGGGCACGAGGGACAAGATACCAGACATTTGTtAAcGTGAATTTCAATTATTGTACTGGCATCCTGGGCTCTCAAAGTATCACATCAGGGAAACATTACTGGGAGGTAGACGTGTCCAAGAAAACTGCTTggatccTGGGGGTATGTGCTGGCTTC
HsIndel	340dupe 3	GTCATTTCTGAAGATAAGAGACAAGTctcgagTCCGAAACCACAGATAATATATGGGGCACGAGGGACAAGATACCAGACATTTGTtAAcTTtGTGAATTTCAATTATTGTACTGGCATCCTGGGCTCTCAAAGTATCACATCAGGGAAACATTACTGGGAGGTAGACGTGTCCAAGAAAACTGCTTggatccTGGGGGTATGTGCTGGCTTC
HsIndel	340dupe 4	GTCATTTCTGAAGATAAGAGACAAGTctcgagTCCGAAACCACAGATAATATATGGGGCACGAGGGACAAGATACCAGACATTTGTtAAcTTtAAcGTGAATTTCAATTATTGTACTGGCATCCTGGGCTCTCAAAGTATCACATCAGGGAAACATTACTGGGAGGTAGACGTGTCCAAGAAAACTGCTTggatccTGGGGGTATGTGCTGGCTTC
HsIndel	340dupe 5	GTCATTTCTGAAGATAAGAGACAAGTctcgagTCCGAAACCACAGATAATATATGGGGCACGAGGGACAAGATACCAGACATTTGTtAAcTTtAAcTAcGTGAATTTCAATTATTGTACTGGCATCCTGGGCTCTCAAAGTATCACATCAGGGAAACATTACTGGGAGGTAGACGTGTCCAAGAAAACTGCTTggatccTGGGGGTATGTGCTGGCTTC
HsIndel	340dupe 6	GTCATTTCTGAAGATAAGAGACAAGTctcgagTCCGAAACCACAGATAATATATGGGGCACGAGGGACAAGATACCAGACATTTGTtAAcTTtAAcTAcTGcGTGAATTTCAATTATTGTACTGGCATCCTGGGCTCTCAAAGTATCACATCAGGGAAACATTACTGGGAGGTAGACGTGTCCAAGAAAACTGCTTggatccTGGGGGTATGTGCTGGCTTC
HsIndel	340dupe 7	GTCATTTCTGAAGATAAGAGACAAGTctcgagTCCGAAACCACAGATAATATATGGGGCACGAGGGACAAGATACCAGACATTTGTtAAcTTtAAcTAcTGcACcGTGAATTTCAATTATTGTACTGGCATCCTGGGCTCTCAAAGTATCACATCAGGGAAACATTACTGGGAGGTAGACGTGTCCAAGAAAACTGCTTggatccTGGGGGTATGTGCTGGCTTC
HsIndel	340dupe 8	GTCATTTCTGAAGATAAGAGACAAGTctcgagTCCGAAACCACAGATAATATATGGGGCACGAGGGACAAGATACCAGACATTTGTtAAcTTtAAcTAcTGcACcGGtGTGAATTTCAATTATTGTACTGGCATCCTGGGCTCTCAAAGTATCACATCAGGGAAACATTACTGGGAGGTAGACGTGTCCAAGAAAACTGCTTggatccTGGGGGTATGTGCTGGCTTC
HsIndel	340dupe 9	GTCATTTCTGAAGATAAGAGACAAGTctcgagTCCGAAACCACAGATAATATATGGGGCACGAGGGACAAGATACCAGACATTTGTtAAcTTtAAcTAcTGcACcGGtATtGTGAATTTCAATTATTGTACTGGCATCCTGGGCTCTCAAAGTATCACATCAGGGAAACATTACTGGGAGGTAGACGTGTCCAAGAAAACTGCTTggatccTGGGGGTATGTGCTGGCTTC
HsIndel	341dupe 1	GTCATTTCTGAAGATAAGAGACAAGTctcgagTCCGAAACCACAGATAATATATGGGGCACGAGGGACAAGATACCAGACATTTGTGAAcAATTTCAATTATTGTACTGGCATCCTGGGCTCTCAAAGTATCACATCAGGGAAACATTACTGGGAGGTAGACGTGTCCAAGAAAACTGCTTggatccTGGGGGTATGTGCTGGCTTC
HsIndel	341dupe 2	GTCATTTCTGAAGATAAGAGACAAGTctcgagTCCGAAACCACAGATAATATATGGGGCACGAGGGACAAGATACCAGACATTTGTGAAcTTtAATTTCAATTATTGTACTGGCATCCTGGGCTCTCAAAGTATCACATCAGGGAAACATTACTGGGAGGTAGACGTGTCCAAGAAAACTGCTTggatccTGGGGGTATGTGCTGGCTTC
HsIndel	341dupe 3	GTCATTTCTGAAGATAAGAGACAAGTctcgagTCCGAAACCACAGATAATATATGGGGCACGAGGGACAAGATACCAGACATTTGTGAAcTTtAAcAATTTCAATTATTGTACTGGCATCCTGGGCTCTCAAAGTATCACATCAGGGAAACATTACTGGGAGGTAGACGTGTCCAAGAAAACTGCTTggatccTGGGGGTATGTGCTGGCTTC
HsIndel	341dupe 4	GTCATTTCTGAAGATAAGAGACAAGTctcgagTCCGAAACCACAGATAATATATGGGGCACGAGGGACAAGATACCAGACATTTGTGAAcTTtAAcTAcAATTTCAATTATTGTACTGGCATCCTGGGCTCTCAAAGTATCACATCAGGGAAACATTACTGGGAGGTAGACGTGTCCAAGAAAACTGCTTggatccTGGGGGTATGTGCTGGCTTC
HsIndel	341dupe 5	GTCATTTCTGAAGATAAGAGACAAGTctcgagTCCGAAACCACAGATAATATATGGGGCACGAGGGACAAGATACCAGACATTTGTGAAcTTtAAcTAcTGcAATTTCAATTATTGTACTGGCATCCTGGGCTCTCAAAGTATCACATCAGGGAAACATTACTGGGAGGTAGACGTGTCCAAGAAAACTGCTTggatccTGGGGGTATGTGCTGGCTTC
HsIndel	341dupe 6	GTCATTTCTGAAGATAAGAGACAAGTctcgagTCCGAAACCACAGATAATATATGGGGCACGAGGGACAAGATACCAGACATTTGTGAAcTTtAAcTAcTGcACcAATTTCAATTATTGTACTGGCATCCTGGGCTCTCAAAGTATCACATCAGGGAAACATTACTGGGAGGTAGACGTGTCCAAGAAAACTGCTTggatccTGGGGGTATGTGCTGGCTTC
HsIndel	341dupe 7	GTCATTTCTGAAGATAAGAGACAAGTctcgagTCCGAAACCACAGATAATATATGGGGCACGAGGGACAAGATACCAGACATTTGTGAAcTTtAAcTAcTGcACcGGtAATTTCAATTATTGTACTGGCATCCTGGGCTCTCAAAGTATCACATCAGGGAAACATTACTGGGAGGTAGACGTGTCCAAGAAAACTGCTTggatccTGGGGGTATGTGCTGGCTTC
HsIndel	341dupe 8	GTCATTTCTGAAGATAAGAGACAAGTctcgagTCCGAAACCACAGATAATATATGGGGCACGAGGGACAAGATACCAGACATTTGTGAAcTTtAAcTAcTGcACcGGtATtAATTTCAATTATTGTACTGGCATCCTGGGCTCTCAAAGTATCACATCAGGGAAACATTACTGGGAGGTAGACGTGTCCAAGAAAACTGCTTggatccTGGGGGTATGTGCTGGCTTC
HsIndel	341dupe 9	GTCATTTCTGAAGATAAGAGACAAGTctcgagTCCGAAACCACAGATAATATATGGGGCACGAGGGACAAGATACCAGACATTTGTGAAcTTtAAcTAcTGcACcGGtATttTaAATTTCAATTATTGTACTGGCATCCTGGGCTCTCAAAGTATCACATCAGGGAAACATTACTGGGAGGTAGACGTGTCCAAGAAAACTGCTTggatccTGGGGGTATGTGCTGGCTTC
HsIndel	342dupe 1	GTCATTTCTGAAGATAAGAGACAAGTctcgagTCCGAAACCACAGATAATATATGGGGCACGAGGGACAAGATACCAGACATTTGTGAATTTtTTCAATTATTGTACTGGCATCCTGGGCTCTCAAAGTATCACATCAGGGAAACATTACTGGGAGGTAGACGTGTCCAAGAAAACTGCTTggatccTGGGGGTATGTGCTGGCTTC
HsIndel	342dupe 2	GTCATTTCTGAAGATAAGAGACAAGTctcgagTCCGAAACCACAGATAATATATGGGGCACGAGGGACAAGATACCAGACATTTGTGAATTTtAAcTTCAATTATTGTACTGGCATCCTGGGCTCTCAAAGTATCACATCAGGGAAACATTACTGGGAGGTAGACGTGTCCAAGAAAACTGCTTggatccTGGGGGTATGTGCTGGCTTC
HsIndel	342dupe 3	GTCATTTCTGAAGATAAGAGACAAGTctcgagTCCGAAACCACAGATAATATATGGGGCACGAGGGACAAGATACCAGACATTTGTGAATTTtAAcTAcTTCAATTATTGTACTGGCATCCTGGGCTCTCAAAGTATCACATCAGGGAAACATTACTGGGAGGTAGACGTGTCCAAGAAAACTGCTTggatccTGGGGGTATGTGCTGGCTTC
HsIndel	342dupe 4	GTCATTTCTGAAGATAAGAGACAAGTctcgagTCCGAAACCACAGATAATATATGGGGCACGAGGGACAAGATACCAGACATTTGTGAATTTtAAcTAcTGcTTCAATTATTGTACTGGCATCCTGGGCTCTCAAAGTATCACATCAGGGAAACATTACTGGGAGGTAGACGTGTCCAAGAAAACTGCTTggatccTGGGGGTATGTGCTGGCTTC
HsIndel	342dupe 5	GTCATTTCTGAAGATAAGAGACAAGTctcgagTCCGAAACCACAGATAATATATGGGGCACGAGGGACAAGATACCAGACATTTGTGAATTTtAAcTAcTGcACcTTCAATTATTGTACTGGCATCCTGGGCTCTCAAAGTATCACATCAGGGAAACATTACTGGGAGGTAGACGTGTCCAAGAAAACTGCTTggatccTGGGGGTATGTGCTGGCTTC
HsIndel	342dupe 6	GTCATTTCTGAAGATAAGAGACAAGTctcgagTCCGAAACCACAGATAATATATGGGGCACGAGGGACAAGATACCAGACATTTGTGAATTTtAAcTAcTGcACcGGtTTCAATTATTGTACTGGCATCCTGGGCTCTCAAAGTATCACATCAGGGAAACATTACTGGGAGGTAGACGTGTCCAAGAAAACTGCTTggatccTGGGGGTATGTGCTGGCTTC
HsIndel	342dupe 7	GTCATTTCTGAAGATAAGAGACAAGTctcgagTCCGAAACCACAGATAATATATGGGGCACGAGGGACAAGATACCAGACATTTGTGAATTTtAAcTAcTGcACcGGtATtTTCAATTATTGTACTGGCATCCTGGGCTCTCAAAGTATCACATCAGGGAAACATTACTGGGAGGTAGACGTGTCCAAGAAAACTGCTTggatccTGGGGGTATGTGCTGGCTTC
HsIndel	342dupe 8	GTCATTTCTGAAGATAAGAGACAAGTctcgagTCCGAAACCACAGATAATATATGGGGCACGAGGGACAAGATACCAGACATTTGTGAATTTtAAcTAcTGcACcGGtATttTaTTCAATTATTGTACTGGCATCCTGGGCTCTCAAAGTATCACATCAGGGAAACATTACTGGGAGGTAGACGTGTCCAAGAAAACTGCTTggatccTGGGGGTATGTGCTGGCTTC
HsIndel	342dupe 9	GTCATTTCTGAAGATAAGAGACAAGTctcgagTCCGAAACCACAGATAATATATGGGGCACGAGGGACAAGATACCAGACATTTGTGAATTTtAAcTAcTGcACcGGtATttTaGGtTTCAATTATTGTACTGGCATCCTGGGCTCTCAAAGTATCACATCAGGGAAACATTACTGGGAGGTAGACGTGTCCAAGAAAACTGCTTggatccTGGGGGTATGTGCTGGCTTC
HsIndel	343dupe 1	GTCATTTCTGAAGATAAGAGACAAGTctcgagTCCGAAACCACAGATAATATATGGGGCACGAGGGACAAGATACCAGACATTTGTGAATTTCAAcAATTATTGTACTGGCATCCTGGGCTCTCAAAGTATCACATCAGGGAAACATTACTGGGAGGTAGACGTGTCCAAGAAAACTGCTTggatccTGGGGGTATGTGCTGGCTTC
HsIndel	343dupe 2	GTCATTTCTGAAGATAAGAGACAAGTctcgagTCCGAAACCACAGATAATATATGGGGCACGAGGGACAAGATACCAGACATTTGTGAATTTCAAcTAcAATTATTGTACTGGCATCCTGGGCTCTCAAAGTATCACATCAGGGAAACATTACTGGGAGGTAGACGTGTCCAAGAAAACTGCTTggatccTGGGGGTATGTGCTGGCTTC
HsIndel	343dupe 3	GTCATTTCTGAAGATAAGAGACAAGTctcgagTCCGAAACCACAGATAATATATGGGGCACGAGGGACAAGATACCAGACATTTGTGAATTTCAAcTAcTGcAATTATTGTACTGGCATCCTGGGCTCTCAAAGTATCACATCAGGGAAACATTACTGGGAGGTAGACGTGTCCAAGAAAACTGCTTggatccTGGGGGTATGTGCTGGCTTC
HsIndel	343dupe 4	GTCATTTCTGAAGATAAGAGACAAGTctcgagTCCGAAACCACAGATAATATATGGGGCACGAGGGACAAGATACCAGACATTTGTGAATTTCAAcTAcTGcACcAATTATTGTACTGGCATCCTGGGCTCTCAAAGTATCACATCAGGGAAACATTACTGGGAGGTAGACGTGTCCAAGAAAACTGCTTggatccTGGGGGTATGTGCTGGCTTC
HsIndel	343dupe 5	GTCATTTCTGAAGATAAGAGACAAGTctcgagTCCGAAACCACAGATAATATATGGGGCACGAGGGACAAGATACCAGACATTTGTGAATTTCAAcTAcTGcACcGGtAATTATTGTACTGGCATCCTGGGCTCTCAAAGTATCACATCAGGGAAACATTACTGGGAGGTAGACGTGTCCAAGAAAACTGCTTggatccTGGGGGTATGTGCTGGCTTC
HsIndel	343dupe 6	GTCATTTCTGAAGATAAGAGACAAGTctcgagTCCGAAACCACAGATAATATATGGGGCACGAGGGACAAGATACCAGACATTTGTGAATTTCAAcTAcTGcACcGGtATtAATTATTGTACTGGCATCCTGGGCTCTCAAAGTATCACATCAGGGAAACATTACTGGGAGGTAGACGTGTCCAAGAAAACTGCTTggatccTGGGGGTATGTGCTGGCTTC
HsIndel	343dupe 7	GTCATTTCTGAAGATAAGAGACAAGTctcgagTCCGAAACCACAGATAATATATGGGGCACGAGGGACAAGATACCAGACATTTGTGAATTTCAAcTAcTGcACcGGtATttTaAATTATTGTACTGGCATCCTGGGCTCTCAAAGTATCACATCAGGGAAACATTACTGGGAGGTAGACGTGTCCAAGAAAACTGCTTggatccTGGGGGTATGTGCTGGCTTC
HsIndel	343dupe 8	GTCATTTCTGAAGATAAGAGACAAGTctcgagTCCGAAACCACAGATAATATATGGGGCACGAGGGACAAGATACCAGACATTTGTGAATTTCAAcTAcTGcACcGGtATttTaGGtAATTATTGTACTGGCATCCTGGGCTCTCAAAGTATCACATCAGGGAAACATTACTGGGAGGTAGACGTGTCCAAGAAAACTGCTTggatccTGGGGGTATGTGCTGGCTTC
HsIndel	343dupe 9	GTCATTTCTGAAGATAAGAGACAAGTctcgagTCCGAAACCACAGATAATATATGGGGCACGAGGGACAAGATACCAGACATTTGTGAATTTCAAcTAcTGcACcGGtATttTaGGtagcAATTATTGTACTGGCATCCTGGGCTCTCAAAGTATCACATCAGGGAAACATTACTGGGAGGTAGACGTGTCCAAGAAAACTGCTTggatccTGGGGGTATGTGCTGGCTTC
HsIndel	344dupe 1	GTCATTTCTGAAGATAAGAGACAAGTctcgagTCCGAAACCACAGATAATATATGGGGCACGAGGGACAAGATACCAGACATTTGTGAATTTCAATTAcTATTGTACTGGCATCCTGGGCTCTCAAAGTATCACATCAGGGAAACATTACTGGGAGGTAGACGTGTCCAAGAAAACTGCTTggatccTGGGGGTATGTGCTGGCTTC
HsIndel	344dupe 2	GTCATTTCTGAAGATAAGAGACAAGTctcgagTCCGAAACCACAGATAATATATGGGGCACGAGGGACAAGATACCAGACATTTGTGAATTTCAATTAcTGcTATTGTACTGGCATCCTGGGCTCTCAAAGTATCACATCAGGGAAACATTACTGGGAGGTAGACGTGTCCAAGAAAACTGCTTggatccTGGGGGTATGTGCTGGCTTC
HsIndel	344dupe 3	GTCATTTCTGAAGATAAGAGACAAGTctcgagTCCGAAACCACAGATAATATATGGGGCACGAGGGACAAGATACCAGACATTTGTGAATTTCAATTAcTGcACcTATTGTACTGGCATCCTGGGCTCTCAAAGTATCACATCAGGGAAACATTACTGGGAGGTAGACGTGTCCAAGAAAACTGCTTggatccTGGGGGTATGTGCTGGCTTC
HsIndel	344dupe 4	GTCATTTCTGAAGATAAGAGACAAGTctcgagTCCGAAACCACAGATAATATATGGGGCACGAGGGACAAGATACCAGACATTTGTGAATTTCAATTAcTGcACcGGtTATTGTACTGGCATCCTGGGCTCTCAAAGTATCACATCAGGGAAACATTACTGGGAGGTAGACGTGTCCAAGAAAACTGCTTggatccTGGGGGTATGTGCTGGCTTC
HsIndel	344dupe 5	GTCATTTCTGAAGATAAGAGACAAGTctcgagTCCGAAACCACAGATAATATATGGGGCACGAGGGACAAGATACCAGACATTTGTGAATTTCAATTAcTGcACcGGtATtTATTGTACTGGCATCCTGGGCTCTCAAAGTATCACATCAGGGAAACATTACTGGGAGGTAGACGTGTCCAAGAAAACTGCTTggatccTGGGGGTATGTGCTGGCTTC
HsIndel	344dupe 6	GTCATTTCTGAAGATAAGAGACAAGTctcgagTCCGAAACCACAGATAATATATGGGGCACGAGGGACAAGATACCAGACATTTGTGAATTTCAATTAcTGcACcGGtATttTaTATTGTACTGGCATCCTGGGCTCTCAAAGTATCACATCAGGGAAACATTACTGGGAGGTAGACGTGTCCAAGAAAACTGCTTggatccTGGGGGTATGTGCTGGCTTC
HsIndel	344dupe 7	GTCATTTCTGAAGATAAGAGACAAGTctcgagTCCGAAACCACAGATAATATATGGGGCACGAGGGACAAGATACCAGACATTTGTGAATTTCAATTAcTGcACcGGtATttTaGGtTATTGTACTGGCATCCTGGGCTCTCAAAGTATCACATCAGGGAAACATTACTGGGAGGTAGACGTGTCCAAGAAAACTGCTTggatccTGGGGGTATGTGCTGGCTTC
HsIndel	344dupe 8	GTCATTTCTGAAGATAAGAGACAAGTctcgagTCCGAAACCACAGATAATATATGGGGCACGAGGGACAAGATACCAGACATTTGTGAATTTCAATTAcTGcACcGGtATttTaGGtagcTATTGTACTGGCATCCTGGGCTCTCAAAGTATCACATCAGGGAAACATTACTGGGAGGTAGACGTGTCCAAGAAAACTGCTTggatccTGGGGGTATGTGCTGGCTTC
HsIndel	344dupe 9	GTCATTTCTGAAGATAAGAGACAAGTctcgagTCCGAAACCACAGATAATATATGGGGCACGAGGGACAAGATACCAGACATTTGTGAATTTCAATTAcTGcACcGGtATttTaGGtagcCAgTATTGTACTGGCATCCTGGGCTCTCAAAGTATCACATCAGGGAAACATTACTGGGAGGTAGACGTGTCCAAGAAAACTGCTTggatccTGGGGGTATGTGCTGGCTTC
HsIndel	345dupe 1	GTCATTTCTGAAGATAAGAGACAAGTctcgagTCCGAAACCACAGATAATATATGGGGCACGAGGGACAAGATACCAGACATTTGTGAATTTCAATTATTGcTGTACTGGCATCCTGGGCTCTCAAAGTATCACATCAGGGAAACATTACTGGGAGGTAGACGTGTCCAAGAAAACTGCTTggatccTGGGGGTATGTGCTGGCTTC
HsIndel	345dupe 2	GTCATTTCTGAAGATAAGAGACAAGTctcgagTCCGAAACCACAGATAATATATGGGGCACGAGGGACAAGATACCAGACATTTGTGAATTTCAATTATTGcACcTGTACTGGCATCCTGGGCTCTCAAAGTATCACATCAGGGAAACATTACTGGGAGGTAGACGTGTCCAAGAAAACTGCTTggatccTGGGGGTATGTGCTGGCTTC
HsIndel	345dupe 3	GTCATTTCTGAAGATAAGAGACAAGTctcgagTCCGAAACCACAGATAATATATGGGGCACGAGGGACAAGATACCAGACATTTGTGAATTTCAATTATTGcACcGGtTGTACTGGCATCCTGGGCTCTCAAAGTATCACATCAGGGAAACATTACTGGGAGGTAGACGTGTCCAAGAAAACTGCTTggatccTGGGGGTATGTGCTGGCTTC
HsIndel	345dupe 4	GTCATTTCTGAAGATAAGAGACAAGTctcgagTCCGAAACCACAGATAATATATGGGGCACGAGGGACAAGATACCAGACATTTGTGAATTTCAATTATTGcACcGGtATtTGTACTGGCATCCTGGGCTCTCAAAGTATCACATCAGGGAAACATTACTGGGAGGTAGACGTGTCCAAGAAAACTGCTTggatccTGGGGGTATGTGCTGGCTTC
HsIndel	345dupe 5	GTCATTTCTGAAGATAAGAGACAAGTctcgagTCCGAAACCACAGATAATATATGGGGCACGAGGGACAAGATACCAGACATTTGTGAATTTCAATTATTGcACcGGtATttTaTGTACTGGCATCCTGGGCTCTCAAAGTATCACATCAGGGAAACATTACTGGGAGGTAGACGTGTCCAAGAAAACTGCTTggatccTGGGGGTATGTGCTGGCTTC
HsIndel	345dupe 6	GTCATTTCTGAAGATAAGAGACAAGTctcgagTCCGAAACCACAGATAATATATGGGGCACGAGGGACAAGATACCAGACATTTGTGAATTTCAATTATTGcACcGGtATttTaGGtTGTACTGGCATCCTGGGCTCTCAAAGTATCACATCAGGGAAACATTACTGGGAGGTAGACGTGTCCAAGAAAACTGCTTggatccTGGGGGTATGTGCTGGCTTC
HsIndel	345dupe 7	GTCATTTCTGAAGATAAGAGACAAGTctcgagTCCGAAACCACAGATAATATATGGGGCACGAGGGACAAGATACCAGACATTTGTGAATTTCAATTATTGcACcGGtATttTaGGtagcTGTACTGGCATCCTGGGCTCTCAAAGTATCACATCAGGGAAACATTACTGGGAGGTAGACGTGTCCAAGAAAACTGCTTggatccTGGGGGTATGTGCTGGCTTC
HsIndel	345dupe 8	GTCATTTCTGAAGATAAGAGACAAGTctcgagTCCGAAACCACAGATAATATATGGGGCACGAGGGACAAGATACCAGACATTTGTGAATTTCAATTATTGcACcGGtATttTaGGtagcCAgTGTACTGGCATCCTGGGCTCTCAAAGTATCACATCAGGGAAACATTACTGGGAGGTAGACGTGTCCAAGAAAACTGCTTggatccTGGGGGTATGTGCTGGCTTC
HsIndel	345dupe 9	GTCATTTCTGAAGATAAGAGACAAGTctcgagTCCGAAACCACAGATAATATATGGGGCACGAGGGACAAGATACCAGACATTTGTGAATTTCAATTATTGcACcGGtATttTaGGtagcCAgtcTTGTACTGGCATCCTGGGCTCTCAAAGTATCACATCAGGGAAACATTACTGGGAGGTAGACGTGTCCAAGAAAACTGCTTggatccTGGGGGTATGTGCTGGCTTC
HsIndel	324∆ 1	GTCATTTCTGAAGATAAGAGACAAGTctcgagTCCGCCACAGATAATATATGGGGCACGAGGGACAAGATACCAGACATTTGTGAATTTCAATTATTGTACTGGCATCCTGGGCTCTCAAAGTATCACATCAGGGAAACATTACTGGGAGGTAGACGTGTCCAAGAAAACTGCTTGGATCCTGGGGGTATGTGCTGGCTTC
HsIndel	324∆ 2	GTCATTTCTGAAGATAAGAGACAAGTctcgagTCCGCAGATAATATATGGGGCACGAGGGACAAGATACCAGACATTTGTGAATTTCAATTATTGTACTGGCATCCTGGGCTCTCAAAGTATCACATCAGGGAAACATTACTGGGAGGTAGACGTGTCCAAGAAAACTGCTTGGATCCTGGGGGTATGTGCTGGCTTC
HsIndel	324∆ 3	GTCATTTCTGAAGATAAGAGACAAGTctcgagTCCGATAATATATGGGGCACGAGGGACAAGATACCAGACATTTGTGAATTTCAATTATTGTACTGGCATCCTGGGCTCTCAAAGTATCACATCAGGGAAACATTACTGGGAGGTAGACGTGTCCAAGAAAACTGCTTGGATCCTGGGGGTATGTGCTGGCTTC
HsIndel	324∆ 4	GTCATTTCTGAAGATAAGAGACAAGTctcgagTCCGATATATGGGGCACGAGGGACAAGATACCAGACATTTGTGAATTTCAATTATTGTACTGGCATCCTGGGCTCTCAAAGTATCACATCAGGGAAACATTACTGGGAGGTAGACGTGTCCAAGAAAACTGCTTGGATCCTGGGGGTATGTGCTGGCTTC
HsIndel	324∆ 5	GTCATTTCTGAAGATAAGAGACAAGTctcgagTCCGTATGGGGCACGAGGGACAAGATACCAGACATTTGTGAATTTCAATTATTGTACTGGCATCCTGGGCTCTCAAAGTATCACATCAGGGAAACATTACTGGGAGGTAGACGTGTCCAAGAAAACTGCTTGGATCCTGGGGGTATGTGCTGGCTTC
HsIndel	324∆ 6	GTCATTTCTGAAGATAAGAGACAAGTctcgagTCCGGGGGCACGAGGGACAAGATACCAGACATTTGTGAATTTCAATTATTGTACTGGCATCCTGGGCTCTCAAAGTATCACATCAGGGAAACATTACTGGGAGGTAGACGTGTCCAAGAAAACTGCTTGGATCCTGGGGGTATGTGCTGGCTTC
HsIndel	324∆ 7	GTCATTTCTGAAGATAAGAGACAAGTctcgagTCCGGCACGAGGGACAAGATACCAGACATTTGTGAATTTCAATTATTGTACTGGCATCCTGGGCTCTCAAAGTATCACATCAGGGAAACATTACTGGGAGGTAGACGTGTCCAAGAAAACTGCTTGGATCCTGGGGGTATGTGCTGGCTTC
HsIndel	324∆ 8	GTCATTTCTGAAGATAAGAGACAAGTctcgagTCCGCGAGGGACAAGATACCAGACATTTGTGAATTTCAATTATTGTACTGGCATCCTGGGCTCTCAAAGTATCACATCAGGGAAACATTACTGGGAGGTAGACGTGTCCAAGAAAACTGCTTGGATCCTGGGGGTATGTGCTGGCTTC
HsIndel	324∆ 9	GTCATTTCTGAAGATAAGAGACAAGTctcgagTCCGGGGACAAGATACCAGACATTTGTGAATTTCAATTATTGTACTGGCATCCTGGGCTCTCAAAGTATCACATCAGGGAAACATTACTGGGAGGTAGACGTGTCCAAGAAAACTGCTTGGATCCTGGGGGTATGTGCTGGCTTC
HsIndel	325∆ 1	GTCATTTCTGAAGATAAGAGACAAGTctcgagTCCGAAACAGATAATATATGGGGCACGAGGGACAAGATACCAGACATTTGTGAATTTCAATTATTGTACTGGCATCCTGGGCTCTCAAAGTATCACATCAGGGAAACATTACTGGGAGGTAGACGTGTCCAAGAAAACTGCTTGGATCCTGGGGGTATGTGCTGGCTTC
HsIndel	325∆ 2	GTCATTTCTGAAGATAAGAGACAAGTctcgagTCCGAAAATAATATATGGGGCACGAGGGACAAGATACCAGACATTTGTGAATTTCAATTATTGTACTGGCATCCTGGGCTCTCAAAGTATCACATCAGGGAAACATTACTGGGAGGTAGACGTGTCCAAGAAAACTGCTTGGATCCTGGGGGTATGTGCTGGCTTC
HsIndel	325∆ 3	GTCATTTCTGAAGATAAGAGACAAGTctcgagTCCGAAAATATATGGGGCACGAGGGACAAGATACCAGACATTTGTGAATTTCAATTATTGTACTGGCATCCTGGGCTCTCAAAGTATCACATCAGGGAAACATTACTGGGAGGTAGACGTGTCCAAGAAAACTGCTTGGATCCTGGGGGTATGTGCTGGCTTC
HsIndel	325∆ 4	GTCATTTCTGAAGATAAGAGACAAGTctcgagTCCGAAATATGGGGCACGAGGGACAAGATACCAGACATTTGTGAATTTCAATTATTGTACTGGCATCCTGGGCTCTCAAAGTATCACATCAGGGAAACATTACTGGGAGGTAGACGTGTCCAAGAAAACTGCTTGGATCCTGGGGGTATGTGCTGGCTTC
HsIndel	325∆ 5	GTCATTTCTGAAGATAAGAGACAAGTctcgagTCCGAAAGGGGCACGAGGGACAAGATACCAGACATTTGTGAATTTCAATTATTGTACTGGCATCCTGGGCTCTCAAAGTATCACATCAGGGAAACATTACTGGGAGGTAGACGTGTCCAAGAAAACTGCTTGGATCCTGGGGGTATGTGCTGGCTTC
HsIndel	325∆ 6	GTCATTTCTGAAGATAAGAGACAAGTctcgagTCCGAAAGCACGAGGGACAAGATACCAGACATTTGTGAATTTCAATTATTGTACTGGCATCCTGGGCTCTCAAAGTATCACATCAGGGAAACATTACTGGGAGGTAGACGTGTCCAAGAAAACTGCTTGGATCCTGGGGGTATGTGCTGGCTTC
HsIndel	325∆ 7	GTCATTTCTGAAGATAAGAGACAAGTctcgagTCCGAAACGAGGGACAAGATACCAGACATTTGTGAATTTCAATTATTGTACTGGCATCCTGGGCTCTCAAAGTATCACATCAGGGAAACATTACTGGGAGGTAGACGTGTCCAAGAAAACTGCTTGGATCCTGGGGGTATGTGCTGGCTTC
HsIndel	325∆ 8	GTCATTTCTGAAGATAAGAGACAAGTctcgagTCCGAAAGGGACAAGATACCAGACATTTGTGAATTTCAATTATTGTACTGGCATCCTGGGCTCTCAAAGTATCACATCAGGGAAACATTACTGGGAGGTAGACGTGTCCAAGAAAACTGCTTGGATCCTGGGGGTATGTGCTGGCTTC
HsIndel	325∆ 9	GTCATTTCTGAAGATAAGAGACAAGTctcgagTCCGAAAACAAGATACCAGACATTTGTGAATTTCAATTATTGTACTGGCATCCTGGGCTCTCAAAGTATCACATCAGGGAAACATTACTGGGAGGTAGACGTGTCCAAGAAAACTGCTTGGATCCTGGGGGTATGTGCTGGCTTC
HsIndel	326∆ 1	GTCATTTCTGAAGATAAGAGACAAGTctcgagTCCGAAACCAATAATATATGGGGCACGAGGGACAAGATACCAGACATTTGTGAATTTCAATTATTGTACTGGCATCCTGGGCTCTCAAAGTATCACATCAGGGAAACATTACTGGGAGGTAGACGTGTCCAAGAAAACTGCTTGGATCCTGGGGGTATGTGCTGGCTTC
HsIndel	326∆ 2	GTCATTTCTGAAGATAAGAGACAAGTctcgagTCCGAAACCAATATATGGGGCACGAGGGACAAGATACCAGACATTTGTGAATTTCAATTATTGTACTGGCATCCTGGGCTCTCAAAGTATCACATCAGGGAAACATTACTGGGAGGTAGACGTGTCCAAGAAAACTGCTTGGATCCTGGGGGTATGTGCTGGCTTC
HsIndel	326∆ 3	GTCATTTCTGAAGATAAGAGACAAGTctcgagTCCGAAACCATATGGGGCACGAGGGACAAGATACCAGACATTTGTGAATTTCAATTATTGTACTGGCATCCTGGGCTCTCAAAGTATCACATCAGGGAAACATTACTGGGAGGTAGACGTGTCCAAGAAAACTGCTTGGATCCTGGGGGTATGTGCTGGCTTC
HsIndel	326∆ 4	GTCATTTCTGAAGATAAGAGACAAGTctcgagTCCGAAACCAGGGGCACGAGGGACAAGATACCAGACATTTGTGAATTTCAATTATTGTACTGGCATCCTGGGCTCTCAAAGTATCACATCAGGGAAACATTACTGGGAGGTAGACGTGTCCAAGAAAACTGCTTGGATCCTGGGGGTATGTGCTGGCTTC
HsIndel	326∆ 5	GTCATTTCTGAAGATAAGAGACAAGTctcgagTCCGAAACCAGCACGAGGGACAAGATACCAGACATTTGTGAATTTCAATTATTGTACTGGCATCCTGGGCTCTCAAAGTATCACATCAGGGAAACATTACTGGGAGGTAGACGTGTCCAAGAAAACTGCTTGGATCCTGGGGGTATGTGCTGGCTTC
HsIndel	326∆ 6	GTCATTTCTGAAGATAAGAGACAAGTctcgagTCCGAAACCACGAGGGACAAGATACCAGACATTTGTGAATTTCAATTATTGTACTGGCATCCTGGGCTCTCAAAGTATCACATCAGGGAAACATTACTGGGAGGTAGACGTGTCCAAGAAAACTGCTTGGATCCTGGGGGTATGTGCTGGCTTC
HsIndel	326∆ 7	GTCATTTCTGAAGATAAGAGACAAGTctcgagTCCGAAACCAGGGACAAGATACCAGACATTTGTGAATTTCAATTATTGTACTGGCATCCTGGGCTCTCAAAGTATCACATCAGGGAAACATTACTGGGAGGTAGACGTGTCCAAGAAAACTGCTTGGATCCTGGGGGTATGTGCTGGCTTC
HsIndel	326∆ 8	GTCATTTCTGAAGATAAGAGACAAGTctcgagTCCGAAACCAACAAGATACCAGACATTTGTGAATTTCAATTATTGTACTGGCATCCTGGGCTCTCAAAGTATCACATCAGGGAAACATTACTGGGAGGTAGACGTGTCCAAGAAAACTGCTTGGATCCTGGGGGTATGTGCTGGCTTC
HsIndel	326∆ 9	GTCATTTCTGAAGATAAGAGACAAGTctcgagTCCGAAACCAAGATACCAGACATTTGTGAATTTCAATTATTGTACTGGCATCCTGGGCTCTCAAAGTATCACATCAGGGAAACATTACTGGGAGGTAGACGTGTCCAAGAAAACTGCTTGGATCCTGGGGGTATGTGCTGGCTTC
HsIndel	327∆ 1	GTCATTTCTGAAGATAAGAGACAAGTctcgagTCCGAAACCACAGATATATGGGGCACGAGGGACAAGATACCAGACATTTGTGAATTTCAATTATTGTACTGGCATCCTGGGCTCTCAAAGTATCACATCAGGGAAACATTACTGGGAGGTAGACGTGTCCAAGAAAACTGCTTGGATCCTGGGGGTATGTGCTGGCTTC
HsIndel	327∆ 2	GTCATTTCTGAAGATAAGAGACAAGTctcgagTCCGAAACCACAGTATGGGGCACGAGGGACAAGATACCAGACATTTGTGAATTTCAATTATTGTACTGGCATCCTGGGCTCTCAAAGTATCACATCAGGGAAACATTACTGGGAGGTAGACGTGTCCAAGAAAACTGCTTGGATCCTGGGGGTATGTGCTGGCTTC
HsIndel	327∆ 3	GTCATTTCTGAAGATAAGAGACAAGTctcgagTCCGAAACCACAGGGGGCACGAGGGACAAGATACCAGACATTTGTGAATTTCAATTATTGTACTGGCATCCTGGGCTCTCAAAGTATCACATCAGGGAAACATTACTGGGAGGTAGACGTGTCCAAGAAAACTGCTTGGATCCTGGGGGTATGTGCTGGCTTC
HsIndel	327∆ 4	GTCATTTCTGAAGATAAGAGACAAGTctcgagTCCGAAACCACAGGCACGAGGGACAAGATACCAGACATTTGTGAATTTCAATTATTGTACTGGCATCCTGGGCTCTCAAAGTATCACATCAGGGAAACATTACTGGGAGGTAGACGTGTCCAAGAAAACTGCTTGGATCCTGGGGGTATGTGCTGGCTTC
HsIndel	327∆ 5	GTCATTTCTGAAGATAAGAGACAAGTctcgagTCCGAAACCACAGCGAGGGACAAGATACCAGACATTTGTGAATTTCAATTATTGTACTGGCATCCTGGGCTCTCAAAGTATCACATCAGGGAAACATTACTGGGAGGTAGACGTGTCCAAGAAAACTGCTTGGATCCTGGGGGTATGTGCTGGCTTC
HsIndel	327∆ 6	GTCATTTCTGAAGATAAGAGACAAGTctcgagTCCGAAACCACAGGGGACAAGATACCAGACATTTGTGAATTTCAATTATTGTACTGGCATCCTGGGCTCTCAAAGTATCACATCAGGGAAACATTACTGGGAGGTAGACGTGTCCAAGAAAACTGCTTGGATCCTGGGGGTATGTGCTGGCTTC
HsIndel	327∆ 7	GTCATTTCTGAAGATAAGAGACAAGTctcgagTCCGAAACCACAGACAAGATACCAGACATTTGTGAATTTCAATTATTGTACTGGCATCCTGGGCTCTCAAAGTATCACATCAGGGAAACATTACTGGGAGGTAGACGTGTCCAAGAAAACTGCTTGGATCCTGGGGGTATGTGCTGGCTTC
HsIndel	327∆ 8	GTCATTTCTGAAGATAAGAGACAAGTctcgagTCCGAAACCACAGAGATACCAGACATTTGTGAATTTCAATTATTGTACTGGCATCCTGGGCTCTCAAAGTATCACATCAGGGAAACATTACTGGGAGGTAGACGTGTCCAAGAAAACTGCTTGGATCCTGGGGGTATGTGCTGGCTTC
HsIndel	327∆ 9	GTCATTTCTGAAGATAAGAGACAAGTctcgagTCCGAAACCACAGTACCAGACATTTGTGAATTTCAATTATTGTACTGGCATCCTGGGCTCTCAAAGTATCACATCAGGGAAACATTACTGGGAGGTAGACGTGTCCAAGAAAACTGCTTGGATCCTGGGGGTATGTGCTGGCTTC
HsIndel	328∆ 1	GTCATTTCTGAAGATAAGAGACAAGTctcgagTCCGAAACCACAGATATATGGGGCACGAGGGACAAGATACCAGACATTTGTGAATTTCAATTATTGTACTGGCATCCTGGGCTCTCAAAGTATCACATCAGGGAAACATTACTGGGAGGTAGACGTGTCCAAGAAAACTGCTTGGATCCTGGGGGTATGTGCTGGCTTC
HsIndel	328∆ 2	GTCATTTCTGAAGATAAGAGACAAGTctcgagTCCGAAACCACAGATAGGGGCACGAGGGACAAGATACCAGACATTTGTGAATTTCAATTATTGTACTGGCATCCTGGGCTCTCAAAGTATCACATCAGGGAAACATTACTGGGAGGTAGACGTGTCCAAGAAAACTGCTTGGATCCTGGGGGTATGTGCTGGCTTC
HsIndel	328∆ 3	GTCATTTCTGAAGATAAGAGACAAGTctcgagTCCGAAACCACAGATAGCACGAGGGACAAGATACCAGACATTTGTGAATTTCAATTATTGTACTGGCATCCTGGGCTCTCAAAGTATCACATCAGGGAAACATTACTGGGAGGTAGACGTGTCCAAGAAAACTGCTTGGATCCTGGGGGTATGTGCTGGCTTC
HsIndel	328∆ 4	GTCATTTCTGAAGATAAGAGACAAGTctcgagTCCGAAACCACAGATACGAGGGACAAGATACCAGACATTTGTGAATTTCAATTATTGTACTGGCATCCTGGGCTCTCAAAGTATCACATCAGGGAAACATTACTGGGAGGTAGACGTGTCCAAGAAAACTGCTTGGATCCTGGGGGTATGTGCTGGCTTC
HsIndel	328∆ 5	GTCATTTCTGAAGATAAGAGACAAGTctcgagTCCGAAACCACAGATAGGGACAAGATACCAGACATTTGTGAATTTCAATTATTGTACTGGCATCCTGGGCTCTCAAAGTATCACATCAGGGAAACATTACTGGGAGGTAGACGTGTCCAAGAAAACTGCTTGGATCCTGGGGGTATGTGCTGGCTTC
HsIndel	328∆ 6	GTCATTTCTGAAGATAAGAGACAAGTctcgagTCCGAAACCACAGATAACAAGATACCAGACATTTGTGAATTTCAATTATTGTACTGGCATCCTGGGCTCTCAAAGTATCACATCAGGGAAACATTACTGGGAGGTAGACGTGTCCAAGAAAACTGCTTGGATCCTGGGGGTATGTGCTGGCTTC
HsIndel	328∆ 7	GTCATTTCTGAAGATAAGAGACAAGTctcgagTCCGAAACCACAGATAAGATACCAGACATTTGTGAATTTCAATTATTGTACTGGCATCCTGGGCTCTCAAAGTATCACATCAGGGAAACATTACTGGGAGGTAGACGTGTCCAAGAAAACTGCTTGGATCCTGGGGGTATGTGCTGGCTTC
HsIndel	328∆ 8	GTCATTTCTGAAGATAAGAGACAAGTctcgagTCCGAAACCACAGATATACCAGACATTTGTGAATTTCAATTATTGTACTGGCATCCTGGGCTCTCAAAGTATCACATCAGGGAAACATTACTGGGAGGTAGACGTGTCCAAGAAAACTGCTTGGATCCTGGGGGTATGTGCTGGCTTC
HsIndel	328∆ 9	GTCATTTCTGAAGATAAGAGACAAGTctcgagTCCGAAACCACAGATACAGACATTTGTGAATTTCAATTATTGTACTGGCATCCTGGGCTCTCAAAGTATCACATCAGGGAAACATTACTGGGAGGTAGACGTGTCCAAGAAAACTGCTTGGATCCTGGGGGTATGTGCTGGCTTC
HsIndel	329∆ 1	GTCATTTCTGAAGATAAGAGACAAGTctcgagTCCGAAACCACAGATAATAGGGGCACGAGGGACAAGATACCAGACATTTGTGAATTTCAATTATTGTACTGGCATCCTGGGCTCTCAAAGTATCACATCAGGGAAACATTACTGGGAGGTAGACGTGTCCAAGAAAACTGCTTGGATCCTGGGGGTATGTGCTGGCTTC
HsIndel	329∆ 2	GTCATTTCTGAAGATAAGAGACAAGTctcgagTCCGAAACCACAGATAATAGCACGAGGGACAAGATACCAGACATTTGTGAATTTCAATTATTGTACTGGCATCCTGGGCTCTCAAAGTATCACATCAGGGAAACATTACTGGGAGGTAGACGTGTCCAAGAAAACTGCTTGGATCCTGGGGGTATGTGCTGGCTTC
HsIndel	329∆ 3	GTCATTTCTGAAGATAAGAGACAAGTctcgagTCCGAAACCACAGATAATACGAGGGACAAGATACCAGACATTTGTGAATTTCAATTATTGTACTGGCATCCTGGGCTCTCAAAGTATCACATCAGGGAAACATTACTGGGAGGTAGACGTGTCCAAGAAAACTGCTTGGATCCTGGGGGTATGTGCTGGCTTC
HsIndel	329∆ 4	GTCATTTCTGAAGATAAGAGACAAGTctcgagTCCGAAACCACAGATAATAGGGACAAGATACCAGACATTTGTGAATTTCAATTATTGTACTGGCATCCTGGGCTCTCAAAGTATCACATCAGGGAAACATTACTGGGAGGTAGACGTGTCCAAGAAAACTGCTTGGATCCTGGGGGTATGTGCTGGCTTC
HsIndel	329∆ 5	GTCATTTCTGAAGATAAGAGACAAGTctcgagTCCGAAACCACAGATAATAACAAGATACCAGACATTTGTGAATTTCAATTATTGTACTGGCATCCTGGGCTCTCAAAGTATCACATCAGGGAAACATTACTGGGAGGTAGACGTGTCCAAGAAAACTGCTTGGATCCTGGGGGTATGTGCTGGCTTC
HsIndel	329∆ 6	GTCATTTCTGAAGATAAGAGACAAGTctcgagTCCGAAACCACAGATAATAAGATACCAGACATTTGTGAATTTCAATTATTGTACTGGCATCCTGGGCTCTCAAAGTATCACATCAGGGAAACATTACTGGGAGGTAGACGTGTCCAAGAAAACTGCTTGGATCCTGGGGGTATGTGCTGGCTTC
HsIndel	329∆ 7	GTCATTTCTGAAGATAAGAGACAAGTctcgagTCCGAAACCACAGATAATATACCAGACATTTGTGAATTTCAATTATTGTACTGGCATCCTGGGCTCTCAAAGTATCACATCAGGGAAACATTACTGGGAGGTAGACGTGTCCAAGAAAACTGCTTGGATCCTGGGGGTATGTGCTGGCTTC
HsIndel	329∆ 8	GTCATTTCTGAAGATAAGAGACAAGTctcgagTCCGAAACCACAGATAATACAGACATTTGTGAATTTCAATTATTGTACTGGCATCCTGGGCTCTCAAAGTATCACATCAGGGAAACATTACTGGGAGGTAGACGTGTCCAAGAAAACTGCTTGGATCCTGGGGGTATGTGCTGGCTTC
HsIndel	329∆ 9	GTCATTTCTGAAGATAAGAGACAAGTctcgagTCCGAAACCACAGATAATAACATTTGTGAATTTCAATTATTGTACTGGCATCCTGGGCTCTCAAAGTATCACATCAGGGAAACATTACTGGGAGGTAGACGTGTCCAAGAAAACTGCTTGGATCCTGGGGGTATGTGCTGGCTTC
HsIndel	330∆ 1	GTCATTTCTGAAGATAAGAGACAAGTctcgagTCCGAAACCACAGATAATATATGCACGAGGGACAAGATACCAGACATTTGTGAATTTCAATTATTGTACTGGCATCCTGGGCTCTCAAAGTATCACATCAGGGAAACATTACTGGGAGGTAGACGTGTCCAAGAAAACTGCTTGGATCCTGGGGGTATGTGCTGGCTTC
HsIndel	330∆ 2	GTCATTTCTGAAGATAAGAGACAAGTctcgagTCCGAAACCACAGATAATATATCGAGGGACAAGATACCAGACATTTGTGAATTTCAATTATTGTACTGGCATCCTGGGCTCTCAAAGTATCACATCAGGGAAACATTACTGGGAGGTAGACGTGTCCAAGAAAACTGCTTGGATCCTGGGGGTATGTGCTGGCTTC
HsIndel	330∆ 3	GTCATTTCTGAAGATAAGAGACAAGTctcgagTCCGAAACCACAGATAATATATGGGACAAGATACCAGACATTTGTGAATTTCAATTATTGTACTGGCATCCTGGGCTCTCAAAGTATCACATCAGGGAAACATTACTGGGAGGTAGACGTGTCCAAGAAAACTGCTTGGATCCTGGGGGTATGTGCTGGCTTC
HsIndel	330∆ 4	GTCATTTCTGAAGATAAGAGACAAGTctcgagTCCGAAACCACAGATAATATATACAAGATACCAGACATTTGTGAATTTCAATTATTGTACTGGCATCCTGGGCTCTCAAAGTATCACATCAGGGAAACATTACTGGGAGGTAGACGTGTCCAAGAAAACTGCTTGGATCCTGGGGGTATGTGCTGGCTTC
HsIndel	330∆ 5	GTCATTTCTGAAGATAAGAGACAAGTctcgagTCCGAAACCACAGATAATATATAGATACCAGACATTTGTGAATTTCAATTATTGTACTGGCATCCTGGGCTCTCAAAGTATCACATCAGGGAAACATTACTGGGAGGTAGACGTGTCCAAGAAAACTGCTTGGATCCTGGGGGTATGTGCTGGCTTC
HsIndel	330∆ 6	GTCATTTCTGAAGATAAGAGACAAGTctcgagTCCGAAACCACAGATAATATATTACCAGACATTTGTGAATTTCAATTATTGTACTGGCATCCTGGGCTCTCAAAGTATCACATCAGGGAAACATTACTGGGAGGTAGACGTGTCCAAGAAAACTGCTTGGATCCTGGGGGTATGTGCTGGCTTC
HsIndel	330∆ 7	GTCATTTCTGAAGATAAGAGACAAGTctcgagTCCGAAACCACAGATAATATATCAGACATTTGTGAATTTCAATTATTGTACTGGCATCCTGGGCTCTCAAAGTATCACATCAGGGAAACATTACTGGGAGGTAGACGTGTCCAAGAAAACTGCTTGGATCCTGGGGGTATGTGCTGGCTTC
HsIndel	330∆ 8	GTCATTTCTGAAGATAAGAGACAAGTctcgagTCCGAAACCACAGATAATATATACATTTGTGAATTTCAATTATTGTACTGGCATCCTGGGCTCTCAAAGTATCACATCAGGGAAACATTACTGGGAGGTAGACGTGTCCAAGAAAACTGCTTGGATCCTGGGGGTATGTGCTGGCTTC
HsIndel	330∆ 9	GTCATTTCTGAAGATAAGAGACAAGTctcgagTCCGAAACCACAGATAATATATTTTGTGAATTTCAATTATTGTACTGGCATCCTGGGCTCTCAAAGTATCACATCAGGGAAACATTACTGGGAGGTAGACGTGTCCAAGAAAACTGCTTGGATCCTGGGGGTATGTGCTGGCTTC
HsIndel	331∆ 1	GTCATTTCTGAAGATAAGAGACAAGTctcgagTCCGAAACCACAGATAATATATGGGCGAGGGACAAGATACCAGACATTTGTGAATTTCAATTATTGTACTGGCATCCTGGGCTCTCAAAGTATCACATCAGGGAAACATTACTGGGAGGTAGACGTGTCCAAGAAAACTGCTTGGATCCTGGGGGTATGTGCTGGCTTC
HsIndel	331∆ 2	GTCATTTCTGAAGATAAGAGACAAGTctcgagTCCGAAACCACAGATAATATATGGGGGGACAAGATACCAGACATTTGTGAATTTCAATTATTGTACTGGCATCCTGGGCTCTCAAAGTATCACATCAGGGAAACATTACTGGGAGGTAGACGTGTCCAAGAAAACTGCTTGGATCCTGGGGGTATGTGCTGGCTTC
HsIndel	331∆ 3	GTCATTTCTGAAGATAAGAGACAAGTctcgagTCCGAAACCACAGATAATATATGGGACAAGATACCAGACATTTGTGAATTTCAATTATTGTACTGGCATCCTGGGCTCTCAAAGTATCACATCAGGGAAACATTACTGGGAGGTAGACGTGTCCAAGAAAACTGCTTGGATCCTGGGGGTATGTGCTGGCTTC
HsIndel	331∆ 4	GTCATTTCTGAAGATAAGAGACAAGTctcgagTCCGAAACCACAGATAATATATGGGAGATACCAGACATTTGTGAATTTCAATTATTGTACTGGCATCCTGGGCTCTCAAAGTATCACATCAGGGAAACATTACTGGGAGGTAGACGTGTCCAAGAAAACTGCTTGGATCCTGGGGGTATGTGCTGGCTTC
HsIndel	331∆ 5	GTCATTTCTGAAGATAAGAGACAAGTctcgagTCCGAAACCACAGATAATATATGGGTACCAGACATTTGTGAATTTCAATTATTGTACTGGCATCCTGGGCTCTCAAAGTATCACATCAGGGAAACATTACTGGGAGGTAGACGTGTCCAAGAAAACTGCTTGGATCCTGGGGGTATGTGCTGGCTTC
HsIndel	331∆ 6	GTCATTTCTGAAGATAAGAGACAAGTctcgagTCCGAAACCACAGATAATATATGGGCAGACATTTGTGAATTTCAATTATTGTACTGGCATCCTGGGCTCTCAAAGTATCACATCAGGGAAACATTACTGGGAGGTAGACGTGTCCAAGAAAACTGCTTGGATCCTGGGGGTATGTGCTGGCTTC
HsIndel	331∆ 7	GTCATTTCTGAAGATAAGAGACAAGTctcgagTCCGAAACCACAGATAATATATGGGACATTTGTGAATTTCAATTATTGTACTGGCATCCTGGGCTCTCAAAGTATCACATCAGGGAAACATTACTGGGAGGTAGACGTGTCCAAGAAAACTGCTTGGATCCTGGGGGTATGTGCTGGCTTC
HsIndel	331∆ 8	GTCATTTCTGAAGATAAGAGACAAGTctcgagTCCGAAACCACAGATAATATATGGGTTTGTGAATTTCAATTATTGTACTGGCATCCTGGGCTCTCAAAGTATCACATCAGGGAAACATTACTGGGAGGTAGACGTGTCCAAGAAAACTGCTTGGATCCTGGGGGTATGTGCTGGCTTC
HsIndel	331∆ 9	GTCATTTCTGAAGATAAGAGACAAGTctcgagTCCGAAACCACAGATAATATATGGGGTGAATTTCAATTATTGTACTGGCATCCTGGGCTCTCAAAGTATCACATCAGGGAAACATTACTGGGAGGTAGACGTGTCCAAGAAAACTGCTTGGATCCTGGGGGTATGTGCTGGCTTC
HsIndel	332∆ 1	GTCATTTCTGAAGATAAGAGACAAGTctcgagTCCGAAACCACAGATAATATATGGGGCAGGGACAAGATACCAGACATTTGTGAATTTCAATTATTGTACTGGCATCCTGGGCTCTCAAAGTATCACATCAGGGAAACATTACTGGGAGGTAGACGTGTCCAAGAAAACTGCTTGGATCCTGGGGGTATGTGCTGGCTTC
HsIndel	332∆ 2	GTCATTTCTGAAGATAAGAGACAAGTctcgagTCCGAAACCACAGATAATATATGGGGCAACAAGATACCAGACATTTGTGAATTTCAATTATTGTACTGGCATCCTGGGCTCTCAAAGTATCACATCAGGGAAACATTACTGGGAGGTAGACGTGTCCAAGAAAACTGCTTGGATCCTGGGGGTATGTGCTGGCTTC
HsIndel	332∆ 3	GTCATTTCTGAAGATAAGAGACAAGTctcgagTCCGAAACCACAGATAATATATGGGGCAAGATACCAGACATTTGTGAATTTCAATTATTGTACTGGCATCCTGGGCTCTCAAAGTATCACATCAGGGAAACATTACTGGGAGGTAGACGTGTCCAAGAAAACTGCTTGGATCCTGGGGGTATGTGCTGGCTTC
HsIndel	332∆ 4	GTCATTTCTGAAGATAAGAGACAAGTctcgagTCCGAAACCACAGATAATATATGGGGCATACCAGACATTTGTGAATTTCAATTATTGTACTGGCATCCTGGGCTCTCAAAGTATCACATCAGGGAAACATTACTGGGAGGTAGACGTGTCCAAGAAAACTGCTTGGATCCTGGGGGTATGTGCTGGCTTC
HsIndel	332∆ 5	GTCATTTCTGAAGATAAGAGACAAGTctcgagTCCGAAACCACAGATAATATATGGGGCACAGACATTTGTGAATTTCAATTATTGTACTGGCATCCTGGGCTCTCAAAGTATCACATCAGGGAAACATTACTGGGAGGTAGACGTGTCCAAGAAAACTGCTTGGATCCTGGGGGTATGTGCTGGCTTC
HsIndel	332∆ 6	GTCATTTCTGAAGATAAGAGACAAGTctcgagTCCGAAACCACAGATAATATATGGGGCAACATTTGTGAATTTCAATTATTGTACTGGCATCCTGGGCTCTCAAAGTATCACATCAGGGAAACATTACTGGGAGGTAGACGTGTCCAAGAAAACTGCTTGGATCCTGGGGGTATGTGCTGGCTTC
HsIndel	332∆ 7	GTCATTTCTGAAGATAAGAGACAAGTctcgagTCCGAAACCACAGATAATATATGGGGCATTTGTGAATTTCAATTATTGTACTGGCATCCTGGGCTCTCAAAGTATCACATCAGGGAAACATTACTGGGAGGTAGACGTGTCCAAGAAAACTGCTTGGATCCTGGGGGTATGTGCTGGCTTC
HsIndel	332∆ 8	GTCATTTCTGAAGATAAGAGACAAGTctcgagTCCGAAACCACAGATAATATATGGGGCAGTGAATTTCAATTATTGTACTGGCATCCTGGGCTCTCAAAGTATCACATCAGGGAAACATTACTGGGAGGTAGACGTGTCCAAGAAAACTGCTTGGATCCTGGGGGTATGTGCTGGCTTC
HsIndel	332∆ 9	GTCATTTCTGAAGATAAGAGACAAGTctcgagTCCGAAACCACAGATAATATATGGGGCAAATTTCAATTATTGTACTGGCATCCTGGGCTCTCAAAGTATCACATCAGGGAAACATTACTGGGAGGTAGACGTGTCCAAGAAAACTGCTTGGATCCTGGGGGTATGTGCTGGCTTC
HsIndel	333∆ 1	GTCATTTCTGAAGATAAGAGACAAGTctcgagTCCGAAACCACAGATAATATATGGGGCACGAACAAGATACCAGACATTTGTGAATTTCAATTATTGTACTGGCATCCTGGGCTCTCAAAGTATCACATCAGGGAAACATTACTGGGAGGTAGACGTGTCCAAGAAAACTGCTTGGATCCTGGGGGTATGTGCTGGCTTC
HsIndel	333∆ 2	GTCATTTCTGAAGATAAGAGACAAGTctcgagTCCGAAACCACAGATAATATATGGGGCACGAAGATACCAGACATTTGTGAATTTCAATTATTGTACTGGCATCCTGGGCTCTCAAAGTATCACATCAGGGAAACATTACTGGGAGGTAGACGTGTCCAAGAAAACTGCTTGGATCCTGGGGGTATGTGCTGGCTTC
HsIndel	333∆ 3	GTCATTTCTGAAGATAAGAGACAAGTctcgagTCCGAAACCACAGATAATATATGGGGCACGATACCAGACATTTGTGAATTTCAATTATTGTACTGGCATCCTGGGCTCTCAAAGTATCACATCAGGGAAACATTACTGGGAGGTAGACGTGTCCAAGAAAACTGCTTGGATCCTGGGGGTATGTGCTGGCTTC
HsIndel	333∆ 4	GTCATTTCTGAAGATAAGAGACAAGTctcgagTCCGAAACCACAGATAATATATGGGGCACGACAGACATTTGTGAATTTCAATTATTGTACTGGCATCCTGGGCTCTCAAAGTATCACATCAGGGAAACATTACTGGGAGGTAGACGTGTCCAAGAAAACTGCTTGGATCCTGGGGGTATGTGCTGGCTTC
HsIndel	333∆ 5	GTCATTTCTGAAGATAAGAGACAAGTctcgagTCCGAAACCACAGATAATATATGGGGCACGAACATTTGTGAATTTCAATTATTGTACTGGCATCCTGGGCTCTCAAAGTATCACATCAGGGAAACATTACTGGGAGGTAGACGTGTCCAAGAAAACTGCTTGGATCCTGGGGGTATGTGCTGGCTTC
HsIndel	333∆ 6	GTCATTTCTGAAGATAAGAGACAAGTctcgagTCCGAAACCACAGATAATATATGGGGCACGATTTGTGAATTTCAATTATTGTACTGGCATCCTGGGCTCTCAAAGTATCACATCAGGGAAACATTACTGGGAGGTAGACGTGTCCAAGAAAACTGCTTGGATCCTGGGGGTATGTGCTGGCTTC
HsIndel	333∆ 7	GTCATTTCTGAAGATAAGAGACAAGTctcgagTCCGAAACCACAGATAATATATGGGGCACGAGTGAATTTCAATTATTGTACTGGCATCCTGGGCTCTCAAAGTATCACATCAGGGAAACATTACTGGGAGGTAGACGTGTCCAAGAAAACTGCTTGGATCCTGGGGGTATGTGCTGGCTTC
HsIndel	333∆ 8	GTCATTTCTGAAGATAAGAGACAAGTctcgagTCCGAAACCACAGATAATATATGGGGCACGAAATTTCAATTATTGTACTGGCATCCTGGGCTCTCAAAGTATCACATCAGGGAAACATTACTGGGAGGTAGACGTGTCCAAGAAAACTGCTTGGATCCTGGGGGTATGTGCTGGCTTC
HsIndel	333∆ 9	GTCATTTCTGAAGATAAGAGACAAGTctcgagTCCGAAACCACAGATAATATATGGGGCACGATTCAATTATTGTACTGGCATCCTGGGCTCTCAAAGTATCACATCAGGGAAACATTACTGGGAGGTAGACGTGTCCAAGAAAACTGCTTGGATCCTGGGGGTATGTGCTGGCTTC
HsIndel	334∆ 1	GTCATTTCTGAAGATAAGAGACAAGTctcgagTCCGAAACCACAGATAATATATGGGGCACGAGGGAGATACCAGACATTTGTGAATTTCAATTATTGTACTGGCATCCTGGGCTCTCAAAGTATCACATCAGGGAAACATTACTGGGAGGTAGACGTGTCCAAGAAAACTGCTTGGATCCTGGGGGTATGTGCTGGCTTC
HsIndel	334∆ 2	GTCATTTCTGAAGATAAGAGACAAGTctcgagTCCGAAACCACAGATAATATATGGGGCACGAGGGTACCAGACATTTGTGAATTTCAATTATTGTACTGGCATCCTGGGCTCTCAAAGTATCACATCAGGGAAACATTACTGGGAGGTAGACGTGTCCAAGAAAACTGCTTGGATCCTGGGGGTATGTGCTGGCTTC
HsIndel	334∆ 3	GTCATTTCTGAAGATAAGAGACAAGTctcgagTCCGAAACCACAGATAATATATGGGGCACGAGGGCAGACATTTGTGAATTTCAATTATTGTACTGGCATCCTGGGCTCTCAAAGTATCACATCAGGGAAACATTACTGGGAGGTAGACGTGTCCAAGAAAACTGCTTGGATCCTGGGGGTATGTGCTGGCTTC
HsIndel	334∆ 4	GTCATTTCTGAAGATAAGAGACAAGTctcgagTCCGAAACCACAGATAATATATGGGGCACGAGGGACATTTGTGAATTTCAATTATTGTACTGGCATCCTGGGCTCTCAAAGTATCACATCAGGGAAACATTACTGGGAGGTAGACGTGTCCAAGAAAACTGCTTGGATCCTGGGGGTATGTGCTGGCTTC
HsIndel	334∆ 5	GTCATTTCTGAAGATAAGAGACAAGTctcgagTCCGAAACCACAGATAATATATGGGGCACGAGGGTTTGTGAATTTCAATTATTGTACTGGCATCCTGGGCTCTCAAAGTATCACATCAGGGAAACATTACTGGGAGGTAGACGTGTCCAAGAAAACTGCTTGGATCCTGGGGGTATGTGCTGGCTTC
HsIndel	334∆ 6	GTCATTTCTGAAGATAAGAGACAAGTctcgagTCCGAAACCACAGATAATATATGGGGCACGAGGGGTGAATTTCAATTATTGTACTGGCATCCTGGGCTCTCAAAGTATCACATCAGGGAAACATTACTGGGAGGTAGACGTGTCCAAGAAAACTGCTTGGATCCTGGGGGTATGTGCTGGCTTC
HsIndel	334∆ 7	GTCATTTCTGAAGATAAGAGACAAGTctcgagTCCGAAACCACAGATAATATATGGGGCACGAGGGAATTTCAATTATTGTACTGGCATCCTGGGCTCTCAAAGTATCACATCAGGGAAACATTACTGGGAGGTAGACGTGTCCAAGAAAACTGCTTGGATCCTGGGGGTATGTGCTGGCTTC
HsIndel	334∆ 8	GTCATTTCTGAAGATAAGAGACAAGTctcgagTCCGAAACCACAGATAATATATGGGGCACGAGGGTTCAATTATTGTACTGGCATCCTGGGCTCTCAAAGTATCACATCAGGGAAACATTACTGGGAGGTAGACGTGTCCAAGAAAACTGCTTGGATCCTGGGGGTATGTGCTGGCTTC
HsIndel	334∆ 9	GTCATTTCTGAAGATAAGAGACAAGTctcgagTCCGAAACCACAGATAATATATGGGGCACGAGGGAATTATTGTACTGGCATCCTGGGCTCTCAAAGTATCACATCAGGGAAACATTACTGGGAGGTAGACGTGTCCAAGAAAACTGCTTGGATCCTGGGGGTATGTGCTGGCTTC
HsIndel	335∆ 1	GTCATTTCTGAAGATAAGAGACAAGTctcgagTCCGAAACCACAGATAATATATGGGGCACGAGGGACATACCAGACATTTGTGAATTTCAATTATTGTACTGGCATCCTGGGCTCTCAAAGTATCACATCAGGGAAACATTACTGGGAGGTAGACGTGTCCAAGAAAACTGCTTGGATCCTGGGGGTATGTGCTGGCTTC
HsIndel	335∆ 2	GTCATTTCTGAAGATAAGAGACAAGTctcgagTCCGAAACCACAGATAATATATGGGGCACGAGGGACACAGACATTTGTGAATTTCAATTATTGTACTGGCATCCTGGGCTCTCAAAGTATCACATCAGGGAAACATTACTGGGAGGTAGACGTGTCCAAGAAAACTGCTTGGATCCTGGGGGTATGTGCTGGCTTC
HsIndel	335∆ 3	GTCATTTCTGAAGATAAGAGACAAGTctcgagTCCGAAACCACAGATAATATATGGGGCACGAGGGACAACATTTGTGAATTTCAATTATTGTACTGGCATCCTGGGCTCTCAAAGTATCACATCAGGGAAACATTACTGGGAGGTAGACGTGTCCAAGAAAACTGCTTGGATCCTGGGGGTATGTGCTGGCTTC
HsIndel	335∆ 4	GTCATTTCTGAAGATAAGAGACAAGTctcgagTCCGAAACCACAGATAATATATGGGGCACGAGGGACATTTGTGAATTTCAATTATTGTACTGGCATCCTGGGCTCTCAAAGTATCACATCAGGGAAACATTACTGGGAGGTAGACGTGTCCAAGAAAACTGCTTGGATCCTGGGGGTATGTGCTGGCTTC
HsIndel	335∆ 5	GTCATTTCTGAAGATAAGAGACAAGTctcgagTCCGAAACCACAGATAATATATGGGGCACGAGGGACAGTGAATTTCAATTATTGTACTGGCATCCTGGGCTCTCAAAGTATCACATCAGGGAAACATTACTGGGAGGTAGACGTGTCCAAGAAAACTGCTTGGATCCTGGGGGTATGTGCTGGCTTC
HsIndel	335∆ 6	GTCATTTCTGAAGATAAGAGACAAGTctcgagTCCGAAACCACAGATAATATATGGGGCACGAGGGACAAATTTCAATTATTGTACTGGCATCCTGGGCTCTCAAAGTATCACATCAGGGAAACATTACTGGGAGGTAGACGTGTCCAAGAAAACTGCTTGGATCCTGGGGGTATGTGCTGGCTTC
HsIndel	335∆ 7	GTCATTTCTGAAGATAAGAGACAAGTctcgagTCCGAAACCACAGATAATATATGGGGCACGAGGGACATTCAATTATTGTACTGGCATCCTGGGCTCTCAAAGTATCACATCAGGGAAACATTACTGGGAGGTAGACGTGTCCAAGAAAACTGCTTGGATCCTGGGGGTATGTGCTGGCTTC
HsIndel	335∆ 8	GTCATTTCTGAAGATAAGAGACAAGTctcgagTCCGAAACCACAGATAATATATGGGGCACGAGGGACAAATTATTGTACTGGCATCCTGGGCTCTCAAAGTATCACATCAGGGAAACATTACTGGGAGGTAGACGTGTCCAAGAAAACTGCTTGGATCCTGGGGGTATGTGCTGGCTTC
HsIndel	335∆ 9	GTCATTTCTGAAGATAAGAGACAAGTctcgagTCCGAAACCACAGATAATATATGGGGCACGAGGGACATATTGTACTGGCATCCTGGGCTCTCAAAGTATCACATCAGGGAAACATTACTGGGAGGTAGACGTGTCCAAGAAAACTGCTTGGATCCTGGGGGTATGTGCTGGCTTC
HsIndel	336∆ 1	GTCATTTCTGAAGATAAGAGACAAGTctcgagTCCGAAACCACAGATAATATATGGGGCACGAGGGACAAGACAGACATTTGTGAATTTCAATTATTGTACTGGCATCCTGGGCTCTCAAAGTATCACATCAGGGAAACATTACTGGGAGGTAGACGTGTCCAAGAAAACTGCTTGGATCCTGGGGGTATGTGCTGGCTTC
HsIndel	336∆ 2	GTCATTTCTGAAGATAAGAGACAAGTctcgagTCCGAAACCACAGATAATATATGGGGCACGAGGGACAAGAACATTTGTGAATTTCAATTATTGTACTGGCATCCTGGGCTCTCAAAGTATCACATCAGGGAAACATTACTGGGAGGTAGACGTGTCCAAGAAAACTGCTTGGATCCTGGGGGTATGTGCTGGCTTC
HsIndel	336∆ 3	GTCATTTCTGAAGATAAGAGACAAGTctcgagTCCGAAACCACAGATAATATATGGGGCACGAGGGACAAGATTTGTGAATTTCAATTATTGTACTGGCATCCTGGGCTCTCAAAGTATCACATCAGGGAAACATTACTGGGAGGTAGACGTGTCCAAGAAAACTGCTTGGATCCTGGGGGTATGTGCTGGCTTC
HsIndel	336∆ 4	GTCATTTCTGAAGATAAGAGACAAGTctcgagTCCGAAACCACAGATAATATATGGGGCACGAGGGACAAGAGTGAATTTCAATTATTGTACTGGCATCCTGGGCTCTCAAAGTATCACATCAGGGAAACATTACTGGGAGGTAGACGTGTCCAAGAAAACTGCTTGGATCCTGGGGGTATGTGCTGGCTTC
HsIndel	336∆ 5	GTCATTTCTGAAGATAAGAGACAAGTctcgagTCCGAAACCACAGATAATATATGGGGCACGAGGGACAAGAAATTTCAATTATTGTACTGGCATCCTGGGCTCTCAAAGTATCACATCAGGGAAACATTACTGGGAGGTAGACGTGTCCAAGAAAACTGCTTGGATCCTGGGGGTATGTGCTGGCTTC
HsIndel	336∆ 6	GTCATTTCTGAAGATAAGAGACAAGTctcgagTCCGAAACCACAGATAATATATGGGGCACGAGGGACAAGATTCAATTATTGTACTGGCATCCTGGGCTCTCAAAGTATCACATCAGGGAAACATTACTGGGAGGTAGACGTGTCCAAGAAAACTGCTTGGATCCTGGGGGTATGTGCTGGCTTC
HsIndel	336∆ 7	GTCATTTCTGAAGATAAGAGACAAGTctcgagTCCGAAACCACAGATAATATATGGGGCACGAGGGACAAGAAATTATTGTACTGGCATCCTGGGCTCTCAAAGTATCACATCAGGGAAACATTACTGGGAGGTAGACGTGTCCAAGAAAACTGCTTGGATCCTGGGGGTATGTGCTGGCTTC
HsIndel	336∆ 8	GTCATTTCTGAAGATAAGAGACAAGTctcgagTCCGAAACCACAGATAATATATGGGGCACGAGGGACAAGATATTGTACTGGCATCCTGGGCTCTCAAAGTATCACATCAGGGAAACATTACTGGGAGGTAGACGTGTCCAAGAAAACTGCTTGGATCCTGGGGGTATGTGCTGGCTTC
HsIndel	336∆ 9	GTCATTTCTGAAGATAAGAGACAAGTctcgagTCCGAAACCACAGATAATATATGGGGCACGAGGGACAAGATGTACTGGCATCCTGGGCTCTCAAAGTATCACATCAGGGAAACATTACTGGGAGGTAGACGTGTCCAAGAAAACTGCTTGGATCCTGGGGGTATGTGCTGGCTTC
HsIndel	337∆ 1	GTCATTTCTGAAGATAAGAGACAAGTctcgagTCCGAAACCACAGATAATATATGGGGCACGAGGGACAAGATACACATTTGTGAATTTCAATTATTGTACTGGCATCCTGGGCTCTCAAAGTATCACATCAGGGAAACATTACTGGGAGGTAGACGTGTCCAAGAAAACTGCTTGGATCCTGGGGGTATGTGCTGGCTTC
HsIndel	337∆ 2	GTCATTTCTGAAGATAAGAGACAAGTctcgagTCCGAAACCACAGATAATATATGGGGCACGAGGGACAAGATACTTTGTGAATTTCAATTATTGTACTGGCATCCTGGGCTCTCAAAGTATCACATCAGGGAAACATTACTGGGAGGTAGACGTGTCCAAGAAAACTGCTTGGATCCTGGGGGTATGTGCTGGCTTC
HsIndel	337∆ 3	GTCATTTCTGAAGATAAGAGACAAGTctcgagTCCGAAACCACAGATAATATATGGGGCACGAGGGACAAGATACGTGAATTTCAATTATTGTACTGGCATCCTGGGCTCTCAAAGTATCACATCAGGGAAACATTACTGGGAGGTAGACGTGTCCAAGAAAACTGCTTGGATCCTGGGGGTATGTGCTGGCTTC
HsIndel	337∆ 4	GTCATTTCTGAAGATAAGAGACAAGTctcgagTCCGAAACCACAGATAATATATGGGGCACGAGGGACAAGATACAATTTCAATTATTGTACTGGCATCCTGGGCTCTCAAAGTATCACATCAGGGAAACATTACTGGGAGGTAGACGTGTCCAAGAAAACTGCTTGGATCCTGGGGGTATGTGCTGGCTTC
HsIndel	337∆ 5	GTCATTTCTGAAGATAAGAGACAAGTctcgagTCCGAAACCACAGATAATATATGGGGCACGAGGGACAAGATACTTCAATTATTGTACTGGCATCCTGGGCTCTCAAAGTATCACATCAGGGAAACATTACTGGGAGGTAGACGTGTCCAAGAAAACTGCTTGGATCCTGGGGGTATGTGCTGGCTTC
HsIndel	337∆ 6	GTCATTTCTGAAGATAAGAGACAAGTctcgagTCCGAAACCACAGATAATATATGGGGCACGAGGGACAAGATACAATTATTGTACTGGCATCCTGGGCTCTCAAAGTATCACATCAGGGAAACATTACTGGGAGGTAGACGTGTCCAAGAAAACTGCTTGGATCCTGGGGGTATGTGCTGGCTTC
HsIndel	337∆ 7	GTCATTTCTGAAGATAAGAGACAAGTctcgagTCCGAAACCACAGATAATATATGGGGCACGAGGGACAAGATACTATTGTACTGGCATCCTGGGCTCTCAAAGTATCACATCAGGGAAACATTACTGGGAGGTAGACGTGTCCAAGAAAACTGCTTGGATCCTGGGGGTATGTGCTGGCTTC
HsIndel	337∆ 8	GTCATTTCTGAAGATAAGAGACAAGTctcgagTCCGAAACCACAGATAATATATGGGGCACGAGGGACAAGATACTGTACTGGCATCCTGGGCTCTCAAAGTATCACATCAGGGAAACATTACTGGGAGGTAGACGTGTCCAAGAAAACTGCTTGGATCCTGGGGGTATGTGCTGGCTTC
HsIndel	337∆ 9	GTCATTTCTGAAGATAAGAGACAAGTctcgagTCCGAAACCACAGATAATATATGGGGCACGAGGGACAAGATACACTGGCATCCTGGGCTCTCAAAGTATCACATCAGGGAAACATTACTGGGAGGTAGACGTGTCCAAGAAAACTGCTTGGATCCTGGGGGTATGTGCTGGCTTC
HsIndel	338∆ 1	GTCATTTCTGAAGATAAGAGACAAGTctcgagTCCGAAACCACAGATAATATATGGGGCACGAGGGACAAGATACCAGTTTGTGAATTTCAATTATTGTACTGGCATCCTGGGCTCTCAAAGTATCACATCAGGGAAACATTACTGGGAGGTAGACGTGTCCAAGAAAACTGCTTGGATCCTGGGGGTATGTGCTGGCTTC
HsIndel	338∆ 2	GTCATTTCTGAAGATAAGAGACAAGTctcgagTCCGAAACCACAGATAATATATGGGGCACGAGGGACAAGATACCAGGTGAATTTCAATTATTGTACTGGCATCCTGGGCTCTCAAAGTATCACATCAGGGAAACATTACTGGGAGGTAGACGTGTCCAAGAAAACTGCTTGGATCCTGGGGGTATGTGCTGGCTTC
HsIndel	338∆ 3	GTCATTTCTGAAGATAAGAGACAAGTctcgagTCCGAAACCACAGATAATATATGGGGCACGAGGGACAAGATACCAGAATTTCAATTATTGTACTGGCATCCTGGGCTCTCAAAGTATCACATCAGGGAAACATTACTGGGAGGTAGACGTGTCCAAGAAAACTGCTTGGATCCTGGGGGTATGTGCTGGCTTC
HsIndel	338∆ 4	GTCATTTCTGAAGATAAGAGACAAGTctcgagTCCGAAACCACAGATAATATATGGGGCACGAGGGACAAGATACCAGTTCAATTATTGTACTGGCATCCTGGGCTCTCAAAGTATCACATCAGGGAAACATTACTGGGAGGTAGACGTGTCCAAGAAAACTGCTTGGATCCTGGGGGTATGTGCTGGCTTC
HsIndel	338∆ 5	GTCATTTCTGAAGATAAGAGACAAGTctcgagTCCGAAACCACAGATAATATATGGGGCACGAGGGACAAGATACCAGAATTATTGTACTGGCATCCTGGGCTCTCAAAGTATCACATCAGGGAAACATTACTGGGAGGTAGACGTGTCCAAGAAAACTGCTTGGATCCTGGGGGTATGTGCTGGCTTC
HsIndel	338∆ 6	GTCATTTCTGAAGATAAGAGACAAGTctcgagTCCGAAACCACAGATAATATATGGGGCACGAGGGACAAGATACCAGTATTGTACTGGCATCCTGGGCTCTCAAAGTATCACATCAGGGAAACATTACTGGGAGGTAGACGTGTCCAAGAAAACTGCTTGGATCCTGGGGGTATGTGCTGGCTTC
HsIndel	338∆ 7	GTCATTTCTGAAGATAAGAGACAAGTctcgagTCCGAAACCACAGATAATATATGGGGCACGAGGGACAAGATACCAGTGTACTGGCATCCTGGGCTCTCAAAGTATCACATCAGGGAAACATTACTGGGAGGTAGACGTGTCCAAGAAAACTGCTTGGATCCTGGGGGTATGTGCTGGCTTC
HsIndel	338∆ 8	GTCATTTCTGAAGATAAGAGACAAGTctcgagTCCGAAACCACAGATAATATATGGGGCACGAGGGACAAGATACCAGACTGGCATCCTGGGCTCTCAAAGTATCACATCAGGGAAACATTACTGGGAGGTAGACGTGTCCAAGAAAACTGCTTGGATCCTGGGGGTATGTGCTGGCTTC
HsIndel	338∆ 9	GTCATTTCTGAAGATAAGAGACAAGTctcgagTCCGAAACCACAGATAATATATGGGGCACGAGGGACAAGATACCAGGGCATCCTGGGCTCTCAAAGTATCACATCAGGGAAACATTACTGGGAGGTAGACGTGTCCAAGAAAACTGCTTGGATCCTGGGGGTATGTGCTGGCTTC
HsIndel	339∆ 1	GTCATTTCTGAAGATAAGAGACAAGTctcgagTCCGAAACCACAGATAATATATGGGGCACGAGGGACAAGATACCAGACAGTGAATTTCAATTATTGTACTGGCATCCTGGGCTCTCAAAGTATCACATCAGGGAAACATTACTGGGAGGTAGACGTGTCCAAGAAAACTGCTTGGATCCTGGGGGTATGTGCTGGCTTC
HsIndel	339∆ 2	GTCATTTCTGAAGATAAGAGACAAGTctcgagTCCGAAACCACAGATAATATATGGGGCACGAGGGACAAGATACCAGACAAATTTCAATTATTGTACTGGCATCCTGGGCTCTCAAAGTATCACATCAGGGAAACATTACTGGGAGGTAGACGTGTCCAAGAAAACTGCTTGGATCCTGGGGGTATGTGCTGGCTTC
HsIndel	339∆ 3	GTCATTTCTGAAGATAAGAGACAAGTctcgagTCCGAAACCACAGATAATATATGGGGCACGAGGGACAAGATACCAGACATTCAATTATTGTACTGGCATCCTGGGCTCTCAAAGTATCACATCAGGGAAACATTACTGGGAGGTAGACGTGTCCAAGAAAACTGCTTGGATCCTGGGGGTATGTGCTGGCTTC
HsIndel	339∆ 4	GTCATTTCTGAAGATAAGAGACAAGTctcgagTCCGAAACCACAGATAATATATGGGGCACGAGGGACAAGATACCAGACAAATTATTGTACTGGCATCCTGGGCTCTCAAAGTATCACATCAGGGAAACATTACTGGGAGGTAGACGTGTCCAAGAAAACTGCTTGGATCCTGGGGGTATGTGCTGGCTTC
HsIndel	339∆ 5	GTCATTTCTGAAGATAAGAGACAAGTctcgagTCCGAAACCACAGATAATATATGGGGCACGAGGGACAAGATACCAGACATATTGTACTGGCATCCTGGGCTCTCAAAGTATCACATCAGGGAAACATTACTGGGAGGTAGACGTGTCCAAGAAAACTGCTTGGATCCTGGGGGTATGTGCTGGCTTC
HsIndel	339∆ 6	GTCATTTCTGAAGATAAGAGACAAGTctcgagTCCGAAACCACAGATAATATATGGGGCACGAGGGACAAGATACCAGACATGTACTGGCATCCTGGGCTCTCAAAGTATCACATCAGGGAAACATTACTGGGAGGTAGACGTGTCCAAGAAAACTGCTTGGATCCTGGGGGTATGTGCTGGCTTC
HsIndel	339∆ 7	GTCATTTCTGAAGATAAGAGACAAGTctcgagTCCGAAACCACAGATAATATATGGGGCACGAGGGACAAGATACCAGACAACTGGCATCCTGGGCTCTCAAAGTATCACATCAGGGAAACATTACTGGGAGGTAGACGTGTCCAAGAAAACTGCTTGGATCCTGGGGGTATGTGCTGGCTTC
HsIndel	339∆ 8	GTCATTTCTGAAGATAAGAGACAAGTctcgagTCCGAAACCACAGATAATATATGGGGCACGAGGGACAAGATACCAGACAGGCATCCTGGGCTCTCAAAGTATCACATCAGGGAAACATTACTGGGAGGTAGACGTGTCCAAGAAAACTGCTTGGATCCTGGGGGTATGTGCTGGCTTC
HsIndel	339∆ 9	GTCATTTCTGAAGATAAGAGACAAGTctcgagTCCGAAACCACAGATAATATATGGGGCACGAGGGACAAGATACCAGACAATCCTGGGCTCTCAAAGTATCACATCAGGGAAACATTACTGGGAGGTAGACGTGTCCAAGAAAACTGCTTGGATCCTGGGGGTATGTGCTGGCTTC
HsIndel	340∆ 1	GTCATTTCTGAAGATAAGAGACAAGTctcgagTCCGAAACCACAGATAATATATGGGGCACGAGGGACAAGATACCAGACATTTAATTTCAATTATTGTACTGGCATCCTGGGCTCTCAAAGTATCACATCAGGGAAACATTACTGGGAGGTAGACGTGTCCAAGAAAACTGCTTGGATCCTGGGGGTATGTGCTGGCTTC
HsIndel	340∆ 2	GTCATTTCTGAAGATAAGAGACAAGTctcgagTCCGAAACCACAGATAATATATGGGGCACGAGGGACAAGATACCAGACATTTTTCAATTATTGTACTGGCATCCTGGGCTCTCAAAGTATCACATCAGGGAAACATTACTGGGAGGTAGACGTGTCCAAGAAAACTGCTTGGATCCTGGGGGTATGTGCTGGCTTC
HsIndel	340∆ 3	GTCATTTCTGAAGATAAGAGACAAGTctcgagTCCGAAACCACAGATAATATATGGGGCACGAGGGACAAGATACCAGACATTTAATTATTGTACTGGCATCCTGGGCTCTCAAAGTATCACATCAGGGAAACATTACTGGGAGGTAGACGTGTCCAAGAAAACTGCTTGGATCCTGGGGGTATGTGCTGGCTTC
HsIndel	340∆ 4	GTCATTTCTGAAGATAAGAGACAAGTctcgagTCCGAAACCACAGATAATATATGGGGCACGAGGGACAAGATACCAGACATTTTATTGTACTGGCATCCTGGGCTCTCAAAGTATCACATCAGGGAAACATTACTGGGAGGTAGACGTGTCCAAGAAAACTGCTTGGATCCTGGGGGTATGTGCTGGCTTC
HsIndel	340∆ 5	GTCATTTCTGAAGATAAGAGACAAGTctcgagTCCGAAACCACAGATAATATATGGGGCACGAGGGACAAGATACCAGACATTTTGTACTGGCATCCTGGGCTCTCAAAGTATCACATCAGGGAAACATTACTGGGAGGTAGACGTGTCCAAGAAAACTGCTTGGATCCTGGGGGTATGTGCTGGCTTC
HsIndel	340∆ 6	GTCATTTCTGAAGATAAGAGACAAGTctcgagTCCGAAACCACAGATAATATATGGGGCACGAGGGACAAGATACCAGACATTTACTGGCATCCTGGGCTCTCAAAGTATCACATCAGGGAAACATTACTGGGAGGTAGACGTGTCCAAGAAAACTGCTTGGATCCTGGGGGTATGTGCTGGCTTC
HsIndel	340∆ 7	GTCATTTCTGAAGATAAGAGACAAGTctcgagTCCGAAACCACAGATAATATATGGGGCACGAGGGACAAGATACCAGACATTTGGCATCCTGGGCTCTCAAAGTATCACATCAGGGAAACATTACTGGGAGGTAGACGTGTCCAAGAAAACTGCTTGGATCCTGGGGGTATGTGCTGGCTTC
HsIndel	340∆ 8	GTCATTTCTGAAGATAAGAGACAAGTctcgagTCCGAAACCACAGATAATATATGGGGCACGAGGGACAAGATACCAGACATTTATCCTGGGCTCTCAAAGTATCACATCAGGGAAACATTACTGGGAGGTAGACGTGTCCAAGAAAACTGCTTGGATCCTGGGGGTATGTGCTGGCTTC
HsIndel	340∆ 9	GTCATTTCTGAAGATAAGAGACAAGTctcgagTCCGAAACCACAGATAATATATGGGGCACGAGGGACAAGATACCAGACATTTCTGGGCTCTCAAAGTATCACATCAGGGAAACATTACTGGGAGGTAGACGTGTCCAAGAAAACTGCTTGGATCCTGGGGGTATGTGCTGGCTTC
HsIndel	341∆ 1	GTCATTTCTGAAGATAAGAGACAAGTctcgagTCCGAAACCACAGATAATATATGGGGCACGAGGGACAAGATACCAGACATTTGTGTTCAATTATTGTACTGGCATCCTGGGCTCTCAAAGTATCACATCAGGGAAACATTACTGGGAGGTAGACGTGTCCAAGAAAACTGCTTGGATCCTGGGGGTATGTGCTGGCTTC
HsIndel	341∆ 2	GTCATTTCTGAAGATAAGAGACAAGTctcgagTCCGAAACCACAGATAATATATGGGGCACGAGGGACAAGATACCAGACATTTGTGAATTATTGTACTGGCATCCTGGGCTCTCAAAGTATCACATCAGGGAAACATTACTGGGAGGTAGACGTGTCCAAGAAAACTGCTTGGATCCTGGGGGTATGTGCTGGCTTC
HsIndel	341∆ 3	GTCATTTCTGAAGATAAGAGACAAGTctcgagTCCGAAACCACAGATAATATATGGGGCACGAGGGACAAGATACCAGACATTTGTGTATTGTACTGGCATCCTGGGCTCTCAAAGTATCACATCAGGGAAACATTACTGGGAGGTAGACGTGTCCAAGAAAACTGCTTGGATCCTGGGGGTATGTGCTGGCTTC
HsIndel	341∆ 4	GTCATTTCTGAAGATAAGAGACAAGTctcgagTCCGAAACCACAGATAATATATGGGGCACGAGGGACAAGATACCAGACATTTGTGTGTACTGGCATCCTGGGCTCTCAAAGTATCACATCAGGGAAACATTACTGGGAGGTAGACGTGTCCAAGAAAACTGCTTGGATCCTGGGGGTATGTGCTGGCTTC
HsIndel	341∆ 5	GTCATTTCTGAAGATAAGAGACAAGTctcgagTCCGAAACCACAGATAATATATGGGGCACGAGGGACAAGATACCAGACATTTGTGACTGGCATCCTGGGCTCTCAAAGTATCACATCAGGGAAACATTACTGGGAGGTAGACGTGTCCAAGAAAACTGCTTGGATCCTGGGGGTATGTGCTGGCTTC
HsIndel	341∆ 6	GTCATTTCTGAAGATAAGAGACAAGTctcgagTCCGAAACCACAGATAATATATGGGGCACGAGGGACAAGATACCAGACATTTGTGGGCATCCTGGGCTCTCAAAGTATCACATCAGGGAAACATTACTGGGAGGTAGACGTGTCCAAGAAAACTGCTTGGATCCTGGGGGTATGTGCTGGCTTC
HsIndel	341∆ 7	GTCATTTCTGAAGATAAGAGACAAGTctcgagTCCGAAACCACAGATAATATATGGGGCACGAGGGACAAGATACCAGACATTTGTGATCCTGGGCTCTCAAAGTATCACATCAGGGAAACATTACTGGGAGGTAGACGTGTCCAAGAAAACTGCTTGGATCCTGGGGGTATGTGCTGGCTTC
HsIndel	341∆ 8	GTCATTTCTGAAGATAAGAGACAAGTctcgagTCCGAAACCACAGATAATATATGGGGCACGAGGGACAAGATACCAGACATTTGTGCTGGGCTCTCAAAGTATCACATCAGGGAAACATTACTGGGAGGTAGACGTGTCCAAGAAAACTGCTTGGATCCTGGGGGTATGTGCTGGCTTC
HsIndel	341∆ 9	GTCATTTCTGAAGATAAGAGACAAGTctcgagTCCGAAACCACAGATAATATATGGGGCACGAGGGACAAGATACCAGACATTTGTGGGCTCTCAAAGTATCACATCAGGGAAACATTACTGGGAGGTAGACGTGTCCAAGAAAACTGCTTGGATCCTGGGGGTATGTGCTGGCTTC
HsIndel	342∆ 1	GTCATTTCTGAAGATAAGAGACAAGTctcgagTCCGAAACCACAGATAATATATGGGGCACGAGGGACAAGATACCAGACATTTGTGAATAATTATTGTACTGGCATCCTGGGCTCTCAAAGTATCACATCAGGGAAACATTACTGGGAGGTAGACGTGTCCAAGAAAACTGCTTGGATCCTGGGGGTATGTGCTGGCTTC
HsIndel	342∆ 2	GTCATTTCTGAAGATAAGAGACAAGTctcgagTCCGAAACCACAGATAATATATGGGGCACGAGGGACAAGATACCAGACATTTGTGAATTATTGTACTGGCATCCTGGGCTCTCAAAGTATCACATCAGGGAAACATTACTGGGAGGTAGACGTGTCCAAGAAAACTGCTTGGATCCTGGGGGTATGTGCTGGCTTC
HsIndel	342∆ 3	GTCATTTCTGAAGATAAGAGACAAGTctcgagTCCGAAACCACAGATAATATATGGGGCACGAGGGACAAGATACCAGACATTTGTGAATTGTACTGGCATCCTGGGCTCTCAAAGTATCACATCAGGGAAACATTACTGGGAGGTAGACGTGTCCAAGAAAACTGCTTGGATCCTGGGGGTATGTGCTGGCTTC
HsIndel	342∆ 4	GTCATTTCTGAAGATAAGAGACAAGTctcgagTCCGAAACCACAGATAATATATGGGGCACGAGGGACAAGATACCAGACATTTGTGAATACTGGCATCCTGGGCTCTCAAAGTATCACATCAGGGAAACATTACTGGGAGGTAGACGTGTCCAAGAAAACTGCTTGGATCCTGGGGGTATGTGCTGGCTTC
HsIndel	342∆ 5	GTCATTTCTGAAGATAAGAGACAAGTctcgagTCCGAAACCACAGATAATATATGGGGCACGAGGGACAAGATACCAGACATTTGTGAATGGCATCCTGGGCTCTCAAAGTATCACATCAGGGAAACATTACTGGGAGGTAGACGTGTCCAAGAAAACTGCTTGGATCCTGGGGGTATGTGCTGGCTTC
HsIndel	342∆ 6	GTCATTTCTGAAGATAAGAGACAAGTctcgagTCCGAAACCACAGATAATATATGGGGCACGAGGGACAAGATACCAGACATTTGTGAATATCCTGGGCTCTCAAAGTATCACATCAGGGAAACATTACTGGGAGGTAGACGTGTCCAAGAAAACTGCTTGGATCCTGGGGGTATGTGCTGGCTTC
HsIndel	342∆ 7	GTCATTTCTGAAGATAAGAGACAAGTctcgagTCCGAAACCACAGATAATATATGGGGCACGAGGGACAAGATACCAGACATTTGTGAATCTGGGCTCTCAAAGTATCACATCAGGGAAACATTACTGGGAGGTAGACGTGTCCAAGAAAACTGCTTGGATCCTGGGGGTATGTGCTGGCTTC
HsIndel	342∆ 8	GTCATTTCTGAAGATAAGAGACAAGTctcgagTCCGAAACCACAGATAATATATGGGGCACGAGGGACAAGATACCAGACATTTGTGAATGGCTCTCAAAGTATCACATCAGGGAAACATTACTGGGAGGTAGACGTGTCCAAGAAAACTGCTTGGATCCTGGGGGTATGTGCTGGCTTC
HsIndel	342∆ 9	GTCATTTCTGAAGATAAGAGACAAGTctcgagTCCGAAACCACAGATAATATATGGGGCACGAGGGACAAGATACCAGACATTTGTGAATTCTCAAAGTATCACATCAGGGAAACATTACTGGGAGGTAGACGTGTCCAAGAAAACTGCTTGGATCCTGGGGGTATGTGCTGGCTTC
HsIndel	343∆ 1	GTCATTTCTGAAGATAAGAGACAAGTctcgagTCCGAAACCACAGATAATATATGGGGCACGAGGGACAAGATACCAGACATTTGTGAATTTCTATTGTACTGGCATCCTGGGCTCTCAAAGTATCACATCAGGGAAACATTACTGGGAGGTAGACGTGTCCAAGAAAACTGCTTGGATCCTGGGGGTATGTGCTGGCTTC
HsIndel	343∆ 2	GTCATTTCTGAAGATAAGAGACAAGTctcgagTCCGAAACCACAGATAATATATGGGGCACGAGGGACAAGATACCAGACATTTGTGAATTTCTGTACTGGCATCCTGGGCTCTCAAAGTATCACATCAGGGAAACATTACTGGGAGGTAGACGTGTCCAAGAAAACTGCTTGGATCCTGGGGGTATGTGCTGGCTTC
HsIndel	343∆ 3	GTCATTTCTGAAGATAAGAGACAAGTctcgagTCCGAAACCACAGATAATATATGGGGCACGAGGGACAAGATACCAGACATTTGTGAATTTCACTGGCATCCTGGGCTCTCAAAGTATCACATCAGGGAAACATTACTGGGAGGTAGACGTGTCCAAGAAAACTGCTTGGATCCTGGGGGTATGTGCTGGCTTC
HsIndel	343∆ 4	GTCATTTCTGAAGATAAGAGACAAGTctcgagTCCGAAACCACAGATAATATATGGGGCACGAGGGACAAGATACCAGACATTTGTGAATTTCGGCATCCTGGGCTCTCAAAGTATCACATCAGGGAAACATTACTGGGAGGTAGACGTGTCCAAGAAAACTGCTTGGATCCTGGGGGTATGTGCTGGCTTC
HsIndel	343∆ 5	GTCATTTCTGAAGATAAGAGACAAGTctcgagTCCGAAACCACAGATAATATATGGGGCACGAGGGACAAGATACCAGACATTTGTGAATTTCATCCTGGGCTCTCAAAGTATCACATCAGGGAAACATTACTGGGAGGTAGACGTGTCCAAGAAAACTGCTTGGATCCTGGGGGTATGTGCTGGCTTC
HsIndel	343∆ 6	GTCATTTCTGAAGATAAGAGACAAGTctcgagTCCGAAACCACAGATAATATATGGGGCACGAGGGACAAGATACCAGACATTTGTGAATTTCCTGGGCTCTCAAAGTATCACATCAGGGAAACATTACTGGGAGGTAGACGTGTCCAAGAAAACTGCTTGGATCCTGGGGGTATGTGCTGGCTTC
HsIndel	343∆ 7	GTCATTTCTGAAGATAAGAGACAAGTctcgagTCCGAAACCACAGATAATATATGGGGCACGAGGGACAAGATACCAGACATTTGTGAATTTCGGCTCTCAAAGTATCACATCAGGGAAACATTACTGGGAGGTAGACGTGTCCAAGAAAACTGCTTGGATCCTGGGGGTATGTGCTGGCTTC
HsIndel	343∆ 8	GTCATTTCTGAAGATAAGAGACAAGTctcgagTCCGAAACCACAGATAATATATGGGGCACGAGGGACAAGATACCAGACATTTGTGAATTTCTCTCAAAGTATCACATCAGGGAAACATTACTGGGAGGTAGACGTGTCCAAGAAAACTGCTTGGATCCTGGGGGTATGTGCTGGCTTC
HsIndel	343∆ 9	GTCATTTCTGAAGATAAGAGACAAGTctcgagTCCGAAACCACAGATAATATATGGGGCACGAGGGACAAGATACCAGACATTTGTGAATTTCCAAAGTATCACATCAGGGAAACATTACTGGGAGGTAGACGTGTCCAAGAAAACTGCTTGGATCCTGGGGGTATGTGCTGGCTTC
HsIndel	344∆ 1	GTCATTTCTGAAGATAAGAGACAAGTctcgagTCCGAAACCACAGATAATATATGGGGCACGAGGGACAAGATACCAGACATTTGTGAATTTCAATTGTACTGGCATCCTGGGCTCTCAAAGTATCACATCAGGGAAACATTACTGGGAGGTAGACGTGTCCAAGAAAACTGCTTGGATCCTGGGGGTATGTGCTGGCTTC
HsIndel	344∆ 2	GTCATTTCTGAAGATAAGAGACAAGTctcgagTCCGAAACCACAGATAATATATGGGGCACGAGGGACAAGATACCAGACATTTGTGAATTTCAATACTGGCATCCTGGGCTCTCAAAGTATCACATCAGGGAAACATTACTGGGAGGTAGACGTGTCCAAGAAAACTGCTTGGATCCTGGGGGTATGTGCTGGCTTC
HsIndel	344∆ 3	GTCATTTCTGAAGATAAGAGACAAGTctcgagTCCGAAACCACAGATAATATATGGGGCACGAGGGACAAGATACCAGACATTTGTGAATTTCAATGGCATCCTGGGCTCTCAAAGTATCACATCAGGGAAACATTACTGGGAGGTAGACGTGTCCAAGAAAACTGCTTGGATCCTGGGGGTATGTGCTGGCTTC
HsIndel	344∆ 4	GTCATTTCTGAAGATAAGAGACAAGTctcgagTCCGAAACCACAGATAATATATGGGGCACGAGGGACAAGATACCAGACATTTGTGAATTTCAATATCCTGGGCTCTCAAAGTATCACATCAGGGAAACATTACTGGGAGGTAGACGTGTCCAAGAAAACTGCTTGGATCCTGGGGGTATGTGCTGGCTTC
HsIndel	344∆ 5	GTCATTTCTGAAGATAAGAGACAAGTctcgagTCCGAAACCACAGATAATATATGGGGCACGAGGGACAAGATACCAGACATTTGTGAATTTCAATCTGGGCTCTCAAAGTATCACATCAGGGAAACATTACTGGGAGGTAGACGTGTCCAAGAAAACTGCTTGGATCCTGGGGGTATGTGCTGGCTTC
HsIndel	344∆ 6	GTCATTTCTGAAGATAAGAGACAAGTctcgagTCCGAAACCACAGATAATATATGGGGCACGAGGGACAAGATACCAGACATTTGTGAATTTCAATGGCTCTCAAAGTATCACATCAGGGAAACATTACTGGGAGGTAGACGTGTCCAAGAAAACTGCTTGGATCCTGGGGGTATGTGCTGGCTTC
HsIndel	344∆ 7	GTCATTTCTGAAGATAAGAGACAAGTctcgagTCCGAAACCACAGATAATATATGGGGCACGAGGGACAAGATACCAGACATTTGTGAATTTCAATTCTCAAAGTATCACATCAGGGAAACATTACTGGGAGGTAGACGTGTCCAAGAAAACTGCTTGGATCCTGGGGGTATGTGCTGGCTTC
HsIndel	344∆ 8	GTCATTTCTGAAGATAAGAGACAAGTctcgagTCCGAAACCACAGATAATATATGGGGCACGAGGGACAAGATACCAGACATTTGTGAATTTCAATCAAAGTATCACATCAGGGAAACATTACTGGGAGGTAGACGTGTCCAAGAAAACTGCTTGGATCCTGGGGGTATGTGCTGGCTTC
HsIndel	344∆ 9	GTCATTTCTGAAGATAAGAGACAAGTctcgagTCCGAAACCACAGATAATATATGGGGCACGAGGGACAAGATACCAGACATTTGTGAATTTCAATAGTATCACATCAGGGAAACATTACTGGGAGGTAGACGTGTCCAAGAAAACTGCTTGGATCCTGGGGGTATGTGCTGGCTTC
HsIndel	345∆ 1	GTCATTTCTGAAGATAAGAGACAAGTctcgagTCCGAAACCACAGATAATATATGGGGCACGAGGGACAAGATACCAGACATTTGTGAATTTCAATTATACTGGCATCCTGGGCTCTCAAAGTATCACATCAGGGAAACATTACTGGGAGGTAGACGTGTCCAAGAAAACTGCTTGGATCCTGGGGGTATGTGCTGGCTTC
HsIndel	345∆ 2	GTCATTTCTGAAGATAAGAGACAAGTctcgagTCCGAAACCACAGATAATATATGGGGCACGAGGGACAAGATACCAGACATTTGTGAATTTCAATTATGGCATCCTGGGCTCTCAAAGTATCACATCAGGGAAACATTACTGGGAGGTAGACGTGTCCAAGAAAACTGCTTGGATCCTGGGGGTATGTGCTGGCTTC
HsIndel	345∆ 3	GTCATTTCTGAAGATAAGAGACAAGTctcgagTCCGAAACCACAGATAATATATGGGGCACGAGGGACAAGATACCAGACATTTGTGAATTTCAATTATATCCTGGGCTCTCAAAGTATCACATCAGGGAAACATTACTGGGAGGTAGACGTGTCCAAGAAAACTGCTTGGATCCTGGGGGTATGTGCTGGCTTC
HsIndel	345∆ 4	GTCATTTCTGAAGATAAGAGACAAGTctcgagTCCGAAACCACAGATAATATATGGGGCACGAGGGACAAGATACCAGACATTTGTGAATTTCAATTATCTGGGCTCTCAAAGTATCACATCAGGGAAACATTACTGGGAGGTAGACGTGTCCAAGAAAACTGCTTGGATCCTGGGGGTATGTGCTGGCTTC
HsIndel	345∆ 5	GTCATTTCTGAAGATAAGAGACAAGTctcgagTCCGAAACCACAGATAATATATGGGGCACGAGGGACAAGATACCAGACATTTGTGAATTTCAATTATGGCTCTCAAAGTATCACATCAGGGAAACATTACTGGGAGGTAGACGTGTCCAAGAAAACTGCTTGGATCCTGGGGGTATGTGCTGGCTTC
HsIndel	345∆ 6	GTCATTTCTGAAGATAAGAGACAAGTctcgagTCCGAAACCACAGATAATATATGGGGCACGAGGGACAAGATACCAGACATTTGTGAATTTCAATTATTCTCAAAGTATCACATCAGGGAAACATTACTGGGAGGTAGACGTGTCCAAGAAAACTGCTTGGATCCTGGGGGTATGTGCTGGCTTC
HsIndel	345∆ 7	GTCATTTCTGAAGATAAGAGACAAGTctcgagTCCGAAACCACAGATAATATATGGGGCACGAGGGACAAGATACCAGACATTTGTGAATTTCAATTATCAAAGTATCACATCAGGGAAACATTACTGGGAGGTAGACGTGTCCAAGAAAACTGCTTGGATCCTGGGGGTATGTGCTGGCTTC
HsIndel	345∆ 8	GTCATTTCTGAAGATAAGAGACAAGTctcgagTCCGAAACCACAGATAATATATGGGGCACGAGGGACAAGATACCAGACATTTGTGAATTTCAATTATAGTATCACATCAGGGAAACATTACTGGGAGGTAGACGTGTCCAAGAAAACTGCTTGGATCCTGGGGGTATGTGCTGGCTTC
HsIndel	345∆ 9	GTCATTTCTGAAGATAAGAGACAAGTctcgagTCCGAAACCACAGATAATATATGGGGCACGAGGGACAAGATACCAGACATTTGTGAATTTCAATTATATCACATCAGGGAAACATTACTGGGAGGTAGACGTGTCCAAGAAAACTGCTTGGATCCTGGGGGTATGTGCTGGCTTC
