# Supplementary material for: Indels allow antiviral proteins to evolve functional novelty inaccessible by missense mutations
Source: Cell Genom. 2025 Mar 25;5(6):100818. doi: 10.1016/j.xgen.2025.100818 (PMC12230231; doi:10.1016/j.xgen.2025.100818)
Supplement: Table S2. Primers for Illumina library generation, related to STAR Methods [file mmc3.xlsx]

## Sheet: Sheet1
Illumina library generation - round 1 (gene-specific amplification)
Primer	Purpose	Sequence
oJT055	F primer: Illumina library PCR round 1 (RhT5-DMS library)	tcgtcggcagcgtcagatgtgtataagagacagTGAGCTCTCGGAACCCACAGATAATGTAT
oJT056	R primer: Illumina library PCR round 1 (RhT5-DMS, RhT5-HsT5combi libraries)	gtctcgtgggctcggagatgtgtataagagacagGCCCAGGACGCCAGTACAATAATTGAAATT
oJT113	F primer: Illumina library PCR round 1 (HsT5-DMS library)	tcgtcggcagcgtcagatgtgtataagagacagCAAGTGAGCTCTCCGAAACCACAGATAATATAT
oJT114	R primer: Illumina library PCR round 1 (HsT5-DMS, HsT5-RhT5combi libraries)	gtctcgtgggctcggagatgtgtataagagacagGAGCCCAGGATGCCAGTACAATAATTGAAATT
oJT278	F primer: indel Illumina library PCR round 1 (HsT5-indel, HsT5-RhT5combi libraries)	TCGTCGGCAGCGTCagatgtgtataagagacagGAAGATAAGAGACAAGTctcgagTCCG
oJT279	R primer: indel Illumina library PCR round 1 (HsT5-indel library)	GTCTCGTGGGCTCGGagatgtgtataagagacagCCTCCCAGTAATGTTTCCCTGATGTGAT
oJT280	F primer: indel Illumina library PCR round 1 (RhT5-HsT5combi library)	TCGTCGGCAGCGTCagatgtgtataagagacagGAAGATAAGAGACAAGTctcgagTCGG
oJT281	R primer: indel Illumina library PCR round 1 (RhT5-HsT5combi library)	GTCTCGTGGGCTCGGagatgtgtataagagacagCTCCCAGTAATGCTTCCCTGATGTGAT
Illumina library generation - round 2 (add barcodes and adapters)
Primer	Purpose	Full primer sequence	Barcode 5'->3'	Barcode
oJT058	R primer: add P7 adapters to Illumina library round 1 amplicon	CAAGCAGAAGACGGCATACGAGATTCGCCTTAGTCTCGTGGGCTCGG	TAAGGCGA	Nextera P701
oJT057	F primer: Add P5 adapters and barcode to Illumina library round 1 amplicon	AATGATACGGCGACCACCGAGATCTACACTAGATCGCTCGTCGGCAGCGTC	TAGATCGC	Nextera N501
oJT383	F primer: Add P5 adapters and barcode to Illumina library round 1 amplicon	AATGATACGGCGACCACCGAGATCTACACCTCTCTATTCGTCGGCAGCGTC	CTCTCTAT	Nextera N502
oJT384	F primer: Add P5 adapters and barcode to Illumina library round 1 amplicon	AATGATACGGCGACCACCGAGATCTACACTATCCTCTTCGTCGGCAGCGTC	TATCCTCT	Nextera N503
oJT385	F primer: Add P5 adapters and barcode to Illumina library round 1 amplicon	AATGATACGGCGACCACCGAGATCTACACAGAGTAGATCGTCGGCAGCGTC	AGAGTAGA	Nextera N504
oJT386	F primer: Add P5 adapters and barcode to Illumina library round 1 amplicon	AATGATACGGCGACCACCGAGATCTACACGTAAGGAGTCGTCGGCAGCGTC	GTAAGGAG	Nextera N505
oJT387	F primer: Add P5 adapters and barcode to Illumina library round 1 amplicon	AATGATACGGCGACCACCGAGATCTACACACTGCATATCGTCGGCAGCGTC	ACTGCATA	Nextera N506
oJT388	F primer: Add P5 adapters and barcode to Illumina library round 1 amplicon	AATGATACGGCGACCACCGAGATCTACACAAGGAGTATCGTCGGCAGCGTC	AAGGAGTA	Nextera N507
oJT389	F primer: Add P5 adapters and barcode to Illumina library round 1 amplicon	AATGATACGGCGACCACCGAGATCTACACCTAAGCCTTCGTCGGCAGCGTC	CTAAGCCT	Nextera N508
oJT390	F primer: Add P5 adapters and barcode to Illumina library round 1 amplicon	AATGATACGGCGACCACCGAGATCTACACCGTCTAATTCGTCGGCAGCGTC	CGTCTAAT	Nextera N510
oJT391	F primer: Add P5 adapters and barcode to Illumina library round 1 amplicon	AATGATACGGCGACCACCGAGATCTACACTCTCTCCGTCGTCGGCAGCGTC	TCTCTCCG	Nextera N511
oJT392	F primer: Add P5 adapters and barcode to Illumina library round 1 amplicon	AATGATACGGCGACCACCGAGATCTACACTCGACTAGTCGTCGGCAGCGTC	TCGACTAG	Nextera N513
oJT393	F primer: Add P5 adapters and barcode to Illumina library round 1 amplicon	AATGATACGGCGACCACCGAGATCTACACTTCTAGCTTCGTCGGCAGCGTC	TTCTAGCT	Nextera N515
oJT394	F primer: Add P5 adapters and barcode to Illumina library round 1 amplicon	AATGATACGGCGACCACCGAGATCTACACCCTAGAGTTCGTCGGCAGCGTC	CCTAGAGT	Nextera N516
oJT395	F primer: Add P5 adapters and barcode to Illumina library round 1 amplicon	AATGATACGGCGACCACCGAGATCTACACGCGTAAGATCGTCGGCAGCGTC	GCGTAAGA	Nextera N517
oJT396	F primer: Add P5 adapters and barcode to Illumina library round 1 amplicon	AATGATACGGCGACCACCGAGATCTACACCTATTAAGTCGTCGGCAGCGTC	CTATTAAG	Nextera N518
oJT397	F primer: Add P5 adapters and barcode to Illumina library round 1 amplicon	AATGATACGGCGACCACCGAGATCTACACAAGGCTATTCGTCGGCAGCGTC	AAGGCTAT	Nextera N520
oJT398	F primer: Add P5 adapters and barcode to Illumina library round 1 amplicon	AATGATACGGCGACCACCGAGATCTACACGAGCCTTATCGTCGGCAGCGTC	GAGCCTTA	Nextera N521
oJT399	F primer: Add P5 adapters and barcode to Illumina library round 1 amplicon	AATGATACGGCGACCACCGAGATCTACACTTATGCGATCGTCGGCAGCGTC	TTATGCGA	Nextera N522
oJT400	F primer: Add P5 adapters and barcode to Illumina library round 1 amplicon	AATGATACGGCGACCACCGAGATCTACACAATAACGTTCGTCGGCAGCGTC	AATAACGT	NextFlex UDI1
oJT401	F primer: Add P5 adapters and barcode to Illumina library round 1 amplicon	AATGATACGGCGACCACCGAGATCTACACTTCTTGAATCGTCGGCAGCGTC	TTCTTGAA	NextFlex UDI2
oJT402	F primer: Add P5 adapters and barcode to Illumina library round 1 amplicon	AATGATACGGCGACCACCGAGATCTACACGGCAGATCTCGTCGGCAGCGTC	GGCAGATC	NextFlex UDI3
oJT403	F primer: Add P5 adapters and barcode to Illumina library round 1 amplicon	AATGATACGGCGACCACCGAGATCTACACCTATGTTATCGTCGGCAGCGTC	CTATGTTA	NextFlex UDI4
oJT404	F primer: Add P5 adapters and barcode to Illumina library round 1 amplicon	AATGATACGGCGACCACCGAGATCTACACGTTGACGCTCGTCGGCAGCGTC	GTTGACGC	NextFlex UDI5
oJT405	F primer: Add P5 adapters and barcode to Illumina library round 1 amplicon	AATGATACGGCGACCACCGAGATCTACACATCTACGATCGTCGGCAGCGTC	ATCTACGA	NextFlex UDI6
oJT406	F primer: Add P5 adapters and barcode to Illumina library round 1 amplicon	AATGATACGGCGACCACCGAGATCTACACCTCGACAGTCGTCGGCAGCGTC	CTCGACAG	NextFlex UDI7
oJT407	F primer: Add P5 adapters and barcode to Illumina library round 1 amplicon	AATGATACGGCGACCACCGAGATCTACACGAGGCTGCTCGTCGGCAGCGTC	GAGGCTGC	NextFlex UDI8
oJT408	F primer: Add P5 adapters and barcode to Illumina library round 1 amplicon	AATGATACGGCGACCACCGAGATCTACACCCTCGTAGTCGTCGGCAGCGTC	CCTCGTAG	NextFlex UDI9
oJT409	F primer: Add P5 adapters and barcode to Illumina library round 1 amplicon	AATGATACGGCGACCACCGAGATCTACACCATAGGCATCGTCGGCAGCGTC	CATAGGCA	NextFlex UDI10
oJT410	F primer: Add P5 adapters and barcode to Illumina library round 1 amplicon	AATGATACGGCGACCACCGAGATCTACACAGATGAACTCGTCGGCAGCGTC	AGATGAAC	NextFlex UDI11
oJT411	F primer: Add P5 adapters and barcode to Illumina library round 1 amplicon	AATGATACGGCGACCACCGAGATCTACACCCGAGTATTCGTCGGCAGCGTC	CCGAGTAT	NextFlex UDI12
oJT412	F primer: Add P5 adapters and barcode to Illumina library round 1 amplicon	AATGATACGGCGACCACCGAGATCTACACAATATTGATCGTCGGCAGCGTC	AATATTGA	NextFlex UDI13
oJT413	F primer: Add P5 adapters and barcode to Illumina library round 1 amplicon	AATGATACGGCGACCACCGAGATCTACACGTATACCGTCGTCGGCAGCGTC	GTATACCG	NextFlex UDI14
oJT414	F primer: Add P5 adapters and barcode to Illumina library round 1 amplicon	AATGATACGGCGACCACCGAGATCTACACGATCCAACTCGTCGGCAGCGTC	GATCCAAC	NextFlex UDI15
oJT415	F primer: Add P5 adapters and barcode to Illumina library round 1 amplicon	AATGATACGGCGACCACCGAGATCTACACAGATACGCTCGTCGGCAGCGTC	AGATACGC	NextFlex UDI16
oJT416	F primer: Add P5 adapters and barcode to Illumina library round 1 amplicon	AATGATACGGCGACCACCGAGATCTACACGGTATCTTTCGTCGGCAGCGTC	GGTATCTT	NextFlex UDI17
oJT417	F primer: Add P5 adapters and barcode to Illumina library round 1 amplicon	AATGATACGGCGACCACCGAGATCTACACCCTCTGGCTCGTCGGCAGCGTC	CCTCTGGC	NextFlex UDI18
oJT418	F primer: Add P5 adapters and barcode to Illumina library round 1 amplicon	AATGATACGGCGACCACCGAGATCTACACCCATTGTGTCGTCGGCAGCGTC	CCATTGTG	NextFlex UDI19
oJT419	F primer: Add P5 adapters and barcode to Illumina library round 1 amplicon	AATGATACGGCGACCACCGAGATCTACACACTACGGTTCGTCGGCAGCGTC	ACTACGGT	NextFlex UDI20
oJT420	F primer: Add P5 adapters and barcode to Illumina library round 1 amplicon	AATGATACGGCGACCACCGAGATCTACACAAGTGCTATCGTCGGCAGCGTC	AAGTGCTA	NextFlex UDI21
oJT421	F primer: Add P5 adapters and barcode to Illumina library round 1 amplicon	AATGATACGGCGACCACCGAGATCTACACGCCGAACGTCGTCGGCAGCGTC	GCCGAACG	NextFlex UDI22
oJT422	F primer: Add P5 adapters and barcode to Illumina library round 1 amplicon	AATGATACGGCGACCACCGAGATCTACACTGTCCACGTCGTCGGCAGCGTC	TGTCCACG	NextFlex UDI23
oJT423	F primer: Add P5 adapters and barcode to Illumina library round 1 amplicon	AATGATACGGCGACCACCGAGATCTACACGACACACTTCGTCGGCAGCGTC	GACACACT	NextFlex UDI24
oJT424	F primer: Add P5 adapters and barcode to Illumina library round 1 amplicon	AATGATACGGCGACCACCGAGATCTACACAATATGCTTCGTCGGCAGCGTC	AATATGCT	NextFlex UDI25
oJT425	F primer: Add P5 adapters and barcode to Illumina library round 1 amplicon	AATGATACGGCGACCACCGAGATCTACACTTCTCATATCGTCGGCAGCGTC	TTCTCATA	NextFlex UDI26
oJT426	F primer: Add P5 adapters and barcode to Illumina library round 1 amplicon	AATGATACGGCGACCACCGAGATCTACACTCTGTGATTCGTCGGCAGCGTC	TCTGTGAT	NextFlex UDI27
oJT427	F primer: Add P5 adapters and barcode to Illumina library round 1 amplicon	AATGATACGGCGACCACCGAGATCTACACCCGAACTTTCGTCGGCAGCGTC	CCGAACTT	NextFlex UDI28
oJT428	F primer: Add P5 adapters and barcode to Illumina library round 1 amplicon	AATGATACGGCGACCACCGAGATCTACACGTCTAACATCGTCGGCAGCGTC	GTCTAACA	NextFlex UDI29
oJT429	F primer: Add P5 adapters and barcode to Illumina library round 1 amplicon	AATGATACGGCGACCACCGAGATCTACACGACGCCATTCGTCGGCAGCGTC	GACGCCAT	NextFlex UDI30
oJT430	F primer: Add P5 adapters and barcode to Illumina library round 1 amplicon	AATGATACGGCGACCACCGAGATCTACACGCCAATGTTCGTCGGCAGCGTC	GCCAATGT	NextFlex UDI31
oJT431	F primer: Add P5 adapters and barcode to Illumina library round 1 amplicon	AATGATACGGCGACCACCGAGATCTACACCCAACGTCTCGTCGGCAGCGTC	CCAACGTC	NextFlex UDI32
oJT432	F primer: Add P5 adapters and barcode to Illumina library round 1 amplicon	AATGATACGGCGACCACCGAGATCTACACGTAGATAATCGTCGGCAGCGTC	GTAGATAA	NextFlex UDI33
oJT433	F primer: Add P5 adapters and barcode to Illumina library round 1 amplicon	AATGATACGGCGACCACCGAGATCTACACCTTACGGCTCGTCGGCAGCGTC	CTTACGGC	NextFlex UDI34
oJT434	F primer: Add P5 adapters and barcode to Illumina library round 1 amplicon	AATGATACGGCGACCACCGAGATCTACACCCAAGTGCTCGTCGGCAGCGTC	CCAAGTGC	NextFlex UDI35
oJT435	F primer: Add P5 adapters and barcode to Illumina library round 1 amplicon	AATGATACGGCGACCACCGAGATCTACACCTAACTCATCGTCGGCAGCGTC	CTAACTCA	NextFlex UDI36
oJT436	F primer: Add P5 adapters and barcode to Illumina library round 1 amplicon	AATGATACGGCGACCACCGAGATCTACACAATATCTGTCGTCGGCAGCGTC	AATATCTG	NextFlex UDI37
oJT437	F primer: Add P5 adapters and barcode to Illumina library round 1 amplicon	AATGATACGGCGACCACCGAGATCTACACTTATATCATCGTCGGCAGCGTC	TTATATCA	NextFlex UDI38
oJT438	F primer: Add P5 adapters and barcode to Illumina library round 1 amplicon	AATGATACGGCGACCACCGAGATCTACACCTGCGGATTCGTCGGCAGCGTC	CTGCGGAT	NextFlex UDI39
oJT439	F primer: Add P5 adapters and barcode to Illumina library round 1 amplicon	AATGATACGGCGACCACCGAGATCTACACGCGGCTTGTCGTCGGCAGCGTC	GCGGCTTG	NextFlex UDI40
oJT440	F primer: Add P5 adapters and barcode to Illumina library round 1 amplicon	AATGATACGGCGACCACCGAGATCTACACGAGTTGATTCGTCGGCAGCGTC	GAGTTGAT	NextFlex UDI41
oJT441	F primer: Add P5 adapters and barcode to Illumina library round 1 amplicon	AATGATACGGCGACCACCGAGATCTACACGCACTGAGTCGTCGGCAGCGTC	GCACTGAG	NextFlex UDI42
oJT442	F primer: Add P5 adapters and barcode to Illumina library round 1 amplicon	AATGATACGGCGACCACCGAGATCTACACGACCACCTTCGTCGGCAGCGTC	GACCACCT	NextFlex UDI43
