# Supplementary material for: Indels allow antiviral proteins to evolve functional novelty inaccessible by missense mutations
Source: Cell Genom. 2025 Mar 25;5(6):100818. doi: 10.1016/j.xgen.2025.100818 (PMC12230231; doi:10.1016/j.xgen.2025.100818)
Supplement: Data S1. Source data for human TRIM5α single point mutants’ restriction of SIVsab, related to Figures 1 and S1 [file mmc4.xlsx]

## Sheet: Fig. 1A HsT5-R332P
SIVsab-GFP:
2019-12-27								2019-12-28								2019-12-31	% GFP+
% GFP+								% GFP+								Viral dose (uL)	Empty		Human		R332P
Viral dose (uL)	Empty		Human		R332P			Viral dose (uL)	Empty		Human		R332P			12.5	90.1		90		55.6	61
12.5	87.9	79.6	92.6	90.9	87	87.5		12.5	76.3	70.2	83.4	85.9	78.5	79.1		6.25	70.1		73.6		38.2	41.5
6.25	67.7	62.9	77.7	74.4	69.1	70.1		6.25	57.8	54.8	62.4	64.4	58.8	57.8		3.125	55.3		56.8		21.9	32
3.125	50.2	46.8	60.5	52.7	52.6	55.2		3.125	41.5	40.7	48.2	30	40.8	40.4		1.5625	30.8		35.8		13.9	15.9
1.5625	31.6	30	37.7	35.9	28.9	35.8		1.5625	24.6	24.9	20	25.6	22.8	27.3		0.78125	22.4		23.9		7.38	8.33
0.78125	19.2	16.4	23.8	25.3	20	21.3		0.78125	16.3	13.8	17	13.1	12.6	14.6		0.390625	13		12.2		4.51	5.09
0.390625	10.6	9.94	14.5	12.9	9.76	12		0.390625	8.14	7.39	8.27	10.7	7	8.07		0.195312	8.61		6.77		2.06	3.21
0.195312	6.47	5.16	7.71	8.02	6.48	7.29		0.195312	5.02	4.12	5.47	5.54	3.87	4.32		0.0976562	4.95		3.95		1.15	1.65
log/log-transformed data								log/log-transformed data								log/log-transformed data
log(uL)	Empty		Human		R332P			log(uL)	Empty		Human		R332P			log(uL)	Empty		Human		R332P
1.09691								1.09691								1.09691
0.79588								0.79588								0.79588
0.49485	1.7007	1.67025						0.49485	1.61805	1.60959	1.68305	1.47712	1.61066	1.60638		0.49485					1.34044	1.50515
0.19382	1.49969	1.47712	1.57634	1.55509	1.4609	1.55388		0.19382	1.39094	1.3962	1.30103	1.40824	1.35793	1.43616		0.19382	1.48855		1.55388		1.14301	1.2014
-0.10721	1.2833	1.21484	1.37658	1.40312	1.30103	1.32838		-0.10721	1.21219	1.13988	1.23045	1.11727	1.10037	1.16435		-0.10721	1.35025		1.3784		0.868056	0.920645
-0.40824	1.02531	0.997386	1.16137	1.11059	0.98945	1.07918		-0.40824	0.910624	0.868644	0.917506	1.02938	0.845098	0.906874		-0.40824	1.11394		1.08636		0.654177	0.706718
-0.70927	0.810904	0.71265	0.887054	0.904174	0.811575	0.862728		-0.70927	0.700704	0.614897	0.737987	0.74351	0.587711	0.635484		-0.70927	0.935003		0.830589		0.313867	0.506505
																-1.0103	0.694605		0.596597		0.0606978	0.217484
Linear regression								Linear regression								Linear regression
	Empty		Human		R332P				Empty		Human			R332P			Empty		Human		R332P
Best-fit values								Best-fit values								Best-fit values
Slope	0.7722		0.7521		0.7611			Slope	0.8026		0.6843			0.8354		Slope	0.6654		0.818		0.8186
Y-intercept	1.322		1.441		1.37			Y-intercept	1.232		1.238			1.215		Y-intercept	1.388		1.423		0.9905
log(10)	1		1		1			log(10)	1		1			1		log(10)	1		1		1
log(x)	-0.41699		-0.586358		-0.486138			log(x)	-0.289061		-0.347801			-0.257362		log(x)	-0.583108		-0.517115		0.0116052
x	0.382833		0.259204		0.326484			x	0.513972		0.448951			0.552889		x	0.261151		0.304008		1.02708
fold restriction	1		0.677068		0.852809			fold restriction	1		0.873494			1.07572		fold restriction	1		1.16411		3.9329
Collated fold restriction:
HIV-1	WT	R332P		SIVcpz	WT	R332P		HIV-2	WT	R332P		SIVmac	WT	R332P		SIVsab	WT	R332P
2019-05-24	2.66	28.15		2019-12-27	1.97705	21.9468		2020-01-06	0.47065	12.8626		2020-01-06	1.10375	47.5659		2019-12-27	0.68	0.85
2019-07-09	2.08	20.33		2019-12-28	2.49196	27.4798		2020-01-22	1.20803	43.5824		2020-01-22	2.4	50.97		2019-12-28	0.87	1.08
2019-08-30	2.44	17.69		2019-12-31	1.73017	31.7791		2020-01-23	1.80626	33.5373		2020-01-23	1.36692	50.414		2019-12-31	1.16	3.93
2019-09-13	3.75	26.28						2024-09-03	1.63	16.97
HIV-1, SIVcpz, HIV-2, and SIVmac source data reported in Tenthorey et al. 2020 (PMCID: PMC7492085) Figure 4 source data 2
HIV-2-GFP:
uL virus	Ev		Hs		R332P
50	79.2	79.5	67.2	65.3	7.94	10.8
25	76.5	71.1	55.8	58.1	7.43	7
12.5	55.3	55.5	40.9	40.8	3.5	3.77
6.25	31.5	39.5	25.5	25.4	2.06	1.66
3.125	18.9	21.6	11.8	12.7	0.87	0.9
1.5625	8.33	9.4	5.81	4.58	0.35	0.27
0.78125	3.86	4.07	2.24	2.34	0.07	0.083
0.390625	1.77	1.52	0.88	0.9	0.046	0.056
log/log-transformed data
uL virus	Ev		Hs		R332P
1.69897
1.39794					0.870989	0.845098
1.09691			1.61172	1.61066	0.544068	0.576341
0.79588	1.49831	1.5966	1.40654	1.40483	0.313867	0.220108
0.49485	1.27646	1.33445	1.07188	1.1038	-0.0604807	-0.0457575
0.19382	0.920645	0.973128	0.764176	0.660865	-0.455932	-0.568636
-0.10721	0.586587	0.609594	0.350248	0.369216
-0.40824	0.247973	0.181844	-0.0555173	-0.0457575
Linear regression
	Ev	Hs	R332P
Best-fit values
Slope	1.12	1.122	1.114
Y-intercept	0.7054	0.468	-0.6628
log(10)	1	1	1
log(x)	0.263036	0.474153	1.49264
x	1.83247	2.97957	31.0913
fold restriction	1	1.62599	16.9669

## Sheet: Fig. 1C HsT5 DMS
dist_codon	aa_seq	mutcod_index	mut_aa	num_nt_seqs	enrichA_avg	enrichB_avg	enrich_Avg_RepAndAA	enrich_SD_RepAndAA
1	*ARGTRYQTFV	330	*	1	1.50999	2.89399	2.20199	0.978635
1	AARGTRYQTFV	330	A	2	0.900193	1.76052	1.33036	0.502958
1	CARGTRYQTFV	330	C	1	1.34557	1.18136	1.26346	0.116117
1	DARGTRYQTFV	330	D	1	0.676666	0.436728	0.556697	0.169661
1	EARGTRYQTFV	330	E	1	0.967923	1.25777	1.11285	0.204955
1	FARGTRYQTFV	330	F	1	0.862338	1.61183	1.23708	0.529969
1	GARGTRYQTFV	330	G	1	0.863025	1.2043	1.03366	0.24132
1	HARGTRYQTFV	330	H	1	1.21553	1.94325	1.57939	0.514575
1	IARGTRYQTFV	330	I	1	0.79553	1.34429	1.06991	0.388033
1	KARGTRYQTFV	330	K	1	1.21289	3.09545	2.15417	1.33117
1	LARGTRYQTFV	330	L	3	1.06482	1.665	1.36491	0.470846
1	MARGTRYQTFV	330	M	1	0.81718	1.2589	1.03804	0.312342
1	NARGTRYQTFV	330	N	1	3.75932	0.34512	2.05222	2.4142
1	PARGTRYQTFV	330	P	2	1.13001	2.57577	1.85289	1.2825
1	QARGTRYQTFV	330	Q	1	0.833883	2.33653	1.58521	1.06253
1	RARGTRYQTFV	330	R	3	2.6448	3.51449	3.07965	0.85844
1	SARGTRYQTFV	330	S	3	0.542427	1.23831	0.89037	0.595989
1	TARGTRYQTFV	330	T	2	0.427377	0.593373	0.510375	0.369355
1	VARGTRYQTFV	330	V	2	1.35858	2.16082	1.7597	0.48215
1	WARGTRYQTFV	330	W	1	0.986678	1.98818	1.48743	0.708167
1	YARGTRYQTFV	330	Y	1	2.13928	0.996889	1.56808	0.807792
1	G*RGTRYQTFV	331	*	1	0.424911	1.1288	0.776856	0.497726
1	GARGTRYQTFV	331	A	2	0.909124	0.75186	0.830492	0.294913
1	GCRGTRYQTFV	331	C	1	0.786877	1.58677	1.18683	0.565613
1	GDRGTRYQTFV	331	D	1	1.01265	1.13768	1.07516	0.0884117
1	GERGTRYQTFV	331	E	1	0.842804	1.29941	1.0711	0.322866
1	GFRGTRYQTFV	331	F	1	1.00508	0.769685	0.887384	0.166452
1	GGRGTRYQTFV	331	G	2	1.13852	1.62666	1.38259	0.29298
1	GHRGTRYQTFV	331	H	1	0.888737	1.43803	1.16338	0.388408
1	GIRGTRYQTFV	331	I	1	1.58433	1.25183	1.41808	0.235112
1	GKRGTRYQTFV	331	K	1	0.852948	1.09974	0.976344	0.174508
1	GLRGTRYQTFV	331	L	3	0.79787	0.968273	0.883071	0.276681
1	GMRGTRYQTFV	331	M	1	0.412783	0.466064	0.439423	0.037675
1	GNRGTRYQTFV	331	N	1	0.948533	2.12878	1.53866	0.83456
1	GPRGTRYQTFV	331	P	2	0.89678	0.412756	0.654768	0.528988
1	GQRGTRYQTFV	331	Q	1	1.31531	1.88408	1.59969	0.402185
1	GRRGTRYQTFV	331	R	3	1.06243	1.81064	1.43653	0.514446
1	GSRGTRYQTFV	331	S	3	0.448622	1.12221	0.785413	0.485967
1	GTRGTRYQTFV	331	T	2	2.06572	1.48677	1.77625	0.478278
1	GVRGTRYQTFV	331	V	2	1.02806	1.49263	1.26034	0.306388
1	GWRGTRYQTFV	331	W	1	0.594664	1.92798	1.26132	0.942794
1	GYRGTRYQTFV	331	Y	1	1.18217	2.47727	1.82972	0.915773
1	GA*GTRYQTFV	332	*	1	1.59479	0.95808	1.27643	0.450222
1	GAAGTRYQTFV	332	A	2	0.76533	1.06601	0.915669	0.19539
1	GACGTRYQTFV	332	C	1	0.680847	1.35387	1.01736	0.475897
1	GADGTRYQTFV	332	D	1	0.389582	0.303759	0.34667	0.0606864
1	GAEGTRYQTFV	332	E	1	0.719428	1.78242	1.25092	0.751647
1	GAFGTRYQTFV	332	F	1	0.967124	1.5223	1.24471	0.392568
1	GAGGTRYQTFV	332	G	2	1.13315	0.997885	1.06552	0.104064
1	GAHGTRYQTFV	332	H	1	0.654021	1.52067	1.08735	0.612815
1	GAIGTRYQTFV	332	I	1	1.06158	2.34005	1.70082	0.90402
1	GAKGTRYQTFV	332	K	1	1.21514	1.08687	1.151	0.0907003
1	GALGTRYQTFV	332	L	3	0.656919	1.49487	1.07589	0.510217
1	GAMGTRYQTFV	332	M	1	0.516311	1.09773	0.807018	0.411123
1	GANGTRYQTFV	332	N	1	0.464028	0.603838	0.533933	0.0988607
1	GAPGTRYQTFV	332	P	2	1.24289	2.88541	2.06415	1.16007
1	GAQGTRYQTFV	332	Q	1	0.913621	0.91978	0.9167	0.00435504
1	GARGTRYQTFV	332	R	3	0.936952	1.35334	1.14515	0.350304
1	GASGTRYQTFV	332	S	3	0.881283	1.12714	1.00421	0.250205
1	GATGTRYQTFV	332	T	2	0.991683	1.64752	1.3196	0.411691
1	GAVGTRYQTFV	332	V	2	0.833549	2.05318	1.44336	0.726496
1	GAWGTRYQTFV	332	W	1	0.423249	0.750919	0.587084	0.231698
1	GAYGTRYQTFV	332	Y	1	2.03658	1.91133	1.97395	0.088572
1	GAR*TRYQTFV	333	*	1	0.720734	1.68292	1.20183	0.680369
1	GARATRYQTFV	333	A	2	1.37646	1.42859	1.40252	0.342703
1	GARCTRYQTFV	333	C	1	0.502431	1.25356	0.877996	0.531129
1	GARDTRYQTFV	333	D	1	0.78992	1.202	0.99596	0.291385
1	GARETRYQTFV	333	E	1	0.778947	1.12021	0.949578	0.241308
1	GARGTRYQTFV	333	G	1	0.837487	1.07775	0.957618	0.169891
1	GARKTRYQTFV	333	K	1	1.52617	1.07354	1.29986	0.320059
1	GARLTRYQTFV	333	L	2	1.57021	2.42943	1.99982	0.675479
1	GARMTRYQTFV	333	M	1	0.662903	2.32066	1.49178	1.17221
1	GARPTRYQTFV	333	P	1	1.32095	4.49539	2.90817	2.24467
1	GARQTRYQTFV	333	Q	1	0.860204	1.35605	1.10812	0.350613
1	GARRTRYQTFV	333	R	3	0.774706	1.51839	1.14655	0.481825
1	GARSTRYQTFV	333	S	2	0.927906	0.839009	0.883458	0.215295
1	GARTTRYQTFV	333	T	1	1.03242	2.20653	1.61948	0.830223
1	GARVTRYQTFV	333	V	2	1.27587	2.13764	1.70676	0.662115
1	GARWTRYQTFV	333	W	1	1.73786	2.31625	2.02706	0.408985
1	GARG*RYQTFV	334	*	1	1.503	1.34784	1.42542	0.109718
1	GARGARYQTFV	334	A	2	1.10125	1.34578	1.22351	0.242032
1	GARGCRYQTFV	334	C	1	1.39191	0.851381	1.12164	0.382211
1	GARGDRYQTFV	334	D	1	0.284866	0.69877	0.491818	0.292675
1	GARGERYQTFV	334	E	1	0.380894	0.553404	0.467149	0.121983
1	GARGFRYQTFV	334	F	1	0.953655	1.09407	1.02386	0.0992895
1	GARGGRYQTFV	334	G	2	1.07135	1.84665	1.459	0.473154
1	GARGHRYQTFV	334	H	1	0.597873	1.56415	1.08101	0.683262
1	GARGIRYQTFV	334	I	1	0.801112	1.58296	1.19204	0.552852
1	GARGKRYQTFV	334	K	1	0.986862	2.90121	1.94403	1.35365
1	GARGLRYQTFV	334	L	3	1.16201	1.13701	1.14951	0.399975
1	GARGMRYQTFV	334	M	1	0.601972	1.25188	0.926928	0.459556
1	GARGNRYQTFV	334	N	1	0.825155	1.32033	1.07274	0.350142
1	GARGPRYQTFV	334	P	2	1.75124	1.55593	1.65359	0.355194
1	GARGQRYQTFV	334	Q	1	1.05755	0.939007	0.998281	0.083825
1	GARGRRYQTFV	334	R	3	0.59922	1.61142	1.10532	0.649294
1	GARGSRYQTFV	334	S	3	1.37288	1.69912	1.536	0.314733
1	GARGTRYQTFV	334	T	2	1.32323	1.77369	1.54846	0.576392
1	GARGVRYQTFV	334	V	2	0.656152	1.17497	0.915559	0.315998
1	GARGWRYQTFV	334	W	1	1.0066	2.12192	1.56426	0.788648
1	GARGYRYQTFV	334	Y	1	0.905804	1.1707	1.03825	0.187307
1	GARGT*YQTFV	335	*	1	0.96431	1.44642	1.20537	0.340907
1	GARGTAYQTFV	335	A	2	0.707714	1.52814	1.11793	0.632028
1	GARGTCYQTFV	335	C	1	2.01063	2.09339	2.05201	0.0585214
1	GARGTDYQTFV	335	D	1	1.2857	2.17805	1.73187	0.630986
1	GARGTEYQTFV	335	E	1	1.41022	1.92571	1.66797	0.364505
1	GARGTFYQTFV	335	F	1	0.927667	1.12545	1.02656	0.139856
1	GARGTGYQTFV	335	G	2	0.801014	1.63035	1.21568	0.5321
1	GARGTHYQTFV	335	H	1	1.08478	2.39443	1.7396	0.926058
1	GARGTIYQTFV	335	I	1	0.718241	1.0364	0.877322	0.224974
1	GARGTKYQTFV	335	K	1	0.727846	1.59356	1.1607	0.612152
1	GARGTLYQTFV	335	L	3	1.10474	1.60869	1.35672	0.490525
1	GARGTMYQTFV	335	M	1	0.519085	1.76341	1.14125	0.879873
1	GARGTNYQTFV	335	N	1	0.747751	1.05964	0.903697	0.220541
1	GARGTPYQTFV	335	P	2	0.799966	1.26122	1.03059	0.344214
1	GARGTQYQTFV	335	Q	1	0.943933	0.858046	0.90099	0.0607318
1	GARGTRYQTFV	335	R	3	1.32844	1.66424	1.49634	0.416294
1	GARGTSYQTFV	335	S	3	0.964466	1.43418	1.19932	0.344397
1	GARGTTYQTFV	335	T	2	0.898784	1.36115	1.12997	0.651215
1	GARGTVYQTFV	335	V	2	0.741157	1.25024	0.995698	0.305864
1	GARGTWYQTFV	335	W	1	0.760419	2.60249	1.68145	1.30254
1	GARGTYYQTFV	335	Y	1	0.635705	1.38548	1.01059	0.53017
1	GARGTR*QTFV	336	*	1	0.854298	1.56499	1.20964	0.502532
1	GARGTRAQTFV	336	A	2	1.24018	1.50992	1.37505	0.569909
1	GARGTRCQTFV	336	C	1	0.986135	1.7826	1.38437	0.563186
1	GARGTRDQTFV	336	D	1	1.26334	2.19942	1.73138	0.661914
1	GARGTREQTFV	336	E	1	1.38801	2.39935	1.89368	0.715122
1	GARGTRFQTFV	336	F	1	0.986676	2.91592	1.9513	1.36418
1	GARGTRGQTFV	336	G	2	0.827388	1.5655	1.19644	0.489708
1	GARGTRHQTFV	336	H	1	1.5402	1.85897	1.69958	0.2254
1	GARGTRIQTFV	336	I	1	3.87035	1.38842	2.62938	1.75498
1	GARGTRKQTFV	336	K	1	0.990505	1.63212	1.31131	0.453687
1	GARGTRLQTFV	336	L	3	0.883171	1.57426	1.22871	1.10243
1	GARGTRMQTFV	336	M	1	1.03236	1.72231	1.37733	0.487869
1	GARGTRNQTFV	336	N	1	0.514253	1.28999	0.902122	0.548529
1	GARGTRPQTFV	336	P	2	1.62238	3.33005	2.47621	1.58044
1	GARGTRQQTFV	336	Q	1	0.729302	1.30576	1.01753	0.407617
1	GARGTRRQTFV	336	R	3	1.32268	3.05134	2.18701	1.04991
1	GARGTRSQTFV	336	S	3	1.29266	1.25069	1.27167	0.540125
1	GARGTRTQTFV	336	T	2	1.52242	1.7487	1.63556	1.45173
1	GARGTRVQTFV	336	V	2	1.01068	2.24011	1.62539	0.907918
1	GARGTRWQTFV	336	W	1	1.11532	1.5256	1.32046	0.290109
1	GARGTRY*TFV	337	*	1	0.918292	1.50291	1.2106	0.413389
1	GARGTRYATFV	337	A	2	1.4354	1.617	1.5262	0.561271
1	GARGTRYCTFV	337	C	1	1.01784	1.22613	1.12199	0.147283
1	GARGTRYDTFV	337	D	1	0.617998	0.550757	0.584377	0.0475465
1	GARGTRYETFV	337	E	1	0.777672	1.8544	1.31604	0.761362
1	GARGTRYFTFV	337	F	1	2.73054	1.8064	2.26847	0.653467
1	GARGTRYGTFV	337	G	2	0.549402	1.31281	0.931105	0.487902
1	GARGTRYHTFV	337	H	1	2.61025	2.00337	2.30681	0.429123
1	GARGTRYITFV	337	I	1	1.09449	1.75488	1.42468	0.46697
1	GARGTRYKTFV	337	K	1	1.92901	1.94578	1.93739	0.0118562
1	GARGTRYLTFV	337	L	3	1.06707	1.51958	1.29333	0.31298
1	GARGTRYMTFV	337	M	1	1.23109	0.61609	0.923592	0.434873
1	GARGTRYNTFV	337	N	1	0.675167	2.56366	1.61941	1.33537
1	GARGTRYPTFV	337	P	2	0.686347	1.22034	0.953346	0.417986
1	GARGTRYRTFV	337	R	3	1.46663	2.20266	1.83464	0.531005
1	GARGTRYSTFV	337	S	3	1.21912	1.62581	1.42246	0.78099
1	GARGTRYTTFV	337	T	2	1.26795	5.42743	3.34769	4.36463
1	GARGTRYVTFV	337	V	2	0.676722	2.44883	1.56277	1.07423
1	GARGTRYWTFV	337	W	1	0.932324	1.68076	1.30654	0.529221
1	GARGTRYYTFV	337	Y	1	2.51011	3.26865	2.88938	0.536366
1	GARGTRYQ*FV	338	*	1	0.71562	2.05837	1.38699	0.949466
1	GARGTRYQAFV	338	A	2	0.617666	1.3437	0.980681	0.442363
1	GARGTRYQCFV	338	C	1	0.531226	0.929858	0.730542	0.281876
1	GARGTRYQDFV	338	D	1	1.10516	1.46888	1.28702	0.25719
1	GARGTRYQEFV	338	E	1	0.765264	1.5454	1.15533	0.55164
1	GARGTRYQFFV	338	F	1	1.17155	1.0199	1.09572	0.107235
1	GARGTRYQGFV	338	G	2	0.892319	1.24759	1.06995	0.334749
1	GARGTRYQHFV	338	H	1	0.974749	1.97118	1.47297	0.704585
1	GARGTRYQIFV	338	I	1	0.917744	1.6708	1.29427	0.532488
1	GARGTRYQKFV	338	K	1	0.778663	2.5378	1.65823	1.2439
1	GARGTRYQLFV	338	L	3	0.593955	1.37878	0.986368	0.670962
1	GARGTRYQMFV	338	M	1	1.03869	1.15785	1.09827	0.0842602
1	GARGTRYQNFV	338	N	1	0.990328	2.46906	1.72969	1.04562
1	GARGTRYQPFV	338	P	2	0.235483	0.702539	0.469011	0.301788
1	GARGTRYQQFV	338	Q	1	1.08216	1.75588	1.41902	0.476397
1	GARGTRYQRFV	338	R	3	1.26819	2.68419	1.97619	0.837052
1	GARGTRYQSFV	338	S	3	0.73121	1.57598	1.15359	0.706114
1	GARGTRYQTFV	338	T	2	1.143	1.89305	1.51803	0.50814
1	GARGTRYQVFV	338	V	2	1.30813	2.40377	1.85595	0.639387
1	GARGTRYQWFV	338	W	1	0.846954	2.05594	1.45145	0.85488
1	GARGTRYQYFV	338	Y	1	1.12283	1.62996	1.37639	0.358596
1	GARGTRYQT*V	339	*	1	0.608677	1.77596	1.19232	0.825393
1	GARGTRYQTAV	339	A	2	1.25826	1.77361	1.51594	0.329025
1	GARGTRYQTDV	339	D	1	1.49543	2.3597	1.92756	0.611136
1	GARGTRYQTEV	339	E	1	0.987481	2.03616	1.51182	0.741526
1	GARGTRYQTFV	339	F	1	0.756257	0.876373	0.816315	0.0849354
1	GARGTRYQTHV	339	H	1	1.0116	2.13722	1.57441	0.795938
1	GARGTRYQTIV	339	I	1	0.741043	1.44391	1.09248	0.497001
1	GARGTRYQTKV	339	K	1	1.14449	1.97513	1.55981	0.587352
1	GARGTRYQTLV	339	L	3	1.66578	2.09385	1.87982	0.620779
1	GARGTRYQTMV	339	M	1	0.805438	1.93343	1.36943	0.797608
1	GARGTRYQTNV	339	N	1	1.11847	2.18037	1.64942	0.750879
1	GARGTRYQTPV	339	P	2	0.906918	2.09313	1.50003	0.819649
1	GARGTRYQTQV	339	Q	1	1.52539	2.4866	2.006	0.679679
1	GARGTRYQTSV	339	S	2	1.1607	2.13253	1.64661	0.592466
1	GARGTRYQTTV	339	T	2	0.541185	1.39571	0.968448	0.70147
1	GARGTRYQTVV	339	V	2	1.79001	2.4019	2.09595	0.442643
1	GARGTRYQTYV	339	Y	1	0.81761	1.89631	1.35696	0.76276
1	GARGTRYQTF*	340	*	1	0.642622	1.02912	0.835872	0.273297
1	GARGTRYQTFA	340	A	2	1.06902	1.40019	1.2346	0.304934
1	GARGTRYQTFC	340	C	1	1.38467	1.29236	1.33852	0.0652759
1	GARGTRYQTFD	340	D	1	1.06881	0.853194	0.961003	0.152464
1	GARGTRYQTFE	340	E	1	1.14737	0.680003	0.913685	0.330475
1	GARGTRYQTFF	340	F	1	0.692241	1.49656	1.0944	0.568737
1	GARGTRYQTFG	340	G	2	0.711247	1.16884	0.940042	0.290612
1	GARGTRYQTFH	340	H	1	2.84021	1.18664	2.01342	1.16925
1	GARGTRYQTFI	340	I	1	1.0616	0.232105	0.646852	0.58654
1	GARGTRYQTFK	340	K	1	0.741003	1.26337	1.00218	0.369366
1	GARGTRYQTFL	340	L	3	0.634047	1.08169	0.85787	0.468479
1	GARGTRYQTFM	340	M	1	0.834475	1.29518	1.06483	0.325769
1	GARGTRYQTFN	340	N	1	1.23915	1.27301	1.25608	0.02394
1	GARGTRYQTFP	340	P	2	2.40972	3.53618	2.97295	2.26427
1	GARGTRYQTFQ	340	Q	1	1.044	0.917577	0.980791	0.089398
1	GARGTRYQTFR	340	R	3	1.17938	2.01371	1.59655	0.505294
1	GARGTRYQTFS	340	S	3	0.667971	1.40662	1.03729	0.550533
1	GARGTRYQTFT	340	T	2	0.687642	0.766226	0.726934	0.47851
1	GARGTRYQTFV	340	V	1	0.698894	1.00233	0.850612	0.214562
1	GARGTRYQTFW	340	W	1	0.667589	1.25612	0.961853	0.416153
1	GARGTRYQTFY	340	Y	1	0.585536	1.63569	1.11061	0.742571

## Sheet: Fig. 1D HsT5 DMS validation
									2023-08-21										8/25/23 - JT										8/25/23 - IR
	Collated fold SIVsab restriction:								%GFP+										%GFP+										%GFP+
		WT	G330R	Q337Y	V340P	G330R+Q337Y+V340P			uL virus	EV		HsT5		G330R		V340P			uL SIVsab	EV		Human TRIM5		G330R		V340P			uL SIVsab	EV		G330R		V340P
	2023-08-21	1.34	1.71		1.79				0.231481	50.1	45.5	45.7	42.4	21.1	35.9	32.6	38.9		0.617284	57.1	52.1	47	49.3	32.9	35.2	38.5	38.3		0.231481	37.1	36.3	33.4	31	35.4	34.1
	8/25/23 (JT)	1.32	2.8		1.93				0.0771605	23.6	20.8	21.8	19.7	14.2	12.9	14.2	16.7		0.205761	28.7	23.3	21.4	22.2	15	13.7	16.7	17		0.0771605	15.7	15.8	12.2	12.9	14.9	15.2
	8/25/23 (IR)		1.28		1.08				0.0257202	7.57	8.43	6.58	4.31	5.67	4.05	3.9	5.82		0.0685871	10.7	8.53	8.53	8	4.25	5.07	6.07	6.78		0.0257202	6.47	5.21	4.07	4.42	5.28	5.55
	2023-08-28	1.71	2.43		1.82				0.00857339	3.55	2.57	3.93	2.12	2.34	2.32	1.74	2.02		0.0228624	4.31	4.39	3.63	3.38	2.33	2.42	2.76	2.24		0.00857339	2.05	1.71	1.52	1.6	2.31	1.62
	2023-09-01	1.34142	1.07396		1.10181				0.0028578	1.29	1.55	0.74	1.02	0.75	1.2	0.74	0.61		0.00762079	2.2	1.88	1.39	1.26	0.22	0.94	1.12	0.87		0.0028578	0.8	0.7	0.54	0.61	0.72	0.53
	2023-09-05	1.37104	0.691664		1.47669														0.00254026	1.25	0.67	0.79	0.78	0.27	0.47	0.42	0.62
	IR 9/15/23	1.47		0.74					log/log-transformed data																				log/log-transformed data
	2023-09-18			1.25207					log(uL)	EV		HsT5		G330R		V340P			log/log-transformed data										log(uL)	EV		G330R		V340P
	9/22/2023 - IR			1.62422		2.00182			-0.635484	1.69984	1.65801	1.65992	1.62737	1.32428	1.55509	1.51322	1.58995		log(uL)	EV		Human TRIM5		G330R		V340P			-0.635484	1.56937	1.55991	1.52375	1.49136	1.549	1.53275
	9/22/23 - HK			1.31		1.61			-1.11261	1.37291	1.31806	1.33846	1.29447	1.15229	1.11059	1.15229	1.22272		-0.209515			1.6721	1.69285	1.5172	1.54654	1.58546	1.5832		-1.11261	1.1959	1.19866	1.08636	1.11059	1.17319	1.18184
	2023-10-23					0.76446			-1.58973	0.879096	0.925828	0.818226	0.634477	0.753583	0.607455	0.591065	0.764923		-0.686636	1.45788	1.36736	1.33041	1.34635	1.17609	1.13672	1.22272	1.23045		-1.58973	0.810904	0.716838	0.609594	0.645422	0.722634	0.744293
	2023-10-27					1.09842			-2.06685	0.550228	0.409933	0.594393	0.326336	0.369216	0.365488	0.240549	0.305351		-1.16376	1.02938	0.930949	0.930949	0.90309	0.628389	0.705008	0.783189	0.83123		-2.06685	0.311754	0.232996	0.181844	0.20412	0.363612	0.209515
									-2.54397	0.11059	0.190332	-0.130768	0.00860017	-0.124939	0.0791812	-0.130768	-0.21467		-1.64088	0.634477	0.642465	0.559907	0.528917	0.367356	0.383815	0.440909	0.350248		-2.54397	-0.09691	-0.154902	-0.267606	-0.21467	-0.142668	-0.275724
																			-2.118	0.342423	0.274158	0.143015	0.100371	-0.657577	-0.0268721	0.049218	-0.0604807
									Linear Regression										-2.59512	0.09691	-0.173925	-0.102373	-0.107905			-0.376751	-0.207608		linear regression
										EV		HsT5		G330R		V340P														EV		G330R		V340P
									Slope	0.8221		0.894		0.7732		0.9145			linear regression										Best-fit values
									Y-intercept	2.218		2.238		1.948		2.157				EV		Human TRIM5		G330R		V340P			Slope	0.9025		0.9228		0.9203
									log(5)	0.69897		0.69897		0.69897		0.69897			Best-fit values										Y-intercept	2.169		2.104		2.169
									log(x)	-1.84774		-1.72151		-1.6154		-1.59435			Slope	0.7491		0.7761		0.9492		0.8079			log(5)	0.69897		0.69897		0.69897
									x	0.014199		0.0189885		0.0242436		0.025448			Y-intercept	1.889		1.838		1.782		1.752			log(x)	-1.62884		-1.52257		-1.59734
									fold restriciton	0.999926		1.33722		1.70729		1.79211			log(5)	0.69897		0.69897		0.69897		0.69897			x	0.0235049		0.0300212		0.0252733
																			log(x)	-1.58861		-1.46763		-1.14099		-1.30342			fold restriction	1.00021		1.2775		1.07546
																			x	0.0257862		0.0340696		0.0722782		0.049726
																			fold restriction	0.999464		1.32053		2.80148		1.92737
									2023-08-28										2023-09-01										2023-09-05
									%GFP+										%GFP+										%GFP+
									uL virus	EV		HsT5		G330R		V340P			uL SIVsab	Ev		Hs		G330R		V340P			uL of virus	Ev		Hs		G330R		V340P
									0.694444	35.8	34.2	28.6	30.1	18.5	20.2	25.2	24.4		0.231481	54.3	47.8	43.4	43	44.6	48.9	47.6	45.7		0.231481	52.6	51.7	41.8	38.2	45.1	49	38	40.3
									0.231481	14.2	17.5	11.2	11.5	7.48	7.69	9.87	10.2		0.0771605	25.1	23.4	19.4	20.8	21.4	22.5	21.3	22.2		0.0771605	27.9	22.9	17.1	16.5	25.9	26.4	15.3	17.5
									0.0771605	6.71	5.95	4.51	4.49	2.85	3.54	4.44	4.13		0.0257202	10.4	10	7.49	7.32	8.98	9.76	9.49	9.13		0.0257202	10.9	12	7.35	9.65	10.8	10.4	7.66	8.6
									0.0257202	2.34	2.46	1.34	1.4	1.19	1.45	1.77	1.19		0.00857339	3.41	3.52	2.64	2.94	3.58	3.5	3.58	3.09		0.00857339	5.16	3.43	4.62	3.13	3.76	4.63	4.32	3.09
									0.00857339	1.55	1.15	0.69	0.56	0.4	0.72	0.74	0.6		0.0028578	1.2	1.36	0.78	1.14	0.93	1.46	1.1	1.22		0.0028578	1.46	0.93	0.92	0.93	2.82	2.72	0.89	0.73
									Log Transformed Data										Log Transformed Data										Log Transformed Data
									log(uL)	EV		HsT5		G330R		V340P			log(uL)	Ev		Hs		G330R		V340P			log(uL)	Ev		Hs		G330R		V340P
									-0.158362	1.55388	1.53403	1.45637	1.47857	1.26717	1.30535	1.4014	1.38739		-0.635484	1.7348	1.67943	1.63749	1.63347	1.64933	1.68931	1.67761	1.65992		-0.635484			1.62118	1.58206	1.65418	1.6902	1.57978	1.60531
									-0.635484	1.15229	1.24304	1.04922	1.0607	0.873902	0.885926	0.994317	1.0086		-1.11261	1.39967	1.36922	1.2878	1.31806	1.33041	1.35218	1.32838	1.34635		-1.11261	1.4456	1.35984	1.233	1.21748	1.4133	1.4216	1.18469	1.24304
									-1.11261	0.826723	0.774517	0.654177	0.652246	0.454845	0.549003	0.647383	0.61595		-1.58973	1.01703	1	0.874482	0.864511	0.953276	0.98945	0.977266	0.960471		-1.58973	1.03743	1.07918	0.866287	0.984527	1.03342	1.01703	0.884229	0.934498
									-1.58973	0.369216	0.390935	0.127105	0.146128	0.075547	0.161368	0.247973	0.075547		-2.06685	0.532754	0.546543	0.421604	0.468347	0.553883	0.544068	0.553883	0.489958		-2.06685	0.71265	0.535294	0.664642	0.495544	0.575188	0.665581	0.635484	0.489958
									-2.06685	0.190332	0.0606978	-0.161151	-0.251812	-0.39794	-0.142668	-0.130768	-0.221849		-2.54397	0.0791812	0.133539	-0.107905	0.0569049	-0.0315171	0.164353	0.0413927	0.0863598		-2.54397	0.164353	-0.0315171	-0.0362122	-0.0315171	0.450249	0.434569	-0.05061	-0.136677
									Linear Regression										Linear Regression										Linear Regression
										EV	HsT5	G330R	V340P							Ev	Hs	G330R	V340P							Ev		Hs		G330R		V340P
									Slope	0.7659	0.8942	0.8121	0.8344						Best-fit values										Best-fit values
									Y-intercept	1.662	1.616	1.407	1.531						Slope	0.8481	0.8761	0.838	0.8436						Slope	0.9313		0.8208		0.6826		0.8433
									log(5)	0.69897	0.69897	0.69897	0.69897						Y-intercept	2.297	2.238	2.252	2.253						Y-intercept	2.49		2.165		2.121		2.178
									log(x)	-1.25738	-1.02553	-0.871851	-0.99716						log(5)	0.69897	0.69897	0.69897	0.69897						log(5)	0.69897		0.69897		0.69897		0.69897
									x	0.0552862	0.0942907	0.134323	0.100656						log(x)	-1.88425	-1.75668	-1.85326	-1.84214						log(x)	-1.92315		-1.7861		-2.08326		-1.75386
									fold restriction	1	1.7055	2.42959	1.82064						x	0.0130543	0.0175112	0.0140198	0.0143833						x	0.0119358		0.0163644		0.00825553		0.0176255
																			fold restriction	1	1.34142	1.07396	1.10181						fold	1		1.37104		0.691664		1.47669
									2023-09-15								2023-09-18						9/22/23 - IR								9/22/23 - HK
									%GFP+								%GFP+						%GFP+								Raw Data
									uL of virus	Ev		Hs		Q337Y			uL of virus	Ev		Q337Y			uL of virus	Ev		Q337Y		G330R+Q337Y+V340P				Ev		Q337Y		29
									0.694444	44.3	56.5	46.5	48	65.4	68.6		0.231481	33.4	31.9	29.5	29.3		0.231481	59.9	56	42.9	43.1	37.5	34.8		0.231481	45.8	50.2	43.8	43	35.8	37.2
									0.231481	32	29.9	21.9	22.6	33.7	34.9		0.0771605	12.7	13.8	12.4	10.6		0.0771605	30	26	20.6	19.1	17.6	15.7		0.0771605	22.8	24.6	19.7	20.1	15	15.9
									0.0771605	11.5	12.4	8.76	8.7	15.7	15.6		0.0257202	5.18	5.77	4.06	3.96		0.0257202	12	10.5	7.77	7.94	7.23	6.58		0.0257202	9.59	9.9	7.45	7.86	6	5.18
									0.0257202	4.82	4.91	3.15	2.99	5.31	6.3		0.00857339	1.67	2.34	2.12	2.11		0.00857339	4.82	4.03	2.54	2.76	2.42	1.97		0.00857339	3.86	3.49	2.56	3.18	1.88	2.51
									0.00857339	2.12	1.77	1.16	1.21	2.07	2.28		0.0028578	1.12	0.82	0.59	0.62		0.0028578	1.69	1.43	1.33	0.85	0.92	0.8		0.0028578	1.12	1.42	0.87	1.08	0.87	1.23
									0.0028578	0.58	0.65	0.33	0.42	0.73	0.97
									Log Transformed								Log Transformed						Log Transformed Data								Log Transformed Data
									log(uL)	Ev		Hs		Q337Y			log(uL)	Ev		Q337Y			log(uL)	Ev		Q337Y		G330R+Q337Y+V340P			log(uL)	EV		Q337		29
									-0.158362	1.6464	1.75205	1.66745	1.68124				-0.635484	1.52375	1.50379	1.46982	1.46687		-0.635484			1.63246	1.63448	1.57403	1.54158		-0.635484	1.66087	1.7007	1.64147	1.63347	1.55388	1.57054
									-0.635484	1.50515	1.47567	1.34044	1.35411	1.52763	1.54283		-1.11261	1.1038	1.13988	1.09342	1.02531		-1.11261	1.47712	1.41497	1.31387	1.28103	1.24551	1.1959		-1.11261	1.35793	1.39094	1.29447	1.3032	1.17609	1.2014
									-1.11261	1.0607	1.09342	0.942504	0.939519	1.1959	1.19312		-1.58973	0.71433	0.761176	0.608526	0.597695		-1.58973	1.07918	1.02119	0.890421	0.899821	0.859138	0.818226		-1.58973	0.981819	0.995635	0.872156	0.895423	0.778151	0.71433
									-1.58973	0.683047	0.691081	0.498311	0.475671	0.725095	0.799341		-2.06685	0.222716	0.369216	0.326336	0.324282		-2.06685	0.683047	0.605305	0.404834	0.440909	0.383815	0.294466		-2.06685	0.586587	0.542825	0.40824	0.502427	0.274158	0.399674
									-2.06685	0.326336	0.247973	0.064458	0.0827854	0.31597	0.357935		-2.54397	0.049218	-0.0861861	-0.229148	-0.207608		-2.54397	0.227887	0.155336	0.123852	-0.0705811	-0.0362122	-0.09691		-2.54397	0.049218	0.152288	-0.0604807	0.0334238	-0.0604807	0.0899051
									-2.54397	-0.236572	-0.187087			-0.136677	-0.0132283
									Linear Regression								Linear Regression						Linear Regression								Linear Regression
										Ev	Hs	Q337Y						Ev		Q337Y				Ev		Q337Y		G330R+Q337Y+V340P				Ev		Q337Y		G330R+Q337Y+V340P
									Slope	0.8117	0.8513	0.8547					Slope	0.8154		0.8609			slope	0.8738		0.8569		0.8657			slope	0.832		0.8689		0.8272
									Y-intercept	1.935	1.852	2.11					Y-intercept	2.026		2.016			y-intercept	2.431		2.217		2.154			y-intercept	2.265		2.234		2.085
									log(5)	0.69897	0.69897	0.69897					log(5)	0.69897		0.69897			log(5)	0.69897		0.69897		0.69897			log(5)	0.69897		0.69897		0.69897
									log(x)	-1.52277	-1.35443	-1.65091					log(x)	-1.62746		-1.52983			log(x)	-1.98218		-1.77154		-1.68076			log(x)	-1.88225		-1.76664		-1.67557
									x	0.0300077	0.0442146	0.0223405					x	0.0235799		0.0295237			x	0.0104188		0.0169224		0.0208566			x	0.0131145		0.0171145		0.0211073
									fold	1.00026	1.47382	0.744684					Fold Restrction	1		1.25207			fold restriction	1		1.62422		2.00182			fold restriction	1.00111		1.30645		1.61124
									2023-10-23								10./27/23
									%GFP+								%GFP+
									uL of virus	EV		G330R+Q337Y+V340P					uL of virus	Ev		G330R+Q337Y+V340P
									0.231481	34.4	33.2	39.2	40.6				0.231481	35.1	36.1	33.1	32.3
									0.0771605	14.4	14.3	16.9	17.2				0.0771605	14.3	15.5	14.7	13.1
									0.0257202	5.67	5.3	6.35	7.34				0.0257202	5.34	6.13	5.35	5.08
									0.00857339	2.4	2.03	2.75	2.44				0.00857339	2.04	2.5	1.99	1.76
									0.0028578	0.7	0.76	1.22	0.93				0.0028578	0.94	0.56	0.35	0.66
									Log Transformed								Log Transformed
									log(uL)	EV		G330R+Q337Y+V340P					log(uL)	Ev		G330R+Q337Y+V340P
									-0.635484	1.53656	1.52114	1.59329	1.60853				-0.635484	1.54531	1.55751	1.51983	1.5092
									-1.11261	1.15836	1.15534	1.22789	1.23553				-1.11261	1.15534	1.19033	1.16732	1.11727
									-1.58973	0.753583	0.724276	0.802774	0.865696				-1.58973	0.727541	0.78746	0.728354	0.705864
									-2.06685	0.380211	0.307496	0.439333	0.38739				-2.06685	0.30963	0.39794	0.298853	0.245513
									-2.54397	-0.154902	-0.119186	0.0863598	-0.0315171				-2.54397	-0.0268721	-0.251812
									Linear Regression								Linear Regression
										EV		G330R+Q337Y+V340P						Ev		G330R+Q337Y+V340P
									slope	0.8687		0.8311					slope	0.8804		0.8703
									y-intercept	2.107		2.143					y-intercept	2.139		2.087
									log5	0.69897		0.69897					log5	0.69897		0.69897
									logx	-1.62085		-1.73749					logx	-1.63565		-1.59489
									x	0.0239416		0.0183024					x	0.0231391		0.0254164
									fold restriction	1		0.76446					fold restriction	1		1.09842

## Sheet: Fig. S1 HsT5 DMS validation
2019-12-27
%GFP+
Viral dose (uL)	Empty		Human		Stop		G330E		R332E		R332P		G333D		G333Y		R335E		Q337D		Q337N		V340H
3.125	50.2	46.8	60.5*	52.7*	59.7*	61.3*	55.8*	56.8*	55.2*	61.5*	52.6*	55.2*	68.1*	57.6*	65.9*	44.8*	48.9	50.5	46.9	45.1	53.5*	57.5*	52*	77.8*
1.5625	31.6	30	37.7	35.9	40.4	38.4	42	36.9	37.8	37.7	28.9	35.8	44	43	12*	40	32.5	34.1	28.4	27.4	33.1	38.8	63.2*	54.5*
0.78125	19.2	16.4	23.8	25.3	23.8	24.2	25.4	24.6	23.1	25.1	20	21.3	32.1	25.5	29.7	28.1	19.3	17.8	16.9	15.6	20.4	24.6	43.6	32.3
0.390625	10.6	9.94	14.5	12.9	14.6	13.5	13	13.4	14.2	14.1	9.76	12	21.2	15.7	16.9	17.7	9.61	10.5	5.13	9.38	9.85	12.6	29.1	20.4
0.195312	6.47	5.16	7.71	8.02	9.56	8.27	7.63	8.35	6.27	8.22	6.48	7.29	11.1	7.62	10.9	9.51	5.87	5.56	6.12	5.54	6.29	8.71	17.5	11.6
log-log transformed data
log(uL)	Empty		Human		Stop		G330E		R332E		R332P		G333D		G333Y		R335E		Q337D		Q337N		V340H
0.49485	1.7007	1.67025															1.68931	1.70329	1.67117	1.65418
0.19382	1.49969	1.47712	1.57634	1.55509	1.60638	1.58433	1.62325	1.56703	1.57749	1.57634	1.4609	1.55388	1.64345	1.63347		1.60206	1.51188	1.53275	1.45332	1.43775	1.51983	1.58883
-0.10721	1.2833	1.21484	1.37658	1.40312	1.37658	1.38382	1.40483	1.39094	1.36361	1.39967	1.30103	1.32838	1.50651	1.40654	1.47276	1.44871	1.28556	1.25042	1.22789	1.19312	1.30963	1.39094	1.63949	1.5092
-0.40824	1.02531	0.997386	1.16137	1.11059	1.16435	1.13033	1.11394	1.1271	1.15229	1.14922	0.98945	1.07918	1.32634	1.1959	1.22789	1.24797	0.982723	1.02119	0.710117	0.972203	0.993436	1.10037	1.46389	1.30963
-0.70927	0.810904	0.71265	0.887054	0.904174	0.980458	0.917506	0.882525	0.921686	0.797268	0.914872	0.811575	0.862728	1.04532	0.881955	1.03743	0.978181	0.768638	0.745075	0.786751	0.74351	0.798651	0.940018	1.24304	1.06446
linear regression
	Empty	Human	Stop	G330E	R332E	R332P	G333D	G333Y	R335E	Q337D	Q337N	V340H
Slope	0.7722	0.7521	0.7215	0.7828	0.7951	0.7611	0.7374	0.6861	0.797	0.7971	0.7834	0.6986
Y-intercept	1.322	1.441	1.454	1.456	1.446	1.37	1.52	1.509	1.335	1.27	1.407	1.657
log(10)	1
log(x)	-0.41699	-0.586358	-0.629245	-0.582524	-0.560936	-0.486138	-0.70518	-0.741874	-0.420326	-0.338728	-0.51953	-0.940452
x	0.382833	0.259204	0.234831	0.261502	0.27483	0.326484	0.19716	0.181186	0.379904	0.458429	0.302322	0.114696
fold restriction	1	0.677068	0.613403	0.683071	0.717885	0.852809	0.515003	0.473278	0.992348	1.19746	0.789696	0.299597
2019-12-28
%GFP+
Viral dose (uL)	Empty		Human		Stop		G330E		R332E		R332P		G333D		G333Y		R335E		Q337D		Q337N		V340H
3.125	41.5	40.7	48.2	30	53.7	40.5	45.5	47.2	49	46.9	40.8	40.4	58*	35.5*	58.6*	40.7*	42.1	44.9	38.1	40.6	56.1*	56.2*	63.6*	69*
1.5625	24.6	24.9	20	25.6	31.1	31.2	33.3	30.7	31.5	31.2	22.8	27.3	34.5	32.9	40.5	44.6	26.5	24.3	23.8	26	29.1	36.8	48.5	46.3
0.78125	16.3	13.8	17	13.1	19.5	23.1	19.9	18.3	0*	18.5	12.6	14.6	22	19.4	24.4	27.3	14.5	14.7	14.5	13.7	15.7	21	33.6	31.8
0.390625	8.14	7.39	8.27	10.7	12.4	11.6	8.8	9.34	13.3	11.9	7	8.07	13.5	11.1	14.4	13.9	7.1	8.37	8.25	7.94	8.98	11.5	20.2	18.9
0.195312	5.02	4.12	5.47	5.54	6.94	6.36	3.33	5.77	5.82	5.54	3.87	4.32	8.13	6.37	8.65	8.24	4.88	4.13	3.93	4.27	5.18	7.33	0.073*	0.058*
log-log transformed data
log(uL)	Empty		Human		Stop		G330E		R332E		R332P		G333D		G333Y		R335E		Q337D		Q337N		V340H
0.49485	1.61805	1.60959	1.68305	1.47712	1.72997	1.60746	1.65801	1.67394	1.6902	1.67117	1.61066	1.60638					1.62428	1.65225	1.58092	1.60853
0.19382	1.39094	1.3962	1.30103	1.40824	1.49276	1.49415	1.52244	1.48714	1.49831	1.49415	1.35793	1.43616	1.53782	1.5172	1.60746	1.64933	1.42325	1.38561	1.37658	1.41497	1.46389	1.56585	1.68574	1.66558
-0.10721	1.21219	1.13988	1.23045	1.11727	1.29003	1.36361	1.29885	1.26245		1.26717	1.10037	1.16435	1.34242	1.2878	1.38739	1.43616	1.16137	1.16732	1.16137	1.13672	1.1959	1.32222	1.52634	1.50243
-0.40824	0.910624	0.868644	0.917506	1.02938	1.09342	1.06446	0.944483	0.970347	1.12385	1.07555	0.845098	0.906874	1.13033	1.04532	1.15836	1.14301	0.851258	0.922725	0.916454	0.899821	0.953276	1.0607	1.30535	1.27646
-0.70927	0.700704	0.614897	0.737987	0.74351	0.841359	0.803457	0.522444	0.761176	0.764923	0.74351	0.587711	0.635484	0.910091	0.804139	0.937016	0.915927	0.68842	0.61595	0.594393	0.630428	0.71433	0.865104
linear regression
	Empty	Human	Stop	G330E	R332E	R332P	G333D	G333Y	R335E	Q337D	Q337N	V340H
Slope	0.8026	0.6843	0.7	0.8623	0.7473	0.8354	0.7436	0.7863	0.827	0.8146	0.8064	0.6391
Y-intercept	1.232	1.238	1.353	1.303	1.339	1.215	1.389	1.482	1.238	1.219	1.35	1.562
log(10)	1
log(x)	-0.289061	-0.347801	-0.504286	-0.351386	-0.453633	-0.257362	-0.523131	-0.612998	-0.287787	-0.268844	-0.434028	-0.879362
x	0.513972	0.448951	0.313123	0.445261	0.351858	0.552889	0.299826	0.243782	0.515481	0.538464	0.368105	0.13202
fold restriction	1	0.873494	0.609221	0.866313	0.684585	1.07572	0.583351	0.474311	1.00294	1.04765	0.716197	0.256861
2019-12-31
%GFP+
Viral dose (uL)	Empty		Human		Stop		G330E		R332E		R332P		G333D		G333Y		R335E		Q337D		Q337N		V340H
3.125	55.3*		56.8*		52.4*	61.1*	46.5*	41.8*	36.5	37.9	21.9	32	29.7*	28.3*	40.3	37.9	39.7*	36.9*	45.7*	50.3*	67.9*		55.2*
1.5625	30.8		35.8		36.2	40.4	30.2	27.5	21.6	21.2	13.9	15.9	17.6	19.5	22.8	24.2	26.1	22.1	32.3	34.8	49.8		35.3
0.78125	22.4		23.9		21.4	28.7	18.1	15.5	31.7*	11.5	7.38	8.33	10.4	10.1	13.9	16.3	13	11.4	20.7	18.4	32		23.3
0.390625	13		12.2		11.6	17.4	10.8	11.8	6.87	6.81	4.51	5.09	4.75	5.5	7.49	6.69	6.05	8.04	13.5	12.6	21.2		11.4
0.195312	8.61		6.77		6.35	7.16	5.69	5.24	3.61	3.31	2.06	3.21	3.09	3	5.09	4.23	4.59	4.71	5.54	6.03	11.3		6.36
0.0976562	4.95		3.95		3.5	4.21	3.02	2.74	2.36*	2.8*	1.15	1.65	1.65	1.26	2.56	2.18	2.24	2.44	4	3.81	7.82		4.05
log-log transformed data
log(uL)	Empty		Human		Stop		G330E		R332E		R332P		G333D		G333Y		R335E		Q337D		Q337N		V340H
0.49485									1.56229	1.57864	1.34044	1.50515			1.60531	1.57864
0.19382	1.48855		1.55388		1.55871	1.60638	1.48001	1.43933	1.33445	1.32634	1.14301	1.2014	1.24551	1.29003	1.35793	1.38382	1.41664	1.34439	1.5092	1.54158	1.69723		1.54777
-0.10721	1.35025		1.3784		1.33041	1.45788	1.25768	1.19033		1.0607	0.868056	0.920645	1.01703	1.00432	1.14301	1.21219	1.11394	1.0569	1.31597	1.26482	1.50515		1.36736
-0.40824	1.11394		1.08636		1.06446	1.24055	1.03342	1.07188	0.836957	0.833147	0.654177	0.706718	0.676694	0.740363	0.874482	0.825426	0.781755	0.905256	1.13033	1.10037	1.32634		1.0569
-0.70927	0.935003		0.830589		0.802774	0.854913	0.755112	0.719331	0.557507	0.519828	0.313867	0.506505	0.489958	0.477121	0.706718	0.62634	0.661813	0.673021	0.74351	0.780317	1.05308		0.803457
-1.0103	0.694605		0.596597		0.544068	0.624282	0.480007	0.437751			0.0606978	0.217484	0.217484	0.100371	0.40824	0.338456	0.350248	0.38739	0.60206	0.580925	0.893207		0.607455
linear regression
	Empty	Human	Stop	G330E	R332E	R332P	G333D	G333Y	R335E	Q337D	Q337N	V340H
Slope	0.7722	0.7521	0.7215	0.7828	0.7951	0.7611	0.7374	0.6861	0.797	0.7971	0.7834	0.6986
Y-intercept	1.322	1.441	1.454	1.456	1.446	1.37	1.52	1.509	1.335	1.27	1.407	1.657
log(10)	1
log(x)	-0.41699	-0.586358	-0.629245	-0.582524	-0.560936	-0.486138	-0.70518	-0.741874	-0.420326	-0.338728	-0.51953	-0.940452
x	0.382833	0.259204	0.234831	0.261502	0.27483	0.326484	0.19716	0.181186	0.379904	0.458429	0.302322	0.114696
fold restriction	1	0.677068	0.613403	0.683071	0.717885	0.852809	0.515003	0.473278	0.992348	1.19746	0.789696	0.299597
