# Supplementary material for: Indels allow antiviral proteins to evolve functional novelty inaccessible by missense mutations
Source: Cell Genom. 2025 Mar 25;5(6):100818. doi: 10.1016/j.xgen.2025.100818 (PMC12230231; doi:10.1016/j.xgen.2025.100818)
Supplement: Data S2. Source data for human TRIM5α variants with combinatorial rhesus TRIM5α mutations, related to Figures 2 and S2 [file mmc5.xlsx]

## Sheet: Fig. 2A swap V1
2022-09-23							2022-09-26							2022-09-30							2023-10-23								2023-10-27						10/2/23 - HK						10/6/23 - HK
% GFP+							% GFP+							% GFP+							% GFP+								% GFP+						Viral dose (uL)	EV		RhWT			Raw Data
uL SIVsab	EV	HsT5	HsT5-RhV1	RhT5	RhT5-HsV1		uL SIVsab	EV	HsT5	HsT5-Rhv1	RhT5	RhT5-Hsv1		uL SIVsab	EV	HsT5	HsT5-RhV1	RhT5	RhT5-HsV1		uL SIVsab	EV		HsT5		HsT5-RhV1			uL SIVsab	Ev		Hu-RhV1			6.25	92.2*	92.7*	7.54	8.7		Viral dose (uL)	EV		RhWT
6.25	79	67	15	2.2	72		10	99.6	99.3	34	10.1	91.5		10		98.5	30.9	12.3	94.4		0.694444	62.5*	65.2*	52.2*	64*	8.76	7.77		0.694444	67.3*	67.2*	6.02	5.17		2.08333	83.7*	79.8*	3.77	3.6		6.25	97.8*	94.6*	11.1	10.7
3.125	53	43	8.2	1.3	56		4.54545	96	95.3	23.6	4.24	85.2		4.44444	94	90	17.1	4.24	83.4		0.231481	34.4	33.2	31.1	34.2	3.77	3.83		0.231481	35.1	36.1	2.72	2.91		0.694444	60.9*	62.4*	1.55	1.32		2.08333	86.7*	88.6*	3.15	3.07
1.5625	34	26	5.2	0.3	29		2.06612	83.4	82.9	18.2	2.33	68.3		1.97531	80.3	73	11.8	2.45	66.9		0.0771605	14.4	14.3	12.8	14.8	1.82	1.92		0.0771605	14.3	15.5	1.07	0.81		0.231481	39.6	38.9	1.02	0.75		0.694444	65*	67.6*	1.24	1.63
0.78125	22	13	2.1	0.3	15		0.939144	61.3	61.5	12.1	1.47	49.2		0.877915	62.3	53.4	6.03	1.08	51.9		0.0257202	5.67	5.3	4.84	6.12	0.48	0.62		0.0257202	5.34	6.13	0.58*	0.49*		0.0771605	19	17.6	0.49*	0.35*		0.231481	37	38.3	0.65	0.61
0.390625	12	7.7	1.4	0.2	8.1		0.426883	41.4	38.3	7.71	0.89	31.2		0.390184	42.8	30.1	3.88	0.59	28.6		0.00857339	2.4	2.03	1.86	2.43	0.16*	0.23*		0.00857339	2.04	2.5	0.13*	0.19*		0.0257202	8.2	9.14	0.22*	0.38*		0.0771605	16.7	15.8	0.22*	0.12*
0.195312	6.4	3.7	0.5	0.1	4		0.194038	20	19	3.75	0.12	13.6		0.173415	24.2	15.6	1.63	0.075	14.3		0.0028578	0.7	0.76	0.9	0.91	0.064*	0.075*		0.0028578	0.94	0.56	0.022*	0*		0.00857339	3.11	3.11	0.11*	0.014*		0.0257202	7.22	6.33	0.041*	0.027*
0.0976562	3.7	1.7	0.4	0	2.1		0.0881991	10.6	10.6	2.24	0.23	8.68		0.0770735	12.5	8.37	0.76	0.037	6.39																0.0028578	1.42	1.17	0*	0*		0.00857339	2.63	2.7	0.039*	0*
0.0488281	1.8	0.8	0.2	0.2	0.7		0.0400905	6.72	5.28	1.04	0.12	3.64		0.0342549	6.55	5.11	0.4	0.036	3.06		log/log-transformed data								Log/Log Transformed Data												0.0028578	1.21	0.94	0*	0*
																					log(uL)	EV		HsT5		HsT5-RhV1			log(uL)	Ev		Hu-RhV1			Log-transformed data
log/log-transformed data							log/log-transformed data							log/log-transformed data							-0.158362					0.942504	0.890421		-0.158362			0.779596	0.713491		Viral dose (uL)	EV		RhWT			Log-transformed data
log(uL)	EV	HsT5	HsT5-RhV1	RhT5	RhT5-HsV1		log(uL)	EV	HsT5	HsT5-RhV1	RhT5	RhT5-HsV1		log(uL)	EV	HsT5	HsT5-RhV1	RhT5	RhT5-HsV1		-0.635484	1.53656	1.52114	1.49276	1.53403	0.576341	0.583199		-0.635484	1.54531	1.55751	0.434569	0.463893		0.79588			0.877371	0.939519		Viral dose (uL)	EV		RhWT
0.79588			1.17609	0.342423			1			1.53148	1.00432			1			1.48996	1.08991			-1.11261	1.15836	1.15534	1.10721	1.17026	0.260071	0.283301		-1.11261	1.15534	1.19033	0.0293838	-0.091515		0.318759			0.576341	0.556303		0.79588			1.04532	1.02938
0.49485		1.63347	0.913814	0.113943			0.657577			1.37291	0.627366			0.647817			1.233	0.627366			-1.58973	0.753583	0.724276	0.684845	0.786751	-0.318759	-0.207608		-1.58973	0.727541	0.78746				-0.158362			0.190332	0.120574		0.318759			0.498311	0.487138
0.19382	1.53148	1.41497	0.716003	-0.522879	1.4624		0.315155			1.26007	0.367356			0.295635			1.07188	0.389166			-2.06685	0.380211	0.307496	0.269513	0.385606				-2.06685	0.30963	0.39794				-0.635484	1.5977	1.58995	0.00860017	-0.124939		-0.158362			0.0934217	0.212188
-0.10721	1.34242	1.11394	0.322219	-0.522879	1.17609		-0.0272678			1.08279	0.167317	1.69197		-0.0565475			0.780317	0.0334238			-2.54397	-0.154902	-0.119186	-0.0457575	-0.0409586				-2.54397	-0.0268721	-0.251812				-1.11261	1.27875	1.24551				-0.635484	1.5682	1.5832	-0.187087	-0.21467
-0.40824	1.07918	0.886491	0.146128		0.908485		-0.369691	1.617	1.5832	0.887054	-0.05061	1.49415		-0.408731	1.63144	1.47857	0.588832	-0.229148	1.45637																-1.58973	0.913814	0.960946				-1.11261	1.22272	1.19866
-0.70927	0.80618	0.568202	-0.30103		0.60206		-0.712113	1.30103	1.27875	0.574031		1.13354		-0.760913	1.38382	1.19312	0.212188		1.15534		Lin Reg								Linear Regression						-2.06685	0.49276	0.49276				-1.58973	0.858537	0.801404
-1.0103	0.568202	0.230449	-0.39794		0.322219		-1.05454	1.02531	1.02531	0.350248		0.93852		-1.1131	1.09691	0.922725	-0.119186		0.805501			EV	Hs	RhV1						Ev	Hu-RhV1				-2.54397	0.152288	0.0681859				-2.06685	0.419956	0.431364
-1.31133	0.255273	-0.09691			-0.154902		-1.39696	0.827369	0.722634	0.0170333		0.561101		-1.46528	0.816241	0.708421	-0.39794		0.485721		Best-fit values								Slope	0.8804	0.8149										-2.54397	0.0827854	-0.0268721
																					Slope	0.8687	0.8226	0.8063					Y-intercept	2.139	0.9061				Linear Regression
																					Y-intercept	2.107	2.042	1.081					Log5	0.69897	0.69897					EV	RhWT				Linear Regression
Lin Reg	EV	HsT5	HsT5-RhV1	RhT5	RhT5-HsV1		Lin Reg	EV	HsT5	HsT5-Rhv1	RhT5	RhT5-Hsv1		Lin Reg	EV	HsT5	HsT5-RhV1	RhT5	RhT5-HsV1		log(5)	0.69897	0.69897	0.69897					Logx	-1.63565	-0.254178				slope	0.7831	0.6939					EV	RhWT
Best-fit values							Best-fit values							Best-fit values							log(x) for log(y) = 5	-1.62085	-1.63266	-0.473806					x	0.0231391	0.556957				y-intercept	2.124	0.3374				slope	0.8133	0.8498
Slope	0.852	0.9617	0.9161	1.074	1.04		Slope	0.7723	0.828	0.6247	0.7505	0.8228		Slope	0.7759	0.7328	0.7689	0.9177	0.9262		x for y=5	0.0239416	0.0232989	0.335887					Fold Restrction	1	24.07				log5	0.69897	0.69897				y-intercept	2.107	0.3023
Y-intercept	1.407	1.214	0.4661	-0.5171	1.3		Y-intercept	1.875	1.884	1.008	0.1866	1.75		Y-intercept	1.959	1.762	0.7863	0.1108	1.844		fold restriction	1	0.973156	14.0295											logx	-1.81973	0.521069				log5	0.69897	0.69897
log(5)	0.69897	0.69897	0.69897	0.69897	0.69897		log(5)							log(5)																					x	0.0151451	3.31947				logx	-1.73126	0.46678
log(x) for log(y) = 5	-0.831021	-0.535541	0.254197	1.13228	-0.577913		log(x) for log(y) = 5	-1.52276	-1.4312	-0.494685	0.682705	-1.27738		log(x) for log(y) = 5	-1.62396	-1.45064	-0.113578	0.640918	-1.23627																fold restriction	1	219.179				x	0.0185671	2.92941
x for y=5	0.147563	0.291379	1.79555	13.5607	0.264294		x for y=5	0.030008	0.0370514	0.320121	4.8162	0.0527981		x for y=5	0.0237706	0.035429	0.769878	4.37439	0.0580408																						fold restriction	1	157.774
fold restriction	1	1.97	12.16	91.87	1.79		fold restriction	1.00027	1.23505	10.6707	160.54	1.75994		fold restriction	1	1.49	32.39	184.03	2.44
Collated fold SIVsab restriction:
	HsT5	HsT5-Rh(v1)	RhT5	RhT5-Hs(v1)
2022-09-23	1.97411	12.165	91.8745	1.79061
2022-09-26	1.23505	10.6707	160.54	1.75994
2022-09-30	1.49049	32.3887	184.03	2.44177
2023-10-23	0.97	14.03
2023-10-27		24.07
10/2/2023 - HK			219.18
10/6/2023 - HK			157.77

## Sheet: Fig. 2C in-frame combi variants
variant	sequence	aaSeq	Pos1	Pos3	Pos6	Pos7	Pos8ins2aa	Pos9	Pos10	Pos11	Pos12	inA	inB	negA	negB	inA_norm	inB_norm	negA_norm	negB_norm	enrichA	enrichB	enrichAvg	enrichStdDev	R332	R335	Y336	noTF	Q337	sum # of 5x	WT_HammingDist
wtH_noorder	GGGGCACGAGGGACAAGATACCAGACATTTGTG	GaRgtRY-QTFV	G	R	R	Y	-	Q	T	F	V	35466	29639	11180	8415	16705.2	14143.3	4972.78	3671.98	0.297679	0.259626	0.278652	0.0269072	1	1	1	1	1	5	0
2	CAGGCACGAGGGACACGATATCAGACATTTGTG	QaRgtRY-QTFV	Q	R	R	Y	-	Q	T	F	V	389	122	1	1	183.227	58.2167	0.444792	0.436361	0.00242755	0.00749545	0.0049615	0.00358355	1	1	1	1	1	5	1
4	CAGGCACCAGGGACACGATATCAGACATTTGTG	QaPgtRY-QTFV	Q	P	R	Y	-	Q	T	F	V	147	338	1	4	69.2399	161.289	0.444792	1.74544	0.00642393	0.0108218	0.00862288	0.00310979		1	1	1	1	4	2
8	CAGGCACGAGGGACACTATATCAGACATTTGTG	QaRgtLY-QTFV	Q	R	L	Y	-	Q	T	F	V	157	342	1	2	73.9501	163.198	0.444792	0.872721	0.00601476	0.00534763	0.0056812	0.00047173	1		1	1	1	4	2
9	GGGGCACCAGGGACACTATATCAGACATTTGTG	GaPgtLY-QTFV	G	P	L	Y	-	Q	T	F	V	122	577	1	134	57.4644	275.336	0.444792	58.4723	0.00774031	0.212367	0.110054	0.144693			1	1	1	3	2
14	CAGGCACGAGGGACACGATTTCAGACATTTGTG	QaRgtRF-QTFV	Q	R	R	F	-	Q	T	F	V	177	970	1	144	83.3705	462.871	0.444792	62.8359	0.00533513	0.135753	0.0705439	0.0922192	1	1		1	1	4	2
15	GGGGCACCAGGGACACGATTTCAGACATTTGTG	GaPgtRF-QTFV	G	P	R	F	-	Q	T	F	V	289	221	1	1	136.125	105.458	0.444792	0.436361	0.00326753	0.00413776	0.00370265	0.000615344		1		1	1	3	2
20	CAGGCACGAGGGACACTATTTCAGACATTTGTG	QaRgtLF-QTFV	Q	R	L	F	-	Q	T	F	V	93	616	265	152	43.8048	293.947	117.87	66.3268	2.6908	0.225642	1.45822	1.74313	1			1	1	3	3
25	GGGGCACGAGGGACACGATATACGTTTCAGACATTTGTG	GaRgtRY+QTFV	G	R	R	Y	+	Q	T	F	V	2970	4283	692	312	1398.93	2043.79	307.796	136.145	0.220023	0.0666138	0.143318	0.108477	1	1	1		1	4	1
26	CAGGCACGAGGGACACGATATACGTTTCAGACATTTGTG	QaRgtRY+QTFV	Q	R	R	Y	+	Q	T	F	V	5135	4195	3777	6029	2418.69	2001.8	1679.98	2630.82	0.694584	1.31423	1.00441	0.438156	1	1	1		1	4	2
27	GGGGCACCAGGGACACGATATACGTTTCAGACATTTGTG	GaPgtRY+QTFV	G	P	R	Y	+	Q	T	F	V	5570	4508	218	602	2623.58	2151.16	96.9647	262.689	0.0369589	0.122115	0.0795371	0.0602147		1	1		1	3	2
28	CAGGCACCAGGGACACGATATACGTTTCAGACATTTGTG	QaPgtRY+QTFV	Q	P	R	Y	+	Q	T	F	V	2812	5248	687	939	1324.51	2504.27	305.572	409.743	0.230706	0.163617	0.197162	0.047439		1	1		1	3	3
31	GGGGCACGAGGGACACTATATACGTTTCAGACATTTGTG	GaRgtLY+QTFV	G	R	L	Y	+	Q	T	F	V	2908	2344	1	175	1369.73	1118.52	0.444792	76.3631	0.000324731	0.0682713	0.034298	0.0480455	1		1		1	3	2
32	CAGGCACGAGGGACACTATATACGTTTCAGACATTTGTG	QaRgtLY+QTFV	Q	R	L	Y	+	Q	T	F	V	3921	3421	291	148	1846.87	1632.45	129.435	64.5814	0.0700832	0.0395609	0.0548221	0.0215825	1		1		1	3	3
33	GGGGCACCAGGGACACTATATACGTTTCAGACATTTGTG	GaPgtLY+QTFV	G	P	L	Y	+	Q	T	F	V	1987	3325	2	235	935.916	1586.64	0.889584	102.545	0.000950496	0.06463	0.0327902	0.0450282			1		1	2	3
34	CAGGCACCAGGGACACTATATACGTTTCAGACATTTGTG	QaPgtLY+QTFV	Q	P	L	Y	+	Q	T	F	V	3783	2936	611	156	1781.87	1401.02	271.768	68.0723	0.152519	0.0485877	0.100553	0.0734903			1		1	2	4
37	GGGGCACGAGGGACACGATTTACGTTTCAGACATTTGTG	GaRgtRF+QTFV	G	R	R	F	+	Q	T	F	V	6937	8182	613	245	3267.46	3904.34	272.658	106.908	0.0834462	0.027382	0.0554141	0.0396434	1	1			1	3	2
38	CAGGCACGAGGGACACGATTTACGTTTCAGACATTTGTG	QaRgtRF+QTFV	Q	R	R	F	+	Q	T	F	V	5554	4555	821	866	2616.04	2173.58	365.174	377.888	0.13959	0.173855	0.156723	0.0242288	1	1			1	3	3
39	GGGGCACCAGGGACACGATTTACGTTTCAGACATTTGTG	GaPgtRF+QTFV	G	P	R	F	+	Q	T	F	V	6820	6650	824	1764	3212.36	3173.29	366.509	769.74	0.114093	0.242569	0.178331	0.0908457		1			1	2	3
40	CAGGCACCAGGGACACGATTTACGTTTCAGACATTTGTG	QaPgtRF+QTFV	Q	P	R	F	+	Q	T	F	V	5231	6022	2343	1056	2463.9	2873.62	1042.15	460.797	0.422966	0.160354	0.29166	0.185694		1			1	2	4
43	GGGGCACGAGGGACACTATTTACGTTTCAGACATTTGTG	GaRgtLF+QTFV	G	R	L	F	+	Q	T	F	V	3563	4335	931	2	1678.24	2068.6	414.102	0.872721	0.246747	0.000421889	0.123584	0.174178	1				1	2	3
44	CAGGCACGAGGGACACTATTTACGTTTCAGACATTTGTG	QaRgtLF+QTFV	Q	R	L	F	+	Q	T	F	V	4403	5139	2	132	2073.9	2452.26	0.889584	57.5996	0.000428943	0.0234884	0.0119587	0.0163055	1				1	2	4
45	GGGGCACCAGGGACACTATTTACGTTTCAGACATTTGTG	GaPgtLF+QTFV	G	P	L	F	+	Q	T	F	V	3169	4197	582	303	1492.66	2002.75	258.869	132.217	0.173428	0.0660179	0.119723	0.0759503					1	1	4
46	CAGGCACCAGGGACACTATTTACGTTTCAGACATTTGTG	QaPgtLF+QTFV	Q	P	L	F	+	Q	T	F	V	3325	3689	717	651	1566.14	1760.34	318.916	284.071	0.203632	0.161373	0.182502	0.0298816					1	1	5
49	GGGGCACGAGGGACACGATATCCGACATTTGTG	GaRgtRY-PTFV	G	R	R	Y	-	P	T	F	V	244	153	1	1	114.929	73.0095	0.444792	0.436361	0.00387015	0.00597677	0.00492346	0.0014896	1	1	1	1		4	1
56	CAGGCACGAGGGACACTATATCCGACATTTGTG	QaRgtLY-PTFV	Q	R	L	Y	-	P	T	F	V	344	159	2	1	162.031	75.8726	0.889584	0.436361	0.00549022	0.00575123	0.00562072	0.000184563	1		1	1		3	3
62	CAGGCACGAGGGACACGATTTCCGACATTTGTG	QaRgtRF-PTFV	Q	R	R	F	-	P	T	F	V	614	1625	1	1	289.206	775.428	0.444792	0.436361	0.00153798	0.000562736	0.00105036	0.000689599	1	1		1		3	3
63	GGGGCACCAGGGACACGATTTCCGACATTTGTG	GaPgtRF-PTFV	G	P	R	F	-	P	T	F	V	707	999	1	202	333.011	476.709	0.444792	88.1449	0.00133567	0.184903	0.0931193	0.129802		1		1		2	3
67	GGGGCACGAGGGACACTATTTCCGACATTTGTG	GaRgtLF-PTFV	G	R	L	F	-	P	T	F	V	375	172	1	2	176.632	82.076	0.444792	0.872721	0.00251818	0.0106331	0.00657563	0.00573811	1			1		2	3
69	GGGGCACCAGGGACACTATTTCCGACATTTGTG	GaPgtLF-PTFV	G	P	L	F	-	P	T	F	V	661	263	1	1	311.344	125.5	0.444792	0.436361	0.00142862	0.00347698	0.0024528	0.00144841				1		1	4
73	GGGGCACGAGGGACACGATATACGTTTCCGACATTTGTG	GaRgtRY+PTFV	G	R	R	Y	+	P	T	F	V	2188	1274	341	590	1030.59	607.935	151.674	257.453	0.147172	0.423487	0.28533	0.195384	1	1	1			3	2
74	CAGGCACGAGGGACACGATATACGTTTCCGACATTTGTG	QaRgtRY+PTFV	Q	R	R	Y	+	P	T	F	V	2508	3318	589	384	1181.32	1583.3	261.983	167.563	0.221772	0.105831	0.163801	0.0819824	1	1	1			3	3
75	GGGGCACCAGGGACACGATATACGTTTCCGACATTTGTG	GaPgtRY+PTFV	G	P	R	Y	+	P	T	F	V	4844	4141	1665	1214	2281.62	1976.03	740.579	529.742	0.324585	0.268084	0.296334	0.0399519		1	1			2	3
76	CAGGCACCAGGGACACGATATACGTTTCCGACATTTGTG	QaPgtRY+PTFV	Q	P	R	Y	+	P	T	F	V	2642	2042	3	264	1244.43	974.414	1.33438	115.199	0.00107228	0.118224	0.0596482	0.0828388		1	1			2	4
79	GGGGCACGAGGGACACTATATACGTTTCCGACATTTGTG	GaRgtLY+PTFV	G	R	L	Y	+	P	T	F	V	1446	1427	602	3	681.095	680.945	267.765	1.30908	0.393139	0.00192245	0.197531	0.276632	1		1			2	3
80	CAGGCACGAGGGACACTATATACGTTTCCGACATTTGTG	QaRgtLY+PTFV	Q	R	L	Y	+	P	T	F	V	3079	1926	7	301	1450.27	919.061	3.11355	131.345	0.00214687	0.142912	0.0725293	0.0995358	1		1			2	4
81	GGGGCACCAGGGACACTATATACGTTTCCGACATTTGTG	GaPgtLY+PTFV	G	P	L	Y	+	P	T	F	V	2017	820	878	403	950.047	391.293	390.528	175.853	0.411061	0.449416	0.430239	0.0271212			1			1	4
82	CAGGCACCAGGGACACTATATACGTTTCCGACATTTGTG	QaPgtLY+PTFV	Q	P	L	Y	+	P	T	F	V	1982	1048	400	316	933.561	500.091	177.917	137.89	0.190579	0.27573	0.233154	0.0602109			1			1	5
85	GGGGCACGAGGGACACGATTTACGTTTCCGACATTTGTG	GaRgtRF+PTFV	G	R	R	F	+	P	T	F	V	7060	5856	1709	461	3325.4	2794.4	760.15	201.162	0.228589	0.0719876	0.150288	0.110734	1	1				2	3
86	CAGGCACGAGGGACACGATTTACGTTTCCGACATTTGTG	QaRgtRF+PTFV	Q	R	R	F	+	P	T	F	V	6174	5842	2195	1579	2908.08	2787.72	976.319	689.014	0.335727	0.24716	0.291443	0.062626	1	1				2	4
87	GGGGCACCAGGGACACGATTTACGTTTCCGACATTTGTG	GaPgtRF+PTFV	G	P	R	F	+	P	T	F	V	6550	4674	1649	1304	3085.18	2230.37	733.462	569.014	0.237737	0.255121	0.246429	0.0122923		1				1	4
88	CAGGCACCAGGGACACGATTTACGTTTCCGACATTTGTG	QaPgtRF+PTFV	Q	P	R	F	+	P	T	F	V	5946	6990	2115	281	2800.68	3335.53	940.735	122.617	0.335895	0.036761	0.186328	0.21152		1				1	5
91	GGGGCACGAGGGACACTATTTACGTTTCCGACATTTGTG	GaRgtLF+PTFV	G	R	L	F	+	P	T	F	V	3706	2215	667	736	1745.6	1056.97	296.676	321.161	0.169957	0.303852	0.236904	0.0946781	1					1	4
92	CAGGCACGAGGGACACTATTTACGTTTCCGACATTTGTG	QaRgtLF+PTFV	Q	R	L	F	+	P	T	F	V	4708	6239	1743	2474	2217.56	2977.16	775.273	1079.56	0.349606	0.362612	0.356109	0.00919679	1					1	5
93	GGGGCACCAGGGACACTATTTACGTTTCCGACATTTGTG	GaPgtLF+PTFV	G	P	L	F	+	P	T	F	V	2424	2376	5434	4637	1141.75	1133.79	2417	2023.4	2.11692	1.78463	1.95078	0.234966						0	5
94	CAGGCACCAGGGACACTATTTACGTTTCCGACATTTGTG	QaPgtLF+PTFV	Q	P	L	F	+	P	T	F	V	3043	2330	61639	64979	1433.31	1111.84	27416.5	28354.3	19.1281	25.502	22.3151	4.50706						0	6
98	CAGGCACGAGGGACACGATATCAGTCATTTGTG	QaRgtRY-QSFV	Q	R	R	Y	-	Q	S	F	V	635	399	1	2	299.098	190.397	0.444792	0.872721	0.00148711	0.00458369	0.0030354	0.00218961	1	1	1	1	1	5	2
99	GGGGCACCAGGGACACGATATCAGTCATTTGTG	GaPgtRY-QSFV	G	P	R	Y	-	Q	S	F	V	254	586	1	5	119.639	279.631	0.444792	2.1818	0.00371778	0.00780243	0.00576011	0.00288828		1	1	1	1	4	2
100	CAGGCACCAGGGACACGATATCAGTCATTTGTG	QaPgtRY-QSFV	Q	P	R	Y	-	Q	S	F	V	87	255	1	141	40.9787	121.682	0.444792	61.5269	0.0108542	0.505635	0.258244	0.349862		1	1	1	1	4	3
104	CAGGCACGAGGGACACTATATCAGTCATTTGTG	QaRgtLY-QSFV	Q	R	L	Y	-	Q	S	F	V	210	263	1	2	98.9142	125.5	0.444792	0.872721	0.00449675	0.00695396	0.00572535	0.00173751	1		1	1	1	4	3
106	CAGGCACCAGGGACACTATATCAGTCATTTGTG	QaPgtLY-QSFV	Q	P	L	Y	-	Q	S	F	V	176	328	1	1	82.8995	156.517	0.444792	0.436361	0.00536544	0.00278794	0.00407669	0.00182257			1	1	1	3	4
110	CAGGCACGAGGGACACGATTTCAGTCATTTGTG	QaRgtRF-QSFV	Q	R	R	F	-	Q	S	F	V	1169	357	1	1	550.622	170.355	0.444792	0.436361	0.000807799	0.00256147	0.00168464	0.00124003	1	1		1	1	4	3
111	GGGGCACCAGGGACACGATTTCAGTCATTTGTG	GaPgtRF-QSFV	G	P	R	F	-	Q	S	F	V	350	176	2	2	164.857	83.9848	0.889584	0.872721	0.0053961	0.0103914	0.00789376	0.00353223		1		1	1	3	3
112	CAGGCACCAGGGACACGATTTCAGTCATTTGTG	QaPgtRF-QSFV	Q	P	R	F	-	Q	S	F	V	171	270	4	316	80.5444	128.84	1.77917	137.89	0.0220893	1.07024	0.546165	0.741154		1		1	1	3	4
116	CAGGCACGAGGGACACTATTTCAGTCATTTGTG	QaRgtLF-QSFV	Q	R	L	F	-	Q	S	F	V	657	332	3	1	309.46	158.426	1.33438	0.436361	0.00431195	0.00275435	0.00353315	0.00110139	1			1	1	3	4
117	GGGGCACCAGGGACACTATTTCAGTCATTTGTG	GaPgtLF-QSFV	G	P	L	F	-	Q	S	F	V	349	280	1	1	164.386	133.612	0.444792	0.436361	0.00270578	0.00326588	0.00298583	0.000396048				1	1	2	4
118	CAGGCACCAGGGACACTATTTCAGTCATTTGTG	QaPgtLF-QSFV	Q	P	L	F	-	Q	S	F	V	1031	484	564	3	485.621	230.958	250.863	1.30908	0.516581	0.00566805	0.261125	0.36127				1	1	2	5
121	GGGGCACGAGGGACACGATATACGTTTCAGTCATTTGTG	GaRgtRY+QSFV	G	R	R	Y	+	Q	S	F	V	4781	2540	998	941	2251.95	1212.05	443.903	410.615	0.19712	0.338777	0.267948	0.100167	1	1	1		1	4	2
122	CAGGCACGAGGGACACGATATACGTTTCAGTCATTTGTG	QaRgtRY+QSFV	Q	R	R	Y	+	Q	S	F	V	5722	6493	3052	3215	2695.18	3098.37	1357.51	1402.9	0.50368	0.452786	0.478233	0.0359872	1	1	1		1	4	3
123	GGGGCACCAGGGACACGATATACGTTTCAGTCATTTGTG	GaPgtRY+QSFV	G	P	R	Y	+	Q	S	F	V	6696	8435	2086	1456	3153.95	4025.07	927.836	635.341	0.294182	0.157846	0.226014	0.0964043		1	1		1	3	3
124	CAGGCACCAGGGACACGATATACGTTTCAGTCATTTGTG	QaPgtRY+QSFV	Q	P	R	Y	+	Q	S	F	V	3519	4228	376	684	1657.52	2017.54	167.242	298.471	0.100899	0.147938	0.124418	0.0332614		1	1		1	3	4
127	GGGGCACGAGGGACACTATATACGTTTCAGTCATTTGTG	GaRgtLY+QSFV	G	R	L	Y	+	Q	S	F	V	2207	4158	336	746	1039.54	1984.14	149.45	325.525	0.143766	0.164064	0.153915	0.0143528	1		1		1	3	3
128	CAGGCACGAGGGACACTATATACGTTTCAGTCATTTGTG	QaRgtLY+QSFV	Q	R	L	Y	+	Q	S	F	V	2764	2773	682	585	1301.9	1323.24	303.348	255.271	0.233004	0.192914	0.212959	0.0283483	1		1		1	3	4
129	GGGGCACCAGGGACACTATATACGTTTCAGTCATTTGTG	GaPgtLY+QSFV	G	P	L	Y	+	Q	S	F	V	2449	3582	301	4	1153.53	1709.28	133.882	1.74544	0.116064	0.00102116	0.0585423	0.0813472			1		1	2	4
130	CAGGCACCAGGGACACTATATACGTTTCAGTCATTTGTG	QaPgtLY+QSFV	Q	P	L	Y	+	Q	S	F	V	3393	2712	1943	124	1598.17	1294.13	864.231	54.1087	0.540763	0.0418109	0.291287	0.352812			1		1	2	5
133	GGGGCACGAGGGACACGATTTACGTTTCAGTCATTTGTG	GaRgtRF+QSFV	G	R	R	F	+	Q	S	F	V	10313	10899	4315	5162	4857.63	5200.85	1919.28	2252.49	0.395106	0.433101	0.414104	0.0268664	1	1			1	3	3
134	CAGGCACGAGGGACACGATTTACGTTTCAGTCATTTGTG	QaRgtRF+QSFV	Q	R	R	F	+	Q	S	F	V	7270	10955	2275	652	3424.31	5227.57	1011.9	284.507	0.295505	0.0544243	0.174965	0.17047	1	1			1	3	4
135	GGGGCACCAGGGACACGATTTACGTTTCAGTCATTTGTG	GaPgtRF+QSFV	G	P	R	F	+	Q	S	F	V	9600	11053	1398	1514	4521.79	5274.34	621.819	660.65	0.137516	0.125257	0.131387	0.00866828		1			1	2	4
136	CAGGCACCAGGGACACGATTTACGTTTCAGTCATTTGTG	QaPgtRF+QSFV	Q	P	R	F	+	Q	S	F	V	9205	6777	4093	3710	4335.74	3233.89	1820.53	1618.9	0.41989	0.500604	0.460247	0.057073		1			1	2	5
139	GGGGCACGAGGGACACTATTTACGTTTCAGTCATTTGTG	GaRgtLF+QSFV	G	R	L	F	+	Q	S	F	V	4221	4654	2049	534	1988.17	2220.82	911.379	233.017	0.4584	0.104923	0.281662	0.249946	1				1	2	4
140	CAGGCACGAGGGACACTATTTACGTTTCAGTCATTTGTG	QaRgtLF+QSFV	Q	R	L	F	+	Q	S	F	V	6002	5839	566	316	2827.06	2786.29	251.752	137.89	0.0890509	0.0494887	0.0692698	0.0279747	1				1	2	5
141	GGGGCACCAGGGACACTATTTACGTTTCAGTCATTTGTG	GaPgtLF+QSFV	G	P	L	F	+	Q	S	F	V	3821	5349	666	6	1799.77	2552.47	296.232	2.61816	0.164594	0.00102574	0.0828101	0.115661					1	1	5
142	CAGGCACCAGGGACACTATTTACGTTTCAGTCATTTGTG	QaPgtLF+QSFV	Q	P	L	F	+	Q	S	F	V	3761	4623	2902	1261	1771.51	2206.03	1290.79	550.251	0.728638	0.24943	0.489034	0.338851					1	1	6
145	GGGGCACGAGGGACACGATATCCGTCATTTGTG	GaRgtRY-PSFV	G	R	R	Y	-	P	S	F	V	1247	224	2	1	587.362	106.89	0.889584	0.436361	0.00151454	0.00408235	0.00279844	0.00181571	1	1	1	1		4	2
146	CAGGCACGAGGGACACGATATCCGTCATTTGTG	QaRgtRY-PSFV	Q	R	R	Y	-	P	S	F	V	891	1258	1	164	419.679	600.3	0.444792	71.5632	0.00105984	0.119212	0.0601361	0.0835464	1	1	1	1		4	3
147	GGGGCACCAGGGACACGATATCCGTCATTTGTG	GaPgtRY-PSFV	G	P	R	Y	-	P	S	F	V	748	281	430	3	352.323	134.089	191.261	1.30908	0.542856	0.00976276	0.276309	0.376954		1	1	1		3	3
148	CAGGCACCAGGGACACGATATCCGTCATTTGTG	QaPgtRY-PSFV	Q	P	R	Y	-	P	S	F	V	898	382	3	7	422.976	182.285	1.33438	3.05453	0.00315474	0.0167569	0.00995579	0.00961815		1	1	1		3	4
157	GGGGCACGAGGGACACGATTTCCGTCATTTGTG	GaRgtRF-PSFV	G	R	R	F	-	P	S	F	V	870	497	1	1	409.787	237.162	0.444792	0.436361	0.00108542	0.00183993	0.00146268	0.000533518	1	1		1		3	3
158	CAGGCACGAGGGACACGATTTCCGTCATTTGTG	QaRgtRF-PSFV	Q	R	R	F	-	P	S	F	V	2535	1446	495	4	1194.04	690.011	220.172	1.74544	0.184393	0.00252959	0.0934615	0.128597	1	1		1		3	4
159	GGGGCACCAGGGACACGATTTCCGTCATTTGTG	GaPgtRF-PSFV	G	P	R	F	-	P	S	F	V	926	903	1	1	436.164	430.899	0.444792	0.436361	0.00101978	0.00101267	0.00101623	5.02494e-06		1		1		2	4
160	CAGGCACCAGGGACACGATTTCCGTCATTTGTG	QaPgtRF-PSFV	Q	P	R	F	-	P	S	F	V	420	381	267	156	197.828	181.808	118.76	68.0723	0.600316	0.374419	0.487367	0.159734		1		1		2	5
163	GGGGCACGAGGGACACTATTTCCGTCATTTGTG	GaRgtLF-PSFV	G	R	L	F	-	P	S	F	V	530	306	1	1	249.64	146.019	0.444792	0.436361	0.00178173	0.00298838	0.00238506	0.000853232	1			1		2	4
164	CAGGCACGAGGGACACTATTTCCGTCATTTGTG	QaRgtLF-PSFV	Q	R	L	F	-	P	S	F	V	311	1116	4	288	146.487	532.54	1.77917	125.672	0.0121456	0.235986	0.124066	0.158279	1			1		2	5
166	CAGGCACCAGGGACACTATTTCCGTCATTTGTG	QaPgtLF-PSFV	Q	P	L	F	-	P	S	F	V	828	136	304	4	390.004	64.8973	135.217	1.74544	0.346706	0.0268955	0.186801	0.22614				1		1	6
169	GGGGCACGAGGGACACGATATACGTTTCCGTCATTTGTG	GaRgtRY+PSFV	G	R	R	Y	+	P	S	F	V	3383	1861	526	4	1593.46	888.044	233.961	1.74544	0.146826	0.00196549	0.0743955	0.102432	1	1	1			3	3
170	CAGGCACGAGGGACACGATATACGTTTCCGTCATTTGTG	QaRgtRY+PSFV	Q	R	R	Y	+	P	S	F	V	4231	5884	798	509	1992.88	2807.76	354.944	222.108	0.178106	0.0791048	0.128605	0.0700042	1	1	1			3	4
171	GGGGCACCAGGGACACGATATACGTTTCCGTCATTTGTG	GaPgtRY+PSFV	G	P	R	Y	+	P	S	F	V	8491	10330	1828	1346	3999.43	4929.33	813.08	587.342	0.203299	0.119152	0.161226	0.0595007		1	1			2	4
172	CAGGCACCAGGGACACGATATACGTTTCCGTCATTTGTG	QaPgtRY+PSFV	Q	P	R	Y	+	P	S	F	V	3732	3450	991	498	1757.85	1646.29	440.789	217.308	0.250755	0.131998	0.191377	0.0839739		1	1			2	5
175	GGGGCACGAGGGACACTATATACGTTTCCGTCATTTGTG	GaRgtLY+PSFV	G	R	L	Y	+	P	S	F	V	2994	1822	451	516	1410.23	869.433	200.601	225.162	0.142247	0.258976	0.200611	0.0825398	1		1			2	4
176	CAGGCACGAGGGACACTATATACGTTTCCGTCATTTGTG	QaRgtLY+PSFV	Q	R	L	Y	+	P	S	F	V	4107	4826	5817	5044	1934.48	2302.9	2587.36	2201	1.3375	0.955753	1.14662	0.269933	1		1			2	5
177	GGGGCACCAGGGACACTATATACGTTTCCGTCATTTGTG	GaPgtLY+PSFV	G	P	L	Y	+	P	S	F	V	2396	2207	588	379	1128.56	1053.15	261.538	165.381	0.231744	0.157034	0.194389	0.0528277			1			1	5
178	CAGGCACCAGGGACACTATATACGTTTCCGTCATTTGTG	QaPgtLY+PSFV	Q	P	L	Y	+	P	S	F	V	3686	2966	4327	1749	1736.18	1415.33	1924.62	763.195	1.10854	0.539233	0.823884	0.402558			1			1	6
181	GGGGCACGAGGGACACGATTTACGTTTCCGTCATTTGTG	GaRgtRF+PSFV	G	R	R	F	+	P	S	F	V	7520	10583	2582	1362	3542.07	5050.06	1148.45	594.323	0.324232	0.117686	0.220959	0.14605	1	1				2	4
182	CAGGCACGAGGGACACGATTTACGTTTCCGTCATTTGTG	QaRgtRF+PSFV	Q	R	R	F	+	P	S	F	V	13033	12648	1291	1034	6138.8	6035.45	574.227	451.197	0.0935405	0.0747578	0.0841492	0.0132814	1	1				2	5
183	GGGGCACCAGGGACACGATTTACGTTTCCGTCATTTGTG	GaPgtRF+PSFV	G	P	R	F	+	P	S	F	V	13230	11077	1398	1796	6231.59	5285.79	621.819	783.704	0.099785	0.148266	0.124026	0.0342813		1				1	5
184	CAGGCACCAGGGACACGATTTACGTTTCCGTCATTTGTG	QaPgtRF+PSFV	Q	P	R	F	+	P	S	F	V	11994	6807	2446	1341	5649.41	3248.21	1087.96	585.16	0.19258	0.180149	0.186364	0.0087901		1				1	6
187	GGGGCACGAGGGACACTATTTACGTTTCCGTCATTTGTG	GaRgtLF+PSFV	G	R	L	F	+	P	S	F	V	5934	5116	2709	977	2795.03	2441.28	1204.94	426.324	0.431101	0.174631	0.302866	0.181352	1					1	5
188	CAGGCACGAGGGACACTATTTACGTTTCCGTCATTTGTG	QaRgtLF+PSFV	Q	R	L	F	+	P	S	F	V	7095	4385	6934	5572	3341.89	2092.46	3084.19	2431.4	0.922889	1.16198	1.04244	0.169064	1					1	6
189	GGGGCACCAGGGACACTATTTACGTTTCCGTCATTTGTG	GaPgtLF+PSFV	G	P	L	F	+	P	S	F	V	5504	5229	72857	86057	2592.49	2495.21	32406.2	37551.9	12.5	15.0496	13.7748	1.80283						0	6
190	CAGGCACCAGGGACACTATTTACGTTTCCGTCATTTGTG	QaPgtLF+PSFV	Q	P	L	F	+	P	S	F	V	6434	3928	183539	208060	3030.54	1874.39	81636.7	90789.2	26.938	48.4367	37.6874	15.2019						0	7
196	CAGGCACCAGGGACACGATATCAGACATTGGTG	QaPgtRY-QTLV	Q	P	R	Y	-	Q	T	L	V	176	351	2	6	82.8995	167.492	0.889584	2.61816	0.0107309	0.0156315	0.0131812	0.00346529		1	1	1	1	4	3
200	CAGGCACGAGGGACACTATATCAGACATTGGTG	QaRgtLY-QTLV	Q	R	L	Y	-	Q	T	L	V	158	110	1	1	74.4211	52.4905	0.444792	0.436361	0.00597669	0.00831314	0.00714492	0.00165212	1		1	1	1	4	3
205	GGGGCACGAGGGACACGATTTCAGACATTGGTG	GaRgtRF-QTLV	G	R	R	F	-	Q	T	L	V	675	244	1	411	317.938	116.433	0.444792	179.344	0.00139899	1.54032	0.770857	1.08818	1	1		1	1	4	2
206	CAGGCACGAGGGACACGATTTCAGACATTGGTG	QaRgtRF-QTLV	Q	R	R	F	-	Q	T	L	V	152	660	903	450	71.595	314.943	401.647	196.362	5.60999	0.623485	3.11674	3.52599	1	1		1	1	4	3
207	GGGGCACCAGGGACACGATTTCAGACATTGGTG	GaPgtRF-QTLV	G	P	R	F	-	Q	T	L	V	401	728	2	2	188.879	347.392	0.889584	0.872721	0.00470981	0.00251221	0.00361101	0.00155394		1		1	1	3	3
208	CAGGCACCAGGGACACGATTTCAGACATTGGTG	QaPgtRF-QTLV	Q	P	R	F	-	Q	T	L	V	345	970	2	1	162.502	462.871	0.889584	0.436361	0.0054743	0.000942727	0.00320852	0.00320431		1		1	1	3	4
212	CAGGCACGAGGGACACTATTTCAGACATTGGTG	QaRgtLF-QTLV	Q	R	L	F	-	Q	T	L	V	251	289	2	1	118.226	137.907	0.889584	0.436361	0.00752444	0.00316417	0.00534431	0.00308318	1			1	1	3	4
214	CAGGCACCAGGGACACTATTTCAGACATTGGTG	QaPgtLF-QTLV	Q	P	L	F	-	Q	T	L	V	521	660	2	2	245.401	314.943	0.889584	0.872721	0.00362502	0.00277105	0.00319803	0.000603849				1	1	2	5
217	GGGGCACGAGGGACACGATATACGTTTCAGACATTGGTG	GaRgtRY+QTLV	G	R	R	Y	+	Q	T	L	V	2865	3477	184	747	1349.47	1659.18	81.8418	325.961	0.0606473	0.19646	0.128554	0.096034	1	1	1		1	4	2
218	CAGGCACGAGGGACACGATATACGTTTCAGACATTGGTG	QaRgtRY+QTLV	Q	R	R	Y	+	Q	T	L	V	7575	6343	1569	1459	3567.97	3026.79	697.879	636.65	0.195595	0.210338	0.202967	0.0104249	1	1	1		1	4	3
219	GGGGCACCAGGGACACGATATACGTTTCAGACATTGGTG	GaPgtRY+QTLV	G	P	R	Y	+	Q	T	L	V	5722	5551	3207	2743	2695.18	2648.86	1426.45	1196.94	0.52926	0.451869	0.490564	0.0547239		1	1		1	3	3
220	CAGGCACCAGGGACACGATATACGTTTCAGACATTGGTG	QaPgtRY+QTLV	Q	P	R	Y	+	Q	T	L	V	3977	6604	630	516	1873.25	3151.34	280.219	225.162	0.14959	0.0714497	0.11052	0.0552536		1	1		1	3	4
223	GGGGCACGAGGGACACTATATACGTTTCAGACATTGGTG	GaRgtLY+QTLV	G	R	L	Y	+	Q	T	L	V	2104	3002	840	136	991.026	1432.51	373.625	59.3451	0.377009	0.0414272	0.209218	0.237292	1		1		1	3	3
224	CAGGCACGAGGGACACTATATACGTTTCAGACATTGGTG	QaRgtLY+QTLV	Q	R	L	Y	+	Q	T	L	V	5357	3302	130	128	2523.25	1575.67	57.823	55.8542	0.022916	0.0354479	0.029182	0.00886137	1		1		1	3	4
225	GGGGCACCAGGGACACTATATACGTTTCAGACATTGGTG	GaPgtLY+QTLV	G	P	L	Y	+	Q	T	L	V	2695	4016	225	147	1269.4	1916.38	100.078	64.145	0.0788391	0.033472	0.0561555	0.0320794			1		1	2	4
226	CAGGCACCAGGGACACTATATACGTTTCAGACATTGGTG	QaPgtLY+QTLV	Q	P	L	Y	+	Q	T	L	V	3007	3093	319	272	1416.36	1475.94	141.889	118.69	0.100179	0.0804168	0.0902977	0.0139738			1		1	2	5
229	GGGGCACGAGGGACACGATTTACGTTTCAGACATTGGTG	GaRgtRF+QTLV	G	R	R	F	+	Q	T	L	V	6647	5524	2287	1342	3130.87	2635.98	1017.24	585.596	0.324907	0.222155	0.273531	0.0726561	1	1			1	3	3
230	CAGGCACGAGGGACACGATTTACGTTTCAGACATTGGTG	QaRgtRF+QTLV	Q	R	R	F	+	Q	T	L	V	8761	11315	1722	753	4126.6	5399.36	765.932	328.58	0.185608	0.0608553	0.123232	0.0882137	1	1			1	3	4
231	GGGGCACCAGGGACACGATTTACGTTTCAGACATTGGTG	GaPgtRF+QTLV	G	P	R	F	+	Q	T	L	V	6794	6708	1434	1925	3200.11	3200.97	637.832	839.994	0.199316	0.262419	0.230867	0.0446208		1			1	2	4
232	CAGGCACCAGGGACACGATTTACGTTTCAGACATTGGTG	QaPgtRF+QTLV	Q	P	R	F	+	Q	T	L	V	5658	4518	1142	102	2665.03	2155.93	507.953	44.5088	0.190599	0.0206448	0.105622	0.120176		1			1	2	5
235	GGGGCACGAGGGACACTATTTACGTTTCAGACATTGGTG	GaRgtLF+QTLV	G	R	L	F	+	Q	T	L	V	4439	5947	292	804	2090.86	2837.83	129.879	350.834	0.0621177	0.123628	0.0928727	0.0434941	1				1	2	4
236	CAGGCACGAGGGACACTATTTACGTTTCAGACATTGGTG	QaRgtLF+QTLV	Q	R	L	F	+	Q	T	L	V	6742	5977	1793	2112	3175.62	2852.14	797.512	921.594	0.251136	0.323123	0.28713	0.0509026	1				1	2	5
237	GGGGCACCAGGGACACTATTTACGTTTCAGACATTGGTG	GaPgtLF+QTLV	G	P	L	F	+	Q	T	L	V	2885	5258	790	116	1358.89	2509.05	351.386	50.6178	0.258583	0.0201741	0.139378	0.16858					1	1	5
238	CAGGCACCAGGGACACTATTTACGTTTCAGACATTGGTG	QaPgtLF+QTLV	Q	P	L	F	+	Q	T	L	V	4209	4850	887	150	1982.52	2314.35	394.531	65.4541	0.199004	0.0282818	0.113643	0.120719					1	1	6
241	GGGGCACGAGGGACACGATATCCGACATTGGTG	GaRgtRY-PTLV	G	R	R	Y	-	P	T	L	V	153	370	327	1	72.066	176.559	145.447	0.436361	2.01825	0.00247147	1.01036	1.42537	1	1	1	1		4	2
242	CAGGCACGAGGGACACGATATCCGACATTGGTG	QaRgtRY-PTLV	Q	R	R	Y	-	P	T	L	V	913	925	1	1	430.041	441.397	0.444792	0.436361	0.0010343	0.00098859	0.00101145	3.23233e-05	1	1	1	1		4	3
243	GGGGCACCAGGGACACGATATCCGACATTGGTG	GaPgtRY-PTLV	G	P	R	Y	-	P	T	L	V	141	415	2	5	66.4138	198.032	0.889584	2.1818	0.0133946	0.0110174	0.012206	0.0016809		1	1	1		3	3
244	CAGGCACCAGGGACACGATATCCGACATTGGTG	QaPgtRY-PTLV	Q	P	R	Y	-	P	T	L	V	428	297	1	2	201.596	141.724	0.444792	0.872721	0.00220635	0.00615788	0.00418212	0.00279416		1	1	1		3	4
247	GGGGCACGAGGGACACTATATCCGACATTGGTG	GaRgtLY-PTLV	G	R	L	Y	-	P	T	L	V	110	247	1	1	51.8122	117.865	0.444792	0.436361	0.0085847	0.00370221	0.00614346	0.00345245	1		1	1		3	3
254	CAGGCACGAGGGACACGATTTCCGACATTGGTG	QaRgtRF-PTLV	Q	R	R	F	-	P	T	L	V	595	745	790	1	280.257	355.504	351.386	0.436361	1.2538	0.00122744	0.627513	0.885702	1	1		1		3	4
256	CAGGCACCAGGGACACGATTTCCGACATTGGTG	QaPgtRF-PTLV	Q	P	R	F	-	P	T	L	V	337	361	752	141	158.734	172.264	334.484	61.5269	2.1072	0.357166	1.23218	1.23746		1		1		2	5
259	GGGGCACGAGGGACACTATTTCCGACATTGGTG	GaRgtLF-PTLV	G	R	L	F	-	P	T	L	V	177	287	1	1	83.3705	136.952	0.444792	0.436361	0.00533513	0.00318622	0.00426067	0.00151951	1			1		2	4
260	CAGGCACGAGGGACACTATTTCCGACATTGGTG	QaRgtLF-PTLV	Q	R	L	F	-	P	T	L	V	542	1229	1	1	255.293	586.462	0.444792	0.436361	0.00174228	0.000744056	0.00124317	0.000705853	1			1		2	5
262	CAGGCACCAGGGACACTATTTCCGACATTGGTG	QaPgtLF-PTLV	Q	P	L	F	-	P	T	L	V	207	237	3	1	97.5011	113.093	1.33438	0.436361	0.0136858	0.00385842	0.00877209	0.00694898				1		1	6
265	GGGGCACGAGGGACACGATATACGTTTCCGACATTGGTG	GaRgtRY+PTLV	G	R	R	Y	+	P	T	L	V	1990	3118	181	359	937.329	1487.87	80.5074	156.653	0.0858902	0.105287	0.0955887	0.0137159	1	1	1			3	3
266	CAGGCACGAGGGACACGATATACGTTTCCGACATTGGTG	QaRgtRY+PTLV	Q	R	R	Y	+	P	T	L	V	4639	5057	1400	1	2185.06	2413.13	622.709	0.436361	0.284985	0.000180828	0.142583	0.201387	1	1	1			3	4
267	GGGGCACCAGGGACACGATATACGTTTCCGACATTGGTG	GaPgtRY+PTLV	G	P	R	Y	+	P	T	L	V	4397	2840	279	118	2071.07	1355.21	124.097	51.4906	0.0599192	0.0379946	0.0489569	0.015503		1	1			2	4
268	CAGGCACCAGGGACACGATATACGTTTCCGACATTGGTG	QaPgtRY+PTLV	Q	P	R	Y	+	P	T	L	V	1583	1340	582	801	745.624	639.43	258.869	349.525	0.347184	0.54662	0.446902	0.141022		1	1			2	5
271	GGGGCACGAGGGACACTATATACGTTTCCGACATTGGTG	GaRgtLY+PTLV	G	R	L	Y	+	P	T	L	V	1393	1258	152	1388	656.131	600.3	67.6084	605.669	0.103041	1.00894	0.555992	0.640569	1		1			2	4
272	CAGGCACGAGGGACACTATATACGTTTCCGACATTGGTG	QaRgtLY+PTLV	Q	R	L	Y	+	P	T	L	V	2264	2939	3	901	1066.39	1402.45	1.33438	393.161	0.0012513	0.280339	0.140795	0.197345	1		1			2	5
273	GGGGCACCAGGGACACTATATACGTTTCCGACATTGGTG	GaPgtLY+PTLV	G	P	L	Y	+	P	T	L	V	1556	1599	1	151	732.907	763.021	0.444792	65.8905	0.000606888	0.0863548	0.0434808	0.0606329			1			1	5
274	CAGGCACCAGGGACACTATATACGTTTCCGACATTGGTG	QaPgtLY+PTLV	Q	P	L	Y	+	P	T	L	V	2697	1755	1200	1289	1270.34	837.462	533.751	562.469	0.420163	0.671635	0.545899	0.177818			1			1	6
277	GGGGCACGAGGGACACGATTTACGTTTCCGACATTGGTG	GaRgtRF+PTLV	G	R	R	F	+	P	T	L	V	5941	8488	431	1648	2798.33	4050.36	191.705	719.122	0.0685071	0.177545	0.123026	0.0771018	1	1				2	4
278	CAGGCACGAGGGACACGATTTACGTTTCCGACATTGGTG	QaRgtRF+PTLV	Q	R	R	F	+	P	T	L	V	6776	7036	1801	3524	3191.63	3357.48	801.071	1537.74	0.250991	0.458002	0.354497	0.146379	1	1				2	5
279	GGGGCACCAGGGACACGATTTACGTTTCCGACATTGGTG	GaPgtRF+PTLV	G	P	R	F	+	P	T	L	V	4910	5294	929	1146	2312.71	2526.22	413.212	500.069	0.17867	0.197951	0.188311	0.0136338		1				1	5
280	CAGGCACCAGGGACACGATTTACGTTTCCGACATTGGTG	QaPgtRF+PTLV	Q	P	R	F	+	P	T	L	V	3168	4397	650	427	1492.19	2098.19	289.115	186.326	0.193752	0.0888033	0.141278	0.0742099		1				1	6
283	GGGGCACGAGGGACACTATTTACGTTTCCGACATTGGTG	GaRgtLF+PTLV	G	R	L	F	+	P	T	L	V	2531	2181	1834	259	1192.15	1040.74	815.749	113.017	0.684266	0.108593	0.39643	0.407062	1					1	5
284	CAGGCACGAGGGACACTATTTACGTTTCCGACATTGGTG	QaRgtLF+PTLV	Q	R	L	F	+	P	T	L	V	2343	3392	264	149	1103.6	1618.62	117.425	65.0177	0.106402	0.0401687	0.0732853	0.046834	1					1	6
285	GGGGCACCAGGGACACTATTTACGTTTCCGACATTGGTG	GaPgtLF+PTLV	G	P	L	F	+	P	T	L	V	2561	1324	490	536	1206.28	631.795	217.948	233.889	0.180678	0.370198	0.275438	0.134011						0	6
286	CAGGCACCAGGGACACTATTTACGTTTCCGACATTGGTG	QaPgtLF+PTLV	Q	P	L	F	+	P	T	L	V	3057	2313	35842	27471	1439.91	1103.73	15942.2	11987.3	11.0717	10.8607	10.9662	0.149229						0	7
290	CAGGCACGAGGGACACGATATCAGTCATTGGTG	QaRgtRY-QSLV	Q	R	R	Y	-	Q	S	L	V	292	805	3	1	137.538	384.135	1.33438	0.436361	0.00970189	0.00113596	0.00541892	0.00605703	1	1	1	1	1	5	3
291	GGGGCACCAGGGACACGATATCAGTCATTGGTG	GaPgtRY-QSLV	G	P	R	Y	-	Q	S	L	V	238	247	300	1	112.103	117.865	133.438	0.436361	1.19032	0.00370221	0.597009	0.839063		1	1	1	1	4	3
297	GGGGCACCAGGGACACTATATCAGTCATTGGTG	GaPgtLY-QSLV	G	P	L	Y	-	Q	S	L	V	223	571	3	115	105.037	272.473	1.33438	50.1815	0.0127038	0.18417	0.098437	0.121245			1	1	1	3	4
301	GGGGCACGAGGGACACGATTTCAGTCATTGGTG	GaRgtRF-QSLV	G	R	R	F	-	Q	S	L	V	905	634	1	1	426.273	302.536	0.444792	0.436361	0.00104344	0.00144234	0.00124289	0.000282064	1	1		1	1	4	3
302	CAGGCACGAGGGACACGATTTCAGTCATTGGTG	QaRgtRF-QSLV	Q	R	R	F	-	Q	S	L	V	558	1032	327	1	262.829	492.456	145.447	0.436361	0.55339	0.00088609	0.277138	0.390679	1	1		1	1	4	4
303	GGGGCACCAGGGACACGATTTCAGTCATTGGTG	GaPgtRF-QSLV	G	P	R	F	-	Q	S	L	V	591	1559	1	128	278.373	743.933	0.444792	55.8542	0.00159783	0.0750795	0.0383387	0.0519594		1		1	1	3	4
304	CAGGCACCAGGGACACGATTTCAGTCATTGGTG	QaPgtRF-QSLV	Q	P	R	F	-	Q	S	L	V	631	1092	1	146	297.213	521.087	0.444792	63.7087	0.00149654	0.122261	0.0618788	0.0853934		1		1	1	3	5
308	CAGGCACGAGGGACACTATTTCAGTCATTGGTG	QaRgtLF-QSLV	Q	R	L	F	-	Q	S	L	V	287	793	1	1	135.183	378.409	0.444792	0.436361	0.0032903	0.00115315	0.00222173	0.0015112	1			1	1	3	5
313	GGGGCACGAGGGACACGATATACGTTTCAGTCATTGGTG	GaRgtRY+QSLV	G	R	R	Y	+	Q	S	L	V	5596	4467	340	408	2635.83	2131.59	151.229	178.035	0.0573745	0.0835222	0.0704484	0.0184892	1	1	1		1	4	3
314	CAGGCACGAGGGACACGATATACGTTTCAGTCATTGGTG	QaRgtRY+QSLV	Q	R	R	Y	+	Q	S	L	V	9033	6710	5026	4214	4254.72	3201.92	2235.53	1838.82	0.525422	0.574288	0.549855	0.0345533	1	1	1		1	4	4
315	GGGGCACCAGGGACACGATATACGTTTCAGTCATTGGTG	GaPgtRY+QSLV	G	P	R	Y	+	Q	S	L	V	5541	7267	1958	1443	2609.92	3467.71	870.903	629.669	0.333689	0.18158	0.257635	0.107557		1	1		1	3	4
316	CAGGCACCAGGGACACGATATACGTTTCAGTCATTGGTG	QaPgtRY+QSLV	Q	P	R	Y	+	Q	S	L	V	5105	5572	2021	1593	2404.56	2658.88	898.925	695.123	0.373842	0.261434	0.317638	0.0794846		1	1		1	3	5
319	GGGGCACGAGGGACACTATATACGTTTCAGTCATTGGTG	GaRgtLY+QSLV	G	R	L	Y	+	Q	S	L	V	2654	3021	474	402	1250.09	1441.58	210.831	175.417	0.168654	0.121684	0.145169	0.0332125	1		1		1	3	4
320	CAGGCACGAGGGACACTATATACGTTTCAGTCATTGGTG	QaRgtLY+QSLV	Q	R	L	Y	+	Q	S	L	V	3202	3588	808	742	1508.21	1712.14	359.392	323.78	0.238291	0.189108	0.213699	0.034778	1		1		1	3	5
321	GGGGCACCAGGGACACTATATACGTTTCAGTCATTGGTG	GaPgtLY+QSLV	G	P	L	Y	+	Q	S	L	V	5204	5143	1719	849	2451.19	2454.17	764.598	370.47	0.31193	0.150955	0.231443	0.113826			1		1	2	5
322	CAGGCACCAGGGACACTATATACGTTTCAGTCATTGGTG	QaPgtLY+QSLV	Q	P	L	Y	+	Q	S	L	V	2905	3789	809	16	1368.31	1808.06	359.837	6.98177	0.262979	0.00386147	0.13342	0.183223			1		1	2	6
325	GGGGCACGAGGGACACGATTTACGTTTCAGTCATTGGTG	GaRgtRF+QSLV	G	R	R	F	+	Q	S	L	V	7086	8790	1639	1432	3337.65	4194.47	729.014	624.869	0.218422	0.148974	0.183698	0.0491066	1	1			1	3	4
326	CAGGCACGAGGGACACGATTTACGTTTCAGTCATTGGTG	QaRgtRF+QSLV	Q	R	R	F	+	Q	S	L	V	8920	11889	1328	1044	4201.5	5673.27	590.684	455.561	0.140589	0.0802995	0.110444	0.0426311	1	1			1	3	5
327	GGGGCACCAGGGACACGATTTACGTTTCAGTCATTGGTG	GaPgtRF+QSLV	G	P	R	F	+	Q	S	L	V	10247	9418	1339	919	4826.54	4494.14	595.577	401.015	0.123396	0.0892308	0.106313	0.0241586		1			1	2	5
328	CAGGCACCAGGGACACGATTTACGTTTCAGTCATTGGTG	QaPgtRF+QSLV	Q	P	R	F	+	Q	S	L	V	5923	7999	1000	464	2789.85	3817.01	444.792	202.471	0.159432	0.0530445	0.106238	0.0752275		1			1	2	6
331	GGGGCACGAGGGACACTATTTACGTTTCAGTCATTGGTG	GaRgtLF+QSLV	G	R	L	F	+	Q	S	L	V	4856	4592	4	664	2287.27	2191.24	1.77917	289.744	0.000777856	0.132228	0.066503	0.0929494	1				1	2	5
332	CAGGCACGAGGGACACTATTTACGTTTCAGTCATTGGTG	QaRgtLF+QSLV	Q	R	L	F	+	Q	S	L	V	6328	6140	551	764	2980.61	2929.92	245.08	333.38	0.0822249	0.113784	0.0980046	0.022316	1				1	2	6
333	GGGGCACCAGGGACACTATTTACGTTTCAGTCATTGGTG	GaPgtLF+QSLV	G	P	L	F	+	Q	S	L	V	4928	3925	1549	490	2321.19	1872.96	688.983	213.817	0.296824	0.11416	0.205492	0.129163					1	1	6
334	CAGGCACCAGGGACACTATTTACGTTTCAGTCATTGGTG	QaPgtLF+QSLV	Q	P	L	F	+	Q	S	L	V	4636	4403	532	378	2183.65	2101.05	236.629	164.944	0.108364	0.0785056	0.093435	0.0211132					1	1	7
337	GGGGCACGAGGGACACGATATCCGTCATTGGTG	GaRgtRY-PSLV	G	R	R	Y	-	P	S	L	V	1374	1160	1	1	647.181	553.536	0.444792	0.436361	0.000687276	0.000788315	0.000737796	7.14453e-05	1	1	1	1		4	3
338	CAGGCACGAGGGACACGATATCCGTCATTGGTG	QaRgtRY-PSLV	Q	R	R	Y	-	P	S	L	V	1319	1600	321	406	621.275	763.498	142.778	177.162	0.229815	0.232041	0.230928	0.00157374	1	1	1	1		4	4
339	GGGGCACCAGGGACACGATATCCGTCATTGGTG	GaPgtRY-PSLV	G	P	R	Y	-	P	S	L	V	401	499	2	275	188.879	238.116	0.889584	119.999	0.00470981	0.503953	0.254331	0.353018		1	1	1		3	4
340	CAGGCACCAGGGACACGATATCCGTCATTGGTG	QaPgtRY-PSLV	Q	P	R	Y	-	P	S	L	V	955	588	1453	268	449.824	280.585	646.283	116.945	1.43675	0.416788	0.926767	0.72122		1	1	1		3	5
344	CAGGCACGAGGGACACTATATCCGTCATTGGTG	QaRgtLY-PSLV	Q	R	L	Y	-	P	S	L	V	718	414	1	178	338.192	197.555	0.444792	77.6722	0.00131521	0.393167	0.197241	0.277081	1		1	1		3	5
349	GGGGCACGAGGGACACGATTTCCGTCATTGGTG	GaRgtRF-PSLV	G	R	R	F	-	P	S	L	V	1332	841	1	558	627.398	401.314	0.444792	243.489	0.000708947	0.606731	0.30372	0.428522	1	1		1		3	4
350	CAGGCACGAGGGACACGATTTCCGTCATTGGTG	QaRgtRF-PSLV	Q	R	R	F	-	P	S	L	V	2033	1047	605	153	957.583	499.614	269.099	66.7632	0.281019	0.13363	0.207324	0.10422	1	1		1		3	5
351	GGGGCACCAGGGACACGATTTCCGTCATTGGTG	GaPgtRF-PSLV	G	P	R	F	-	P	S	L	V	1671	690	2	149	787.074	329.258	0.889584	65.0177	0.00113024	0.197467	0.0992987	0.138831		1		1		2	5
352	CAGGCACCAGGGACACGATTTCCGTCATTGGTG	QaPgtRF-PSLV	Q	P	R	F	-	P	S	L	V	1191	1127	3	6	560.985	537.789	1.33438	2.61816	0.00237863	0.00486839	0.00362351	0.00176052		1		1		2	6
355	GGGGCACGAGGGACACTATTTCCGTCATTGGTG	GaRgtLF-PSLV	G	R	L	F	-	P	S	L	V	429	347	297	1	202.067	165.584	132.103	0.436361	0.653758	0.00263529	0.328197	0.460413	1			1		2	5
356	CAGGCACGAGGGACACTATTTCCGTCATTGGTG	QaRgtLF-PSLV	Q	R	L	F	-	P	S	L	V	345	1006	4	3	162.502	480.049	1.77917	1.30908	0.0109486	0.00272697	0.00683779	0.00581357	1			1		2	6
357	GGGGCACCAGGGACACTATTTCCGTCATTGGTG	GaPgtLF-PSLV	G	P	L	F	-	P	S	L	V	298	587	2	5	140.364	280.108	0.889584	2.1818	0.0063377	0.00778914	0.00706342	0.00102632				1		1	6
358	CAGGCACCAGGGACACTATTTCCGTCATTGGTG	QaPgtLF-PSLV	Q	P	L	F	-	P	S	L	V	700	971	4	133	329.714	463.348	1.77917	58.036	0.0053961	0.125254	0.0653248	0.084752				1		1	7
361	GGGGCACGAGGGACACGATATACGTTTCCGTCATTGGTG	GaRgtRY+PSLV	G	R	R	Y	+	P	S	L	V	4848	5926	1301	484	2283.5	2827.81	578.675	211.199	0.253415	0.0746864	0.164051	0.12638	1	1	1			3	4
362	CAGGCACGAGGGACACGATATACGTTTCCGTCATTGGTG	QaRgtRY+PSLV	Q	R	R	Y	+	P	S	L	V	5667	5171	2694	1123	2669.27	2467.53	1198.27	490.033	0.448913	0.198593	0.323753	0.177003	1	1	1			3	5
363	GGGGCACCAGGGACACGATATACGTTTCCGTCATTGGTG	GaPgtRY+PSLV	G	P	R	Y	+	P	S	L	V	7450	6014	1593	822	3509.1	2869.8	708.554	358.689	0.201919	0.124987	0.163453	0.054399		1	1			2	5
364	CAGGCACCAGGGACACGATATACGTTTCCGTCATTGGTG	QaPgtRY+PSLV	Q	P	R	Y	+	P	S	L	V	3814	3115	552	634	1796.47	1486.44	245.525	276.653	0.136671	0.186118	0.161395	0.0349645		1	1			2	6
367	GGGGCACGAGGGACACTATATACGTTTCCGTCATTGGTG	GaRgtLY+PSLV	G	R	L	Y	+	P	S	L	V	2696	3607	704	403	1269.87	1721.21	313.134	175.853	0.246587	0.102168	0.174378	0.10212	1		1			2	5
368	CAGGCACGAGGGACACTATATACGTTTCCGTCATTGGTG	QaRgtLY+PSLV	Q	R	L	Y	+	P	S	L	V	3031	2817	491	500	1427.66	1344.23	218.393	218.18	0.152973	0.162308	0.15764	0.00660142	1		1			2	6
369	GGGGCACCAGGGACACTATATACGTTTCCGTCATTGGTG	GaPgtLY+PSLV	G	P	L	Y	+	P	S	L	V	2877	3031	769	346	1355.12	1446.35	342.045	150.981	0.252409	0.104387	0.178398	0.104667			1			1	6
370	CAGGCACCAGGGACACTATATACGTTTCCGTCATTGGTG	QaPgtLY+PSLV	Q	P	L	Y	+	P	S	L	V	2655	1816	697	845	1250.56	866.57	310.02	368.725	0.247906	0.425499	0.336702	0.125578			1			1	7
373	GGGGCACGAGGGACACGATTTACGTTTCCGTCATTGGTG	GaRgtRF+PSLV	G	R	R	F	+	P	S	L	V	9658	7089	4561	1966	4549.11	3382.77	2028.7	857.885	0.445955	0.253604	0.349779	0.136012	1	1				2	5
374	CAGGCACGAGGGACACGATTTACGTTTCCGTCATTGGTG	QaRgtRF+PSLV	Q	R	R	F	+	P	S	L	V	9567	10195	3562	2658	4506.25	4864.91	1584.35	1159.85	0.35159	0.238411	0.295	0.0800297	1	1				2	6
375	GGGGCACCAGGGACACGATTTACGTTTCCGTCATTGGTG	GaPgtRF+PSLV	G	P	R	F	+	P	S	L	V	9547	12396	2413	1707	4496.83	5915.2	1073.28	744.868	0.238676	0.125924	0.1823	0.0797273		1				1	6
376	CAGGCACCAGGGACACGATTTACGTTTCCGTCATTGGTG	QaPgtRF+PSLV	Q	P	R	F	+	P	S	L	V	6175	8421	2468	2163	2908.55	4018.39	1097.75	943.848	0.377421	0.234882	0.306152	0.10079		1				1	7
379	GGGGCACGAGGGACACTATTTACGTTTCCGTCATTGGTG	GaRgtLF+PSLV	G	R	L	F	+	P	S	L	V	3202	2638	1111	1806	1508.21	1258.82	494.164	788.067	0.32765	0.626038	0.476844	0.210992	1					1	6
380	CAGGCACGAGGGACACTATTTACGTTTCCGTCATTGGTG	QaRgtLF+PSLV	Q	R	L	F	+	P	S	L	V	5958	5772	2662	1654	2806.34	2754.32	1184.04	721.741	0.421916	0.26204	0.341978	0.113049	1					1	7
381	GGGGCACCAGGGACACTATTTACGTTTCCGTCATTGGTG	GaPgtLF+PSLV	G	P	L	F	+	P	S	L	V	4948	4470	52944	47946	2330.61	2133.02	23549.1	20921.8	10.1043	9.8085	9.95639	0.209142						0	7
382	CAGGCACCAGGGACACTATTTACGTTTCCGTCATTGGTG	QaPgtLF+PSLV	Q	P	L	F	+	P	S	L	V	3198	1525	91349	106031	1506.32	727.709	40631.3	46267.8	26.9739	63.58	45.277	25.8845						0	8
405	GGGGCACCAGGGACACTATTTCAGACATTTACG	GaPgtLF-QTFT	G	P	L	F	-	Q	T	F	T	170	430	1	1	80.0734	205.19	0.444792	0.436361	0.00555481	0.00212662	0.00384071	0.0024241				1	1	2	4
409	GGGGCACGAGGGACACGATATACGTTTCAGACATTTACG	GaRgtRY+QTFT	G	R	R	Y	+	Q	T	F	T	3668	4862	1805	4292	1727.7	2320.08	802.85	1872.86	0.464693	0.80724	0.635966	0.242217	1	1	1		1	4	2
410	CAGGCACGAGGGACACGATATACGTTTCAGACATTTACG	QaRgtRY+QTFT	Q	R	R	Y	+	Q	T	F	T	5584	4750	974	575	2630.17	2266.63	433.228	250.907	0.164714	0.110696	0.137705	0.0381968	1	1	1		1	4	3
411	GGGGCACCAGGGACACGATATACGTTTCAGACATTTACG	GaPgtRY+QTFT	G	P	R	Y	+	Q	T	F	T	6711	3781	807	275	3161.01	1804.24	358.947	119.999	0.113554	0.0665095	0.090032	0.0332658		1	1		1	3	3
412	CAGGCACCAGGGACACGATATACGTTTCAGACATTTACG	QaPgtRY+QTFT	Q	P	R	Y	+	Q	T	F	T	5715	5752	558	1190	2691.88	2744.78	248.194	519.269	0.0922011	0.189185	0.140693	0.0685777		1	1		1	3	4
415	GGGGCACGAGGGACACTATATACGTTTCAGACATTTACG	GaRgtLY+QTFT	G	R	L	Y	+	Q	T	F	T	1772	3226	2590	2692	834.647	1539.4	1152.01	1174.68	1.38024	0.763077	1.07166	0.436399	1		1		1	3	3
416	CAGGCACGAGGGACACTATATACGTTTCAGACATTTACG	QaRgtLY+QTFT	Q	R	L	Y	+	Q	T	F	T	3474	3851	1080	510	1636.32	1837.64	480.376	222.544	0.29357	0.121103	0.207337	0.121953	1		1		1	3	4
417	GGGGCACCAGGGACACTATATACGTTTCAGACATTTACG	GaPgtLY+QTFT	G	P	L	Y	+	Q	T	F	T	2402	3002	332	332	1131.39	1432.51	147.671	144.872	0.130522	0.101131	0.115827	0.0207823			1		1	2	4
418	CAGGCACCAGGGACACTATATACGTTTCAGACATTTACG	QaPgtLY+QTFT	Q	P	L	Y	+	Q	T	F	T	3616	2899	1602	1896	1703.21	1383.36	712.557	827.34	0.418362	0.598064	0.508213	0.127069			1		1	2	5
421	GGGGCACGAGGGACACGATTTACGTTTCAGACATTTACG	GaRgtRF+QTFT	G	R	R	F	+	Q	T	F	T	7320	6712	1387	1200	3447.86	3202.87	616.927	523.633	0.17893	0.163488	0.171209	0.0109189	1	1			1	3	3
422	CAGGCACGAGGGACACGATTTACGTTTCAGACATTTACG	QaRgtRF+QTFT	Q	R	R	F	+	Q	T	F	T	6795	6464	11830	14366	3200.58	3084.53	5261.89	6268.76	1.64404	2.03232	1.83818	0.274554	1	1			1	3	4
423	GGGGCACCAGGGACACGATTTACGTTTCAGACATTTACG	GaPgtRF+QTFT	G	P	R	F	+	Q	T	F	T	8142	6650	1625	938	3835.04	3173.29	722.787	409.306	0.188469	0.128985	0.158727	0.0420617		1			1	2	4
424	CAGGCACCAGGGACACGATTTACGTTTCAGACATTTACG	QaPgtRF+QTFT	Q	P	R	F	+	Q	T	F	T	7881	6220	10225	9138	3712.11	2968.1	4548	3987.46	1.22518	1.34344	1.28431	0.0836229		1			1	2	5
427	GGGGCACGAGGGACACTATTTACGTTTCAGACATTTACG	GaRgtLF+QTFT	G	R	L	F	+	Q	T	F	T	4170	5044	1283	1094	1964.15	2406.93	570.668	477.379	0.290542	0.198335	0.244439	0.0651998	1				1	2	4
428	CAGGCACGAGGGACACTATTTACGTTTCAGACATTTACG	QaRgtLF+QTFT	Q	R	L	F	+	Q	T	F	T	7028	6771	4550	7181	3310.33	3231.03	2023.8	3133.51	0.611361	0.969817	0.790589	0.253467	1				1	2	5
429	GGGGCACCAGGGACACTATTTACGTTTCAGACATTTACG	GaPgtLF+QTFT	G	P	L	F	+	Q	T	F	T	2607	4351	196	371	1227.95	2076.24	87.1793	161.89	0.0709959	0.0779727	0.0744843	0.00493337					1	1	5
430	CAGGCACCAGGGACACTATTTACGTTTCAGACATTTACG	QaPgtLF+QTFT	Q	P	L	F	+	Q	T	F	T	5526	5197	1432	937	2602.86	2479.94	636.942	408.87	0.244709	0.164871	0.20479	0.056454					1	1	6
457	GGGGCACGAGGGACACGATATACGTTTCCGACATTTACG	GaRgtRY+PTFT	G	R	R	Y	+	P	T	F	T	2039	1872	1408	1172	960.409	893.293	626.267	511.415	0.652084	0.572505	0.612295	0.0562705	1	1	1			3	3
458	CAGGCACGAGGGACACGATATACGTTTCCGACATTTACG	QaRgtRY+PTFT	Q	R	R	Y	+	P	T	F	T	3942	3308	3	336	1856.76	1578.53	1.33438	146.617	0.000718659	0.092882	0.0468003	0.0651693	1	1	1			3	4
459	GGGGCACCAGGGACACGATATACGTTTCCGACATTTACG	GaPgtRY+PTFT	G	P	R	Y	+	P	T	F	T	3934	4417	701	4	1852.99	2107.73	311.799	1.74544	0.168268	0.000828114	0.0845481	0.118398		1	1			2	4
460	CAGGCACCAGGGACACGATATACGTTTCCGACATTTACG	QaPgtRY+PTFT	Q	P	R	Y	+	P	T	F	T	2307	4109	5	400	1086.64	1960.76	2.22396	174.544	0.00204663	0.0890188	0.0455327	0.0614986		1	1			2	5
463	GGGGCACGAGGGACACTATATACGTTTCCGACATTTACG	GaRgtLY+PTFT	G	R	L	Y	+	P	T	F	T	1363	463	2	709	642	220.937	0.889584	309.38	0.00138565	1.40031	0.700846	0.989186	1		1			2	4
464	CAGGCACGAGGGACACTATATACGTTTCCGACATTTACG	QaRgtLY+PTFT	Q	R	L	Y	+	P	T	F	T	2143	3223	8	383	1009.4	1537.97	3.55834	167.126	0.00352522	0.108667	0.0560959	0.0743462	1		1			2	5
465	GGGGCACCAGGGACACTATATACGTTTCCGACATTTACG	GaPgtLY+PTFT	G	P	L	Y	+	P	T	F	T	1652	1389	1	148	778.125	662.812	0.444792	64.5814	0.000571621	0.0974355	0.0490036	0.0684931			1			1	5
466	CAGGCACCAGGGACACTATATACGTTTCCGACATTTACG	QaPgtLY+PTFT	Q	P	L	Y	+	P	T	F	T	1978	3093	806	390	931.677	1475.94	358.502	170.181	0.384793	0.115303	0.250048	0.190558			1			1	6
469	GGGGCACGAGGGACACGATTTACGTTTCCGACATTTACG	GaRgtRF+PTFT	G	R	R	F	+	P	T	F	T	7299	6715	3	413	3437.97	3204.31	1.33438	180.217	0.000388129	0.0562421	0.0283151	0.0394947	1	1				2	4
470	CAGGCACGAGGGACACGATTTACGTTTCCGACATTTACG	QaRgtRF+PTFT	Q	R	R	F	+	P	T	F	T	5538	7608	920	630	2608.51	3630.43	409.209	274.907	0.156875	0.075723	0.116299	0.0573829	1	1				2	5
471	GGGGCACCAGGGACACGATTTACGTTTCCGACATTTACG	GaPgtRF+PTFT	G	P	R	F	+	P	T	F	T	6316	5808	1112	513	2974.96	2771.5	494.609	223.853	0.166257	0.0807697	0.123513	0.0604488		1				1	5
472	CAGGCACCAGGGACACGATTTACGTTTCCGACATTTACG	QaPgtRF+PTFT	Q	P	R	F	+	P	T	F	T	4249	6304	10785	8219	2001.36	3008.18	4797.08	3586.45	2.39691	1.19223	1.79457	0.851835		1				1	6
475	GGGGCACGAGGGACACTATTTACGTTTCCGACATTTACG	GaRgtLF+PTFT	G	R	L	F	+	P	T	F	T	2393	3257	384	146	1127.15	1554.2	170.8	63.7087	0.151533	0.0409914	0.0962621	0.0781645	1					1	5
476	CAGGCACGAGGGACACTATTTACGTTTCCGACATTTACG	QaRgtLF+PTFT	Q	R	L	F	+	P	T	F	T	3853	3992	2049	1593	1814.84	1904.93	911.379	695.123	0.502182	0.364908	0.433545	0.0970674	1					1	6
477	GGGGCACCAGGGACACTATTTACGTTTCCGACATTTACG	GaPgtLF+PTFT	G	P	L	F	+	P	T	F	T	1598	2274	37721	36548	752.69	1085.12	16778	15948.1	22.2907	14.6971	18.4939	5.36953						0	6
478	CAGGCACCAGGGACACTATTTACGTTTCCGACATTTACG	QaPgtLF+PTFT	Q	P	L	F	+	P	T	F	T	3732	2422	120277	138614	1757.85	1155.74	53498.3	60485.7	30.434	52.3348	41.3844	15.4862						0	7
493	GGGGCACGAGGGACACGATTTCAGTCATTTACG	GaRgtRF-QSFT	G	R	R	F	-	Q	S	F	T	42	352	1	1	19.7828	167.97	0.444792	0.436361	0.0224837	0.00259786	0.0125408	0.0140614	1	1		1	1	4	3
501	GGGGCACCAGGGACACTATTTCAGTCATTTACG	GaPgtLF-QSFT	G	P	L	F	-	Q	S	F	T	685	924	1	1	322.649	440.92	0.444792	0.436361	0.00137857	0.000989659	0.00118411	0.000274998				1	1	2	5
505	GGGGCACGAGGGACACGATATACGTTTCAGTCATTTACG	GaRgtRY+QSFT	G	R	R	Y	+	Q	S	F	T	5758	5628	294	689	2712.13	2685.6	130.769	300.653	0.0482163	0.11195	0.080083	0.0450663	1	1	1		1	4	3
506	CAGGCACGAGGGACACGATATACGTTTCAGTCATTTACG	QaRgtRY+QSFT	Q	R	R	Y	+	Q	S	F	T	8573	8371	2653	1598	4038.05	3994.53	1180.03	697.304	0.292228	0.174565	0.233397	0.0832006	1	1	1		1	4	4
507	GGGGCACCAGGGACACGATATACGTTTCAGTCATTTACG	GaPgtRY+QSFT	G	P	R	Y	+	Q	S	F	T	7858	7766	1994	1349	3701.27	3705.83	886.916	588.651	0.239624	0.158845	0.199234	0.05712		1	1		1	3	4
508	CAGGCACCAGGGACACGATATACGTTTCAGTCATTTACG	QaPgtRY+QSFT	Q	P	R	Y	+	Q	S	F	T	6564	5318	1093	658	3091.77	2537.68	486.158	287.125	0.157242	0.113145	0.135194	0.0311816		1	1		1	3	5
511	GGGGCACGAGGGACACTATATACGTTTCAGTCATTTACG	GaRgtLY+QSFT	G	R	L	Y	+	Q	S	F	T	1613	2535	267	333	759.755	1209.67	118.76	145.308	0.156313	0.120122	0.138218	0.0255906	1		1		1	3	4
512	CAGGCACGAGGGACACTATATACGTTTCAGTCATTTACG	QaRgtLY+QSFT	Q	R	L	Y	+	Q	S	F	T	3369	2853	1216	1484	1586.87	1361.41	540.867	647.559	0.34084	0.475653	0.408246	0.0953269	1		1		1	3	5
513	GGGGCACCAGGGACACTATATACGTTTCAGTCATTTACG	GaPgtLY+QSFT	G	P	L	Y	+	Q	S	F	T	4909	2942	576	451	2312.24	1403.88	256.2	196.799	0.110802	0.140182	0.125492	0.0207747			1		1	2	5
514	CAGGCACCAGGGACACTATATACGTTTCAGTCATTTACG	QaPgtLY+QSFT	Q	P	L	Y	+	Q	S	F	T	2376	2419	250	412	1119.14	1154.31	111.198	179.781	0.09936	0.155747	0.127553	0.0398715			1		1	2	6
517	GGGGCACGAGGGACACGATTTACGTTTCAGTCATTTACG	GaRgtRF+QSFT	G	R	R	F	+	Q	S	F	T	7849	6742	2741	1104	3697.03	3217.19	1219.18	481.742	0.329771	0.14974	0.239756	0.127301	1	1			1	3	4
518	CAGGCACGAGGGACACGATTTACGTTTCAGTCATTTACG	QaRgtRF+QSFT	Q	R	R	F	+	Q	S	F	T	9755	7196	3808	1553	4594.8	3433.83	1693.77	677.668	0.368627	0.19735	0.282989	0.121111	1	1			1	3	5
519	GGGGCACCAGGGACACGATTTACGTTTCAGTCATTTACG	GaPgtRF+QSFT	G	P	R	F	+	Q	S	F	T	8695	9548	7286	6263	4095.52	4556.17	3240.76	2732.93	0.791293	0.599829	0.695561	0.135385		1			1	2	5
520	CAGGCACCAGGGACACGATTTACGTTTCAGTCATTTACG	QaPgtRF+QSFT	Q	P	R	F	+	Q	S	F	T	9310	7864	43177	38241	4385.19	3752.59	19204.8	16686.9	4.37946	4.44676	4.41311	0.0475856		1			1	2	6
523	GGGGCACGAGGGACACTATTTACGTTTCAGTCATTTACG	GaRgtLF+QSFT	G	R	L	F	+	Q	S	F	T	4253	6446	1114	181	2003.25	3075.94	495.498	78.9813	0.247348	0.0256771	0.136512	0.156745	1				1	2	5
524	CAGGCACGAGGGACACTATTTACGTTTCAGTCATTTACG	QaRgtLF+QSFT	Q	R	L	F	+	Q	S	F	T	6456	6131	1016	245	3040.9	2925.63	451.909	106.908	0.14861	0.036542	0.092576	0.0792441	1				1	2	6
525	GGGGCACCAGGGACACTATTTACGTTTCAGTCATTTACG	GaPgtLF+QSFT	G	P	L	F	+	Q	S	F	T	3969	5104	2952	1430	1869.48	2435.56	1313.03	623.996	0.702349	0.256202	0.479276	0.315474					1	1	6
526	CAGGCACCAGGGACACTATTTACGTTTCAGTCATTTACG	QaPgtLF+QSFT	Q	P	L	F	+	Q	S	F	T	6921	6203	26858	24936	3259.93	2959.99	11946.2	10881.1	3.66457	3.67606	3.67031	0.00812712					1	1	7
529	GGGGCACGAGGGACACGATATCCGTCATTTACG	GaRgtRY-PSFT	G	R	R	Y	-	P	S	F	T	171	204	1	163	80.5444	97.346	0.444792	71.1268	0.00552232	0.73066	0.368091	0.51275	1	1	1	1		4	3
531	GGGGCACCAGGGACACGATATCCGTCATTTACG	GaPgtRY-PSFT	G	P	R	Y	-	P	S	F	T	474	322	1	1	223.263	153.654	0.444792	0.436361	0.00199223	0.00283989	0.00241606	0.000599387		1	1	1		3	4
537	GGGGCACCAGGGACACTATATCCGTCATTTACG	GaPgtLY-PSFT	G	P	L	Y	-	P	S	F	T	156	147	1	1	73.4791	70.1464	0.444792	0.436361	0.00605332	0.00622072	0.00613702	0.00011837			1	1		2	5
541	GGGGCACGAGGGACACGATTTCCGTCATTTACG	GaRgtRF-PSFT	G	R	R	F	-	P	S	F	T	317	58	1	163	149.313	27.6768	0.444792	71.1268	0.00297892	2.56991	1.28644	1.81509	1	1		1		3	4
543	GGGGCACCAGGGACACGATTTCCGTCATTTACG	GaPgtRF-PSFT	G	P	R	F	-	P	S	F	T	781	711	1	1	367.866	339.279	0.444792	0.436361	0.00120911	0.00128614	0.00124763	5.44661e-05		1		1		2	5
549	GGGGCACCAGGGACACTATTTCCGTCATTTACG	GaPgtLF-PSFT	G	P	L	F	-	P	S	F	T	136	566	338	1	64.0587	270.087	150.34	0.436361	2.34691	0.00161563	1.17426	1.65837				1		1	6
553	GGGGCACGAGGGACACGATATACGTTTCCGTCATTTACG	GaRgtRY+PSFT	G	R	R	Y	+	P	S	F	T	4374	2227	799	321	2060.24	1062.69	355.389	140.072	0.172499	0.131808	0.152154	0.0287725	1	1	1			3	4
554	CAGGCACGAGGGACACGATATACGTTTCCGTCATTTACG	QaRgtRY+PSFT	Q	R	R	Y	+	P	S	F	T	5894	3389	1307	1139	2776.19	1617.18	581.343	497.015	0.209403	0.307334	0.258368	0.0692472	1	1	1			3	5
555	GGGGCACCAGGGACACGATATACGTTTCCGTCATTTACG	GaPgtRY+PSFT	G	P	R	Y	+	P	S	F	T	7890	5314	288	1009	3716.35	2535.77	128.1	440.288	0.0344694	0.173631	0.10405	0.0984022		1	1			2	5
556	CAGGCACCAGGGACACGATATACGTTTCCGTCATTTACG	QaPgtRY+PSFT	Q	P	R	Y	+	P	S	F	T	5449	5816	2052	2590	2566.59	2775.31	912.714	1130.17	0.355614	0.407224	0.381419	0.0364938		1	1			2	6
559	GGGGCACGAGGGACACTATATACGTTTCCGTCATTTACG	GaRgtLY+PSFT	G	R	L	Y	+	P	S	F	T	2207	3662	14	138	1039.54	1747.46	6.22709	60.2178	0.00599023	0.0344603	0.0202252	0.0201313	1		1			2	5
560	CAGGCACGAGGGACACTATATACGTTTCCGTCATTTACG	QaRgtLY+PSFT	Q	R	L	Y	+	P	S	F	T	4178	3479	1212	473	1967.92	1660.13	539.088	206.399	0.273938	0.124327	0.199132	0.105791	1		1			2	6
561	GGGGCACCAGGGACACTATATACGTTTCCGTCATTTACG	GaPgtLY+PSFT	G	P	L	Y	+	P	S	F	T	3570	2986	1001	397	1681.54	1424.88	445.237	173.235	0.264779	0.121579	0.193179	0.101258			1			1	6
562	CAGGCACCAGGGACACTATATACGTTTCCGTCATTTACG	QaPgtLY+PSFT	Q	P	L	Y	+	P	S	F	T	2731	3512	233	174	1286.36	1675.88	103.637	75.9268	0.0805661	0.0453057	0.0629359	0.0249329			1			1	7
565	GGGGCACGAGGGACACGATTTACGTTTCCGTCATTTACG	GaRgtRF+PSFT	G	R	R	F	+	P	S	F	T	7044	5591	1766	1332	3317.86	2667.95	785.503	581.232	0.23675	0.217857	0.227304	0.0133588	1	1				2	5
566	CAGGCACGAGGGACACGATTTACGTTTCCGTCATTTACG	QaRgtRF+PSFT	Q	R	R	F	+	P	S	F	T	5754	7342	556	1140	2710.25	3503.5	247.304	497.451	0.0912479	0.141987	0.116617	0.0358779	1	1				2	6
567	GGGGCACCAGGGACACGATTTACGTTTCCGTCATTTACG	GaPgtRF+PSFT	G	P	R	F	+	P	S	F	T	10290	9854	1851	2162	4846.79	4702.19	823.31	943.412	0.169867	0.200632	0.18525	0.0217544		1				1	6
568	CAGGCACCAGGGACACGATTTACGTTTCCGTCATTTACG	QaPgtRF+PSFT	Q	P	R	F	+	P	S	F	T	6345	7424	18710	17503	2988.62	3542.63	8322.06	7637.62	2.78458	2.15592	2.47025	0.444533		1				1	7
571	GGGGCACGAGGGACACTATTTACGTTTCCGTCATTTACG	GaRgtLF+PSFT	G	R	L	F	+	P	S	F	T	3274	3767	1607	1388	1542.12	1797.56	714.781	605.669	0.463506	0.336939	0.400223	0.0894961	1					1	6
572	CAGGCACGAGGGACACTATTTACGTTTCCGTCATTTACG	QaRgtLF+PSFT	Q	R	L	F	+	P	S	F	T	5475	5653	24330	21286	2578.83	2697.53	10821.8	9288.37	4.19639	3.44328	3.81984	0.532527	1					1	7
573	GGGGCACCAGGGACACTATTTACGTTTCCGTCATTTACG	GaPgtLF+PSFT	G	P	L	F	+	P	S	F	T	4374	2837	117903	130175	2060.24	1353.78	52442.3	56803.3	25.4545	41.9591	33.7068	11.6705						0	7
574	CAGGCACCAGGGACACTATTTACGTTTCCGTCATTTACG	QaPgtLF+PSFT	Q	P	L	F	+	P	S	F	T	5063	4769	168085	222449	2384.77	2275.7	74762.9	97068	31.3501	42.6541	37.0021	7.99314						0	8
589	GGGGCACGAGGGACACGATTTCAGACATTGACG	GaRgtRF-QTLT	G	R	R	F	-	Q	T	L	T	61	310	1	1	28.7322	147.928	0.444792	0.436361	0.0154806	0.00294982	0.00921522	0.00886061	1	1		1	1	4	3
591	GGGGCACCAGGGACACGATTTCAGACATTGACG	GaPgtRF-QTLT	G	P	R	F	-	Q	T	L	T	162	271	1	3	76.3052	129.317	0.444792	1.30908	0.00582912	0.010123	0.00797607	0.00303624		1		1	1	3	4
601	GGGGCACGAGGGACACGATATACGTTTCAGACATTGACG	GaRgtRY+QTLT	G	R	R	Y	+	Q	T	L	T	3001	4375	472	723	1413.53	2087.69	209.942	315.489	0.148523	0.151119	0.149821	0.00183532	1	1	1		1	4	3
602	CAGGCACGAGGGACACGATATACGTTTCAGACATTGACG	QaRgtRY+QTLT	Q	R	R	Y	+	Q	T	L	T	9474	9933	2906	1315	4462.44	4739.89	1292.57	573.814	0.289654	0.121061	0.205358	0.119214	1	1	1		1	4	4
603	GGGGCACCAGGGACACGATATACGTTTCAGACATTGACG	GaPgtRY+QTLT	G	P	R	Y	+	Q	T	L	T	6552	6505	4	331	3086.12	3104.1	1.77917	144.435	0.000576506	0.0465306	0.0235535	0.0324944		1	1		1	3	4
604	CAGGCACCAGGGACACGATATACGTTTCAGACATTGACG	QaPgtRY+QTLT	Q	P	R	Y	+	Q	T	L	T	5682	4650	603	155	2676.33	2218.92	268.21	67.6359	0.100215	0.0304815	0.0653484	0.0493092		1	1		1	3	5
607	GGGGCACGAGGGACACTATATACGTTTCAGACATTGACG	GaRgtLY+QTLT	G	R	L	Y	+	Q	T	L	T	2708	2140	5	128	1275.52	1021.18	2.22396	55.8542	0.00174357	0.0546958	0.0282197	0.0374429	1		1		1	3	4
608	CAGGCACGAGGGACACTATATACGTTTCAGACATTGACG	QaRgtLY+QTLT	Q	R	L	Y	+	Q	T	L	T	3889	6180	776	256	1831.8	2949.01	345.159	111.708	0.188426	0.0378799	0.113153	0.106452	1		1		1	3	5
609	GGGGCACCAGGGACACTATATACGTTTCAGACATTGACG	GaPgtLY+QTLT	G	P	L	Y	+	Q	T	L	T	2482	1196	3	637	1169.07	570.715	1.33438	277.962	0.0011414	0.487042	0.244091	0.343583			1		1	2	5
610	CAGGCACCAGGGACACTATATACGTTTCAGACATTGACG	QaPgtLY+QTLT	Q	P	L	Y	+	Q	T	L	T	3548	3899	2223	427	1671.18	1860.55	988.773	186.326	0.591662	0.100146	0.345904	0.347555			1		1	2	6
613	GGGGCACGAGGGACACGATTTACGTTTCAGACATTGACG	GaRgtRF+QTLT	G	R	R	F	+	Q	T	L	T	6633	6252	1079	528	3124.27	2983.37	479.931	230.398	0.153614	0.0772276	0.115421	0.054013	1	1			1	3	4
614	CAGGCACGAGGGACACGATTTACGTTTCAGACATTGACG	QaRgtRF+QTLT	Q	R	R	F	+	Q	T	L	T	5966	8593	3963	2597	2810.1	4100.46	1762.71	1133.23	0.627276	0.276366	0.451821	0.248131	1	1			1	3	5
615	GGGGCACCAGGGACACGATTTACGTTTCAGACATTGACG	GaPgtRF+QTLT	G	P	R	F	+	Q	T	L	T	7569	7402	3001	1315	3565.15	3532.13	1334.82	573.814	0.374408	0.162456	0.268432	0.149873		1			1	2	5
616	CAGGCACCAGGGACACGATTTACGTTTCAGACATTGACG	QaPgtRF+QTLT	Q	P	R	F	+	Q	T	L	T	5266	4264	2004	519	2480.39	2034.72	891.364	226.471	0.359364	0.111303	0.235334	0.175406		1			1	2	6
619	GGGGCACGAGGGACACTATTTACGTTTCAGACATTGACG	GaRgtLF+QTLT	G	R	L	F	+	Q	T	L	T	2120	1966	418	72	998.562	938.148	185.923	31.418	0.186191	0.0334894	0.10984	0.107976	1				1	2	5
620	CAGGCACGAGGGACACTATTTACGTTTCAGACATTGACG	QaRgtLF+QTLT	Q	R	L	F	+	Q	T	L	T	5203	5262	339	308	2450.72	2510.95	150.785	134.399	0.0615267	0.0535251	0.0575259	0.00565799	1				1	2	6
621	GGGGCACCAGGGACACTATTTACGTTTCAGACATTGACG	GaPgtLF+QTLT	G	P	L	F	+	Q	T	L	T	4494	3481	2	668	2116.76	1661.09	0.889584	291.489	0.000420257	0.175481	0.0879506	0.123787					1	1	6
622	CAGGCACCAGGGACACTATTTACGTTTCAGACATTGACG	QaPgtLF+QTLT	Q	P	L	F	+	Q	T	L	T	4987	4438	719	246	2348.98	2117.75	319.806	107.345	0.136147	0.050688	0.0934174	0.0604285					1	1	7
639	GGGGCACCAGGGACACGATTTCCGACATTGACG	GaPgtRF-PTLT	G	P	R	F	-	P	T	L	T	253	99	1	241	119.168	47.2414	0.444792	105.163	0.00373248	2.22607	1.1149	1.57143		1		1		2	5
643	GGGGCACGAGGGACACTATTTCCGACATTGACG	GaRgtLF-PTLT	G	R	L	F	-	P	T	L	T	111	313	1	1	52.2832	149.359	0.444792	0.436361	0.00850736	0.00292155	0.00571446	0.00394977	1			1		2	5
649	GGGGCACGAGGGACACGATATACGTTTCCGACATTGACG	GaRgtRY+PTLT	G	R	R	Y	+	P	T	L	T	3524	1525	778	734	1659.87	727.709	346.048	320.289	0.208479	0.440133	0.324306	0.163804	1	1	1			3	4
650	CAGGCACGAGGGACACGATATACGTTTCCGACATTGACG	QaRgtRY+PTLT	Q	R	R	Y	+	P	T	L	T	2932	5191	1998	744	1381.03	2477.07	888.695	324.652	0.643501	0.131063	0.387282	0.362349	1	1	1			3	5
651	GGGGCACCAGGGACACGATATACGTTTCCGACATTGACG	GaPgtRY+PTLT	G	P	R	Y	+	P	T	L	T	2347	2908	5	428	1105.48	1387.66	2.22396	186.762	0.00201175	0.134588	0.0683	0.0937457		1	1			2	5
652	CAGGCACCAGGGACACGATATACGTTTCCGACATTGACG	QaPgtRY+PTLT	Q	P	R	Y	+	P	T	L	T	2565	3762	1427	1327	1208.17	1795.17	634.718	579.051	0.525357	0.32256	0.423958	0.1434		1	1			2	6
655	GGGGCACGAGGGACACTATATACGTTTCCGACATTGACG	GaRgtLY+PTLT	G	R	L	Y	+	P	T	L	T	1589	1215	2	161	748.45	579.781	0.889584	70.2541	0.00118857	0.121173	0.061181	0.0848421	1		1			2	5
656	CAGGCACGAGGGACACTATATACGTTTCCGACATTGACG	QaRgtLY+PTLT	Q	R	L	Y	+	P	T	L	T	2445	2624	966	380	1151.64	1252.14	429.669	165.817	0.373092	0.132427	0.25276	0.170176	1		1			2	6
657	GGGGCACCAGGGACACTATATACGTTTCCGACATTGACG	GaPgtLY+PTLT	G	P	L	Y	+	P	T	L	T	2831	2427	426	304	1333.46	1158.13	189.481	132.654	0.142098	0.114541	0.12832	0.0194856			1			1	6
658	CAGGCACCAGGGACACTATATACGTTTCCGACATTGACG	QaPgtLY+PTLT	Q	P	L	Y	+	P	T	L	T	1100	2986	4	542	518.122	1424.88	1.77917	236.508	0.00343388	0.165984	0.0847091	0.114941			1			1	7
661	GGGGCACGAGGGACACGATTTACGTTTCCGACATTGACG	GaRgtRF+PTLT	G	R	R	F	+	P	T	L	T	3097	3798	1040	831	1458.75	1812.35	462.584	362.616	0.31711	0.20008	0.258595	0.0827527	1	1				2	5
662	CAGGCACGAGGGACACGATTTACGTTTCCGACATTGACG	QaRgtRF+PTLT	Q	R	R	F	+	P	T	L	T	6139	7462	1343	458	2891.59	3560.76	597.356	199.853	0.206584	0.0561265	0.131355	0.106389	1	1				2	6
663	GGGGCACCAGGGACACGATTTACGTTTCCGACATTGACG	GaPgtRF+PTLT	G	P	R	F	+	P	T	L	T	5008	5662	1258	1240	2358.87	2701.83	559.549	541.087	0.237211	0.200267	0.218739	0.0261231		1				1	6
664	CAGGCACCAGGGACACGATTTACGTTTCCGACATTGACG	QaPgtRF+PTLT	Q	P	R	F	+	P	T	L	T	2878	4292	30234	20974	1355.59	2048.08	13447.8	9152.23	9.92025	4.46868	7.19447	3.85484		1				1	7
667	GGGGCACGAGGGACACTATTTACGTTTCCGACATTGACG	GaRgtLF+PTLT	G	R	L	F	+	P	T	L	T	1986	1123	1	136	935.445	535.88	0.444792	59.3451	0.000475487	0.110743	0.0556093	0.077971	1					1	6
668	CAGGCACGAGGGACACTATTTACGTTTCCGACATTGACG	QaRgtLF+PTLT	Q	R	L	F	+	P	T	L	T	5714	3422	5129	2689	2691.41	1632.93	2281.34	1173.37	0.847638	0.718569	0.783104	0.0912655	1					1	7
669	GGGGCACCAGGGACACTATTTACGTTTCCGACATTGACG	GaPgtLF+PTLT	G	P	L	F	+	P	T	L	T	2186	1859	6541	3070	1029.65	887.089	2909.39	1339.63	2.82561	1.51014	2.16787	0.930178						0	7
670	CAGGCACCAGGGACACTATTTACGTTTCCGACATTGACG	QaPgtLF+PTLT	Q	P	L	F	+	P	T	L	T	2016	4061	70253	76401	949.576	1937.85	31248	33338.4	32.9073	17.2038	25.0555	11.1041						0	8
675	GGGGCACCAGGGACACGATATCAGTCATTGACG	GaPgtRY-QSLT	G	P	R	Y	-	Q	S	L	T	592	369	1	1	278.844	176.082	0.444792	0.436361	0.00159513	0.00247817	0.00203665	0.000624404		1	1	1	1	4	4
685	GGGGCACGAGGGACACGATTTCAGTCATTGACG	GaRgtRF-QSLT	G	R	R	F	-	Q	S	L	T	298	604	1	2	140.364	288.22	0.444792	0.872721	0.00316885	0.00302796	0.00309841	9.9621e-05	1	1		1	1	4	4
697	GGGGCACGAGGGACACGATATACGTTTCAGTCATTGACG	GaRgtRY+QSLT	G	R	R	Y	+	Q	S	L	T	6337	5260	1246	1030	2984.85	2510	554.211	449.452	0.185675	0.179064	0.182369	0.00467406	1	1	1		1	4	4
698	CAGGCACGAGGGACACGATATACGTTTCAGTCATTGACG	QaRgtRY+QSLT	Q	R	R	Y	+	Q	S	L	T	7909	12910	978	626	3725.3	6160.47	435.007	273.162	0.116771	0.044341	0.0805561	0.0512158	1	1	1		1	4	5
699	GGGGCACCAGGGACACGATATACGTTTCAGTCATTGACG	GaPgtRY+QSLT	G	P	R	Y	+	Q	S	L	T	9941	7099	2677	540	4682.41	3387.54	1190.71	235.635	0.254294	0.0695592	0.161927	0.130627		1	1		1	3	5
700	CAGGCACCAGGGACACGATATACGTTTCAGTCATTGACG	QaPgtRY+QSLT	Q	P	R	Y	+	Q	S	L	T	7027	6808	1532	1109	3309.86	3248.68	681.422	483.924	0.205877	0.14896	0.177418	0.040246		1	1		1	3	6
703	GGGGCACGAGGGACACTATATACGTTTCAGTCATTGACG	GaRgtLY+QSLT	G	R	L	Y	+	Q	S	L	T	1902	3172	885	564	895.88	1513.63	393.641	246.107	0.439391	0.162594	0.300992	0.195725	1		1		1	3	5
704	CAGGCACGAGGGACACTATATACGTTTCAGTCATTGACG	QaRgtLY+QSLT	Q	R	L	Y	+	Q	S	L	T	6425	4897	1817	973	3026.3	2336.78	808.187	424.579	0.267054	0.181694	0.224374	0.060359	1		1		1	3	6
705	GGGGCACCAGGGACACTATATACGTTTCAGTCATTGACG	GaPgtLY+QSLT	G	P	L	Y	+	Q	S	L	T	4693	5240	1569	548	2210.5	2500.46	697.879	239.126	0.315711	0.0956328	0.205672	0.155619			1		1	2	6
706	CAGGCACCAGGGACACTATATACGTTTCAGTCATTGACG	QaPgtLY+QSLT	Q	P	L	Y	+	Q	S	L	T	5251	6043	1633	1604	2473.32	2883.64	726.346	699.923	0.293672	0.242722	0.268197	0.0360267			1		1	2	7
709	GGGGCACGAGGGACACGATTTACGTTTCAGTCATTGACG	GaRgtRF+QSLT	G	R	R	F	+	Q	S	L	T	6099	5636	1978	676	2872.75	2689.42	879.799	294.98	0.306257	0.109682	0.207969	0.139	1	1			1	3	5
710	CAGGCACGAGGGACACGATTTACGTTTCAGTCATTGACG	QaRgtRF+QSLT	Q	R	R	F	+	Q	S	L	T	9655	9841	1800	2058	4547.7	4695.99	800.626	898.03	0.176051	0.191233	0.183642	0.0107357	1	1			1	3	6
711	GGGGCACCAGGGACACGATTTACGTTTCAGTCATTGACG	GaPgtRF+QSLT	G	P	R	F	+	Q	S	L	T	11708	11687	9193	3994	5514.7	5576.88	4088.97	1742.82	0.741468	0.312509	0.526989	0.30332		1			1	2	6
712	CAGGCACCAGGGACACGATTTACGTTTCAGTCATTGACG	QaPgtRF+QSLT	Q	P	R	F	+	Q	S	L	T	8093	9483	19268	13005	3811.96	4525.16	8570.26	5674.87	2.24825	1.25407	1.75116	0.702992		1			1	2	7
715	GGGGCACGAGGGACACTATTTACGTTTCAGTCATTGACG	GaRgtLF+QSLT	G	R	L	F	+	Q	S	L	T	3629	4716	1079	872	1709.33	2250.41	479.931	380.507	0.280771	0.169083	0.224927	0.0789753	1				1	2	6
716	CAGGCACGAGGGACACTATTTACGTTTCAGTCATTGACG	QaRgtLF+QSLT	Q	R	L	F	+	Q	S	L	T	6847	6115	1499	1983	3225.07	2917.99	666.743	865.303	0.206738	0.296541	0.251639	0.0635003	1				1	2	7
717	GGGGCACCAGGGACACTATTTACGTTTCAGTCATTGACG	GaPgtLF+QSLT	G	P	L	F	+	Q	S	L	T	5851	8899	1089	569	2755.94	4246.48	484.379	248.289	0.175758	0.0584694	0.117114	0.0829357					1	1	7
718	CAGGCACCAGGGACACTATTTACGTTTCAGTCATTGACG	QaPgtLF+QSLT	Q	P	L	F	+	Q	S	L	T	6819	5401	5725	6013	3211.88	2577.28	2546.44	2623.84	0.792817	1.01806	0.90544	0.159273					1	1	8
733	GGGGCACGAGGGACACGATTTCCGTCATTGACG	GaRgtRF-PSLT	G	R	R	F	-	P	S	L	T	77	923	1	157	36.2685	440.443	0.444792	68.5086	0.0122639	0.155545	0.0839044	0.101315	1	1		1		3	5
735	GGGGCACCAGGGACACGATTTCCGTCATTGACG	GaPgtRF-PSLT	G	P	R	F	-	P	S	L	T	332	899	206	4	156.379	428.99	91.6272	1.74544	0.585932	0.00406872	0.295	0.411439		1		1		2	6
739	GGGGCACGAGGGACACTATTTCCGTCATTGACG	GaRgtLF-PSLT	G	R	L	F	-	P	S	L	T	163	609	1	1	76.7762	290.606	0.444792	0.436361	0.00579336	0.00150155	0.00364746	0.00303476	1			1		2	6
745	GGGGCACGAGGGACACGATATACGTTTCCGTCATTGACG	GaRgtRY+PSLT	G	R	R	Y	+	P	S	L	T	3534	2749	254	1149	1664.58	1311.78	112.977	501.378	0.0678711	0.382211	0.225041	0.222272	1	1	1			3	5
746	CAGGCACGAGGGACACGATATACGTTTCCGTCATTGACG	QaRgtRY+PSLT	Q	R	R	Y	+	P	S	L	T	6145	4161	1653	1130	2894.42	1985.57	735.241	493.088	0.254021	0.248335	0.251178	0.0040201	1	1	1			3	6
747	GGGGCACCAGGGACACGATATACGTTTCCGTCATTGACG	GaPgtRY+PSLT	G	P	R	Y	+	P	S	L	T	7080	5797	974	327	3334.82	2766.25	433.228	142.69	0.12991	0.0515825	0.0907464	0.0553862		1	1			2	6
748	CAGGCACCAGGGACACGATATACGTTTCCGTCATTGACG	QaPgtRY+PSLT	Q	P	R	Y	+	P	S	L	T	6426	5051	2391	866	3026.77	2410.27	1063.5	377.888	0.351364	0.156783	0.254073	0.137589		1	1			2	7
751	GGGGCACGAGGGACACTATATACGTTTCCGTCATTGACG	GaRgtLY+PSLT	G	R	L	Y	+	P	S	L	T	2805	2070	277	126	1321.21	987.775	123.207	54.9815	0.0932534	0.0556619	0.0744577	0.0265812	1		1			2	6
752	CAGGCACGAGGGACACTATATACGTTTCCGTCATTGACG	QaRgtLY+PSLT	Q	R	L	Y	+	P	S	L	T	3312	5083	378	7	1560.02	2425.54	168.131	3.05453	0.107775	0.00125932	0.0545173	0.0753182	1		1			2	7
753	GGGGCACCAGGGACACTATATACGTTTCCGTCATTGACG	GaPgtLY+PSLT	G	P	L	Y	+	P	S	L	T	3573	2966	591	280	1682.95	1415.33	262.872	122.181	0.156197	0.0863266	0.121262	0.0494058			1			1	7
754	CAGGCACCAGGGACACTATATACGTTTCCGTCATTGACG	QaPgtLY+PSLT	Q	P	L	Y	+	P	S	L	T	4078	1405	238	8	1920.82	670.447	105.861	3.49089	0.0551122	0.00520681	0.0301595	0.0352884			1			1	8
757	GGGGCACGAGGGACACGATTTACGTTTCCGTCATTGACG	GaRgtRF+PSLT	G	R	R	F	+	P	S	L	T	7004	7400	584	503	3299.02	3531.18	259.759	219.489	0.0787381	0.0621576	0.0704478	0.0117242	1	1				2	6
758	CAGGCACGAGGGACACGATTTACGTTTCCGTCATTGACG	QaRgtRF+PSLT	Q	R	R	F	+	P	S	L	T	9821	9856	4663	4579	4625.89	4703.15	2074.07	1998.1	0.448361	0.424842	0.436602	0.0166301	1	1				2	7
759	GGGGCACCAGGGACACGATTTACGTTTCCGTCATTGACG	GaPgtRF+PSLT	G	P	R	F	+	P	S	L	T	9454	9029	1567	2038	4453.02	4308.51	696.989	889.303	0.156521	0.206406	0.181463	0.0352743		1				1	7
760	CAGGCACCAGGGACACGATTTACGTTTCCGTCATTGACG	QaPgtRF+PSLT	Q	P	R	F	+	P	S	L	T	7450	9305	29220	20430	3509.1	4440.22	12996.8	8914.85	3.70375	2.00775	2.85575	1.19925		1				1	8
763	GGGGCACGAGGGACACTATTTACGTTTCCGTCATTGACG	GaRgtLF+PSLT	G	R	L	F	+	P	S	L	T	3479	5614	1473	1262	1638.68	2678.92	655.179	550.687	0.399822	0.205563	0.302692	0.137362	1					1	7
764	CAGGCACGAGGGACACTATTTACGTTTCCGTCATTGACG	QaRgtLF+PSLT	Q	R	L	F	+	P	S	L	T	4488	4701	4846	2788	2113.94	2243.25	2155.46	1216.57	1.01964	0.542326	0.780985	0.337515	1					1	8
765	GGGGCACCAGGGACACTATTTACGTTTCCGTCATTGACG	GaPgtLF+PSLT	G	P	L	F	+	P	S	L	T	4532	6477	88537	100596	2134.66	3090.74	39380.6	43896.1	18.4482	14.2025	16.3253	3.00213						0	8
766	CAGGCACCAGGGACACTATTTACGTTTCCGTCATTGACG	QaPgtLF+PSLT	Q	P	L	F	+	P	S	L	T	4535	3362	151435	172378	2136.07	1604.3	67357.1	75219	31.5331	46.8859	39.2095	10.856						0	9

## Sheet: Fig. 2C frameshift variants
variant	sequence	aaSeq	Pos1	Pos3	Pos6	Pos7	Pos8ins2aa	Pos9	Pos10	Pos11	Pos12	inA	inB	negA	negB	inA_norm	inB_norm	negA_norm	negB_norm	enrichA	enrichB	enrichAvg	enrichStdDev
772	CAGGCACCAGGGACACGATATCAGACATTTACTG	QaPgtRY-QTFx	Q	P	R	Y	-	Q	T	F	x	3472	4099	2824	2527	1635.38	1955.99	1256.09	1102.68	0.768074	0.563748	0.665911	0.14448
5	GGGGCACAGGGACACGATATCAGACATTTGTG	GaxgtRY-QTFV	G	x	R	Y	-	Q	T	F	V	3401	2189	1440	2154	1601.94	1044.56	640.501	939.921	0.399829	0.899824	0.649826	0.35355
6	CAGGCACAGGGACACGATATCAGACATTTGTG	QaxgtRY-QTFV	Q	x	R	Y	-	Q	T	F	V	3267	4449	1064	607	1538.82	2123	473.259	264.871	0.307546	0.124762	0.216154	0.129248
11	GGGGCACAGGGACACTATATCAGACATTTGTG	GaxgtLY-QTFV	G	x	L	Y	-	Q	T	F	V	2022	2749	1741	2096	952.402	1311.78	774.383	914.612	0.813084	0.697227	0.755156	0.0819234
12	CAGGCACAGGGACACTATATCAGACATTTGTG	QaxgtLY-QTFV	Q	x	L	Y	-	Q	T	F	V	2704	3927	2446	1900	1273.64	1873.91	1087.96	829.085	0.854216	0.442436	0.648326	0.291172
17	GGGGCACAGGGACACGATTTCAGACATTTGTG	GaxgtRF-QTFV	G	x	R	F	-	Q	T	F	V	3786	3143	995	307	1783.28	1499.8	442.568	133.963	0.248176	0.0893206	0.168749	0.112328
18	CAGGCACAGGGACACGATTTCAGACATTTGTG	QaxgtRF-QTFV	Q	x	R	F	-	Q	T	F	V	4463	3765	1620	800	2102.16	1796.61	720.563	349.089	0.342773	0.194304	0.268539	0.104983
23	GGGGCACAGGGACACTATTTCAGACATTTGTG	GaxgtLF-QTFV	G	x	L	F	-	Q	T	F	V	5900	3088	227	855	2779.02	1473.55	100.968	373.088	0.0363322	0.25319	0.144761	0.153342
24	CAGGCACAGGGACACTATTTCAGACATTTGTG	QaxgtLF-QTFV	Q	x	L	F	-	Q	T	F	V	3492	3791	2194	888	1644.8	1809.01	975.874	387.488	0.593308	0.214199	0.403753	0.268071
53	GGGGCACAGGGACACGATATCCGACATTTGTG	GaxgtRY-PTFV	G	x	R	Y	-	P	T	F	V	4064	2694	1721	3520	1914.22	1285.54	765.487	1535.99	0.399894	1.19482	0.797358	0.562098
54	CAGGCACAGGGACACGATATCCGACATTTGTG	QaxgtRY-PTFV	Q	x	R	Y	-	P	T	F	V	3631	3037	1942	1220	1710.27	1449.21	863.786	532.36	0.505058	0.367344	0.436201	0.0973783
59	GGGGCACAGGGACACTATATCCGACATTTGTG	GaxgtLY-PTFV	G	x	L	Y	-	P	T	F	V	3501	3060	2228	3010	1649.04	1460.19	990.997	1313.45	0.600954	0.899503	0.750229	0.211107
60	CAGGCACAGGGACACTATATCCGACATTTGTG	QaxgtLY-PTFV	Q	x	L	Y	-	P	T	F	V	1826	925	2084	1860	860.082	441.397	926.947	811.631	1.07774	1.83878	1.45826	0.538133
65	GGGGCACAGGGACACGATTTCCGACATTTGTG	GaxgtRF-PTFV	G	x	R	F	-	P	T	F	V	7676	7565	1105	2131	3615.55	3609.91	491.495	929.885	0.135939	0.257592	0.196766	0.0860214
66	CAGGCACAGGGACACGATTTCCGACATTTGTG	QaxgtRF-PTFV	Q	x	R	F	-	P	T	F	V	6193	6503	1213	1369	2917.03	3103.14	539.533	597.378	0.18496	0.192507	0.188734	0.00533686
71	GGGGCACAGGGACACTATTTCCGACATTTGTG	GaxgtLF-PTFV	G	x	L	F	-	P	T	F	V	3117	4029	535	504	1468.17	1922.58	237.964	219.926	0.162082	0.114391	0.138236	0.0337228
72	CAGGCACAGGGACACTATTTCCGACATTTGTG	QaxgtLF-PTFV	Q	x	L	F	-	P	T	F	V	5801	4438	304	2183	2732.39	2117.75	135.217	952.575	0.0494867	0.449805	0.249646	0.283068
101	GGGGCACAGGGACACGATATCAGTCATTTGTG	GaxgtRY-QSFV	G	x	R	Y	-	Q	S	F	V	4019	4237	1022	3571	1893.03	2021.84	454.578	1558.24	0.240132	0.770707	0.50542	0.375173
102	CAGGCACAGGGACACGATATCAGTCATTTGTG	QaxgtRY-QSFV	Q	x	R	Y	-	Q	S	F	V	2719	4666	1	851	1280.7	2226.55	0.444792	371.343	0.000347303	0.166779	0.0835634	0.117685
107	GGGGCACAGGGACACTATATCAGTCATTTGTG	GaxgtLY-QSFV	G	x	L	Y	-	Q	S	F	V	4085	3812	807	473	1924.12	1819.03	358.947	206.399	0.186552	0.113466	0.150009	0.0516794
108	CAGGCACAGGGACACTATATCAGTCATTTGTG	QaxgtLY-QSFV	Q	x	L	Y	-	Q	S	F	V	5751	5130	1422	112	2708.83	2447.97	632.494	48.8724	0.233493	0.0199645	0.126729	0.150988
113	GGGGCACAGGGACACGATTTCAGTCATTTGTG	GaxgtRF-QSFV	G	x	R	F	-	Q	S	F	V	6135	3193	1570	1360	2889.71	1523.66	698.324	593.451	0.241659	0.389491	0.315575	0.104533
114	CAGGCACAGGGACACGATTTCAGTCATTTGTG	QaxgtRF-QSFV	Q	x	R	F	-	Q	S	F	V	3543	4768	1316	1294	1668.82	2275.22	585.346	564.651	0.350754	0.248174	0.299464	0.0725353
119	GGGGCACAGGGACACTATTTCAGTCATTTGTG	GaxgtLF-QSFV	G	x	L	F	-	Q	S	F	V	2861	4123	981	601	1347.59	1967.44	436.341	262.253	0.323794	0.133297	0.228545	0.134702
120	CAGGCACAGGGACACTATTTCAGTCATTTGTG	QaxgtLF-QSFV	Q	x	L	F	-	Q	S	F	V	4385	4726	2550	2513	2065.42	2255.18	1134.22	1096.57	0.549147	0.486247	0.517697	0.0444773
149	GGGGCACAGGGACACGATATCCGTCATTTGTG	GaxgtRY-PSFV	G	x	R	Y	-	P	S	F	V	4701	5491	3745	4754	2214.26	2620.23	1665.75	2074.46	0.75228	0.791709	0.771994	0.0278804
150	CAGGCACAGGGACACGATATCCGTCATTTGTG	QaxgtRY-PSFV	Q	x	R	Y	-	P	S	F	V	4697	7037	2639	2692	2212.38	3357.96	1173.81	1174.68	0.530563	0.349821	0.440192	0.127804
155	GGGGCACAGGGACACTATATCCGTCATTTGTG	GaxgtLY-PSFV	G	x	L	Y	-	P	S	F	V	3924	3466	3076	4856	1848.28	1653.93	1368.18	2118.97	0.740245	1.28117	1.01071	0.382494
156	CAGGCACAGGGACACTATATCCGTCATTTGTG	QaxgtLY-PSFV	Q	x	L	Y	-	P	S	F	V	3143	4932	2376	2318	1480.42	2353.48	1056.83	1011.48	0.713871	0.429782	0.571827	0.200882
161	GGGGCACAGGGACACGATTTCCGTCATTTGTG	GaxgtRF-PSFV	G	x	R	F	-	P	S	F	V	7646	5716	1145	900	3601.42	2727.6	509.287	392.725	0.141413	0.143982	0.142697	0.00181656
162	CAGGCACAGGGACACGATTTCCGTCATTTGTG	QaxgtRF-PSFV	Q	x	R	F	-	P	S	F	V	6618	6197	1709	3842	3117.21	2957.12	760.15	1676.5	0.243856	0.566935	0.405396	0.228452
167	GGGGCACAGGGACACTATTTCCGTCATTTGTG	GaxgtLF-PSFV	G	x	L	F	-	P	S	F	V	4891	4448	3209	2152	2303.76	2122.52	1427.34	939.048	0.619569	0.442421	0.530995	0.125263
168	CAGGCACAGGGACACTATTTCCGTCATTTGTG	QaxgtLF-PSFV	Q	x	L	F	-	P	S	F	V	6602	3982	1609	567	3109.67	1900.16	715.671	247.417	0.230143	0.130209	0.180176	0.0706646
197	GGGGCACAGGGACACGATATCAGACATTGGTG	GaxgtRY-QTLV	G	x	R	Y	-	Q	T	L	V	5151	5282	4419	3268	2426.22	2520.5	1965.54	1426.03	0.810122	0.565772	0.687947	0.172782
198	CAGGCACAGGGACACGATATCAGACATTGGTG	QaxgtRY-QTLV	Q	x	R	Y	-	Q	T	L	V	5637	4613	3326	3421	2655.14	2201.26	1479.38	1492.79	0.557176	0.678153	0.617664	0.0855435
203	GGGGCACAGGGACACTATATCAGACATTGGTG	GaxgtLY-QTLV	G	x	L	Y	-	Q	T	L	V	3772	4027	426	1346	1776.69	1921.63	189.481	587.342	0.106649	0.305648	0.206148	0.140714
204	CAGGCACAGGGACACTATATCAGACATTGGTG	QaxgtLY-QTLV	Q	x	L	Y	-	Q	T	L	V	3140	1980	1378	4148	1479	944.829	612.924	1810.02	0.414417	1.91572	1.16507	1.06158
209	GGGGCACAGGGACACGATTTCAGACATTGGTG	GaxgtRF-QTLV	G	x	R	F	-	Q	T	L	V	5458	3705	618	677	2570.83	1767.97	274.882	295.416	0.106923	0.167093	0.137008	0.0425463
210	CAGGCACAGGGACACGATTTCAGACATTGGTG	QaxgtRF-QTLV	Q	x	R	F	-	Q	T	L	V	9226	9326	1579	1289	4345.63	4450.24	702.327	562.469	0.161617	0.126391	0.144004	0.0249086
215	GGGGCACAGGGACACTATTTCAGACATTGGTG	GaxgtLF-QTLV	G	x	L	F	-	Q	T	L	V	4680	4711	1580	1870	2204.37	2248.02	702.772	815.995	0.318808	0.362983	0.340895	0.0312364
216	CAGGCACAGGGACACTATTTCAGACATTGGTG	QaxgtLF-QTLV	Q	x	L	F	-	Q	T	L	V	5307	4093	1618	930	2499.7	1953.12	719.674	405.815	0.287904	0.207778	0.247841	0.0566577
245	GGGGCACAGGGACACGATATCCGACATTGGTG	GaxgtRY-PTLV	G	x	R	Y	-	P	T	L	V	3974	4532	1614	2210	1871.83	2162.61	717.895	964.357	0.383525	0.445923	0.414724	0.0441223
246	CAGGCACAGGGACACGATATCCGACATTGGTG	QaxgtRY-PTLV	Q	x	R	Y	-	P	T	L	V	3268	4179	1833	1372	1539.29	1994.16	815.304	598.687	0.529661	0.30022	0.414941	0.16224
251	GGGGCACAGGGACACTATATCCGACATTGGTG	GaxgtLY-PTLV	G	x	L	Y	-	P	T	L	V	2801	5479	1253	782	1319.33	2614.5	557.325	341.234	0.422431	0.130516	0.276473	0.206415
252	CAGGCACAGGGACACTATATCCGACATTGGTG	QaxgtLY-PTLV	Q	x	L	Y	-	P	T	L	V	3487	3411	1206	633	1642.45	1627.68	536.419	276.216	0.326598	0.169699	0.248149	0.110944
257	GGGGCACAGGGACACGATTTCCGACATTGGTG	GaxgtRF-PTLV	G	x	R	F	-	P	T	L	V	5686	5089	3072	1754	2678.22	2428.4	1366.4	765.377	0.51019	0.315177	0.412684	0.137895
258	CAGGCACAGGGACACGATTTCCGACATTGGTG	QaxgtRF-PTLV	Q	x	R	F	-	P	T	L	V	6991	4741	1900	4831	3292.9	2262.34	845.105	2108.06	0.256645	0.931805	0.594225	0.47741
263	GGGGCACAGGGACACTATTTCCGACATTGGTG	GaxgtLF-PTLV	G	x	L	F	-	P	T	L	V	5404	3271	3190	966	2545.39	1560.88	1418.89	421.524	0.557434	0.270056	0.413745	0.203207
264	CAGGCACAGGGACACTATTTCCGACATTGGTG	QaxgtLF-PTLV	Q	x	L	F	-	P	T	L	V	6205	2954	369	657	2922.68	1409.61	164.128	286.689	0.0561568	0.203382	0.129769	0.104104
293	GGGGCACAGGGACACGATATCAGTCATTGGTG	GaxgtRY-QSLV	G	x	R	Y	-	Q	S	L	V	3555	2177	1371	538	1674.48	1038.83	609.81	234.762	0.36418	0.225986	0.295083	0.0977177
294	CAGGCACAGGGACACGATATCAGTCATTGGTG	QaxgtRY-QSLV	Q	x	R	Y	-	Q	S	L	V	2455	2444	1175	1567	1156.35	1166.24	522.631	683.777	0.451965	0.586308	0.519136	0.0949949
299	GGGGCACAGGGACACTATATCAGTCATTGGTG	GaxgtLY-QSLV	G	x	L	Y	-	Q	S	L	V	4765	5943	1182	3202	2244.41	2835.92	525.744	1397.23	0.234246	0.49269	0.363468	0.182747
300	CAGGCACAGGGACACTATATCAGTCATTGGTG	QaxgtLY-QSLV	Q	x	L	Y	-	Q	S	L	V	4012	3345	1953	2	1889.73	1596.19	868.679	0.872721	0.459684	0.000546754	0.230115	0.324659
305	GGGGCACAGGGACACGATTTCAGTCATTGGTG	GaxgtRF-QSLV	G	x	R	F	-	Q	S	L	V	3323	4619	1133	758	1565.2	2204.12	503.95	330.761	0.321972	0.150065	0.236018	0.121556
306	CAGGCACAGGGACACGATTTCAGTCATTGGTG	QaxgtRF-QSLV	Q	x	R	F	-	Q	S	L	V	3191	3474	963	1609	1503.02	1657.74	428.335	702.104	0.284982	0.42353	0.354256	0.0979681
311	GGGGCACAGGGACACTATTTCAGTCATTGGTG	GaxgtLF-QSLV	G	x	L	F	-	Q	S	L	V	4180	3118	12462	10290	1968.86	1487.87	5543	4490.15	2.81533	3.01785	2.91659	0.1432
312	CAGGCACAGGGACACTATTTCAGTCATTGGTG	QaxgtLF-QSLV	Q	x	L	F	-	Q	S	L	V	2510	4394	3098	3112	1182.26	2096.76	1377.97	1357.95	1.16554	0.647645	0.906591	0.366204
341	GGGGCACAGGGACACGATATCCGTCATTGGTG	GaxgtRY-PSLV	G	x	R	Y	-	P	S	L	V	8344	7578	4021	2903	3930.19	3616.12	1788.51	1266.76	0.45507	0.350308	0.402689	0.0740775
342	CAGGCACAGGGACACGATATCCGTCATTGGTG	QaxgtRY-PSLV	Q	x	R	Y	-	P	S	L	V	7676	3121	3535	939	3615.55	1489.3	1572.34	409.743	0.434883	0.275125	0.355004	0.112966
347	GGGGCACAGGGACACTATATCCGTCATTGGTG	GaxgtLY-PSLV	G	x	L	Y	-	P	S	L	V	3878	5278	2375	2909	1826.61	2518.59	1056.38	1269.37	0.578327	0.504002	0.541165	0.0525561
348	CAGGCACAGGGACACTATATCCGTCATTGGTG	QaxgtLY-PSLV	Q	x	L	Y	-	P	S	L	V	4273	4844	1272	2778	2012.67	2311.49	565.776	1212.21	0.281107	0.524428	0.402768	0.172054
353	GGGGCACAGGGACACGATTTCCGTCATTGGTG	GaxgtRF-PSLV	G	x	R	F	-	P	S	L	V	11164	10028	3106	299	5258.47	4785.22	1381.52	130.472	0.262724	0.0272656	0.144995	0.166494
354	CAGGCACAGGGACACGATTTCCGTCATTGGTG	QaxgtRF-PSLV	Q	x	R	F	-	P	S	L	V	7704	7419	3918	4288	3628.74	3540.24	1742.7	1871.11	0.480249	0.528527	0.504388	0.034138
359	GGGGCACAGGGACACTATTTCCGTCATTGGTG	GaxgtLF-PSLV	G	x	L	F	-	P	S	L	V	7226	8802	2850	992	3403.59	4200.19	1267.66	432.87	0.372447	0.10306	0.237753	0.190486
360	CAGGCACAGGGACACTATTTCCGTCATTGGTG	QaxgtLF-PSLV	Q	x	L	F	-	P	S	L	V	6893	4868	1667	2921	3246.74	2322.94	741.469	1274.61	0.228373	0.548705	0.388539	0.226509
389	GGGGCACAGGGACACGATATCAGACATTTACG	GaxgtRY-QTFT	G	x	R	Y	-	Q	T	F	T	3092	2956	414	452	1456.39	1410.56	184.144	197.235	0.126438	0.139827	0.133133	0.00946737
395	GGGGCACAGGGACACTATATCAGACATTTACG	GaxgtLY-QTFT	G	x	L	Y	-	Q	T	F	T	3421	3074	1419	354	1611.36	1466.87	631.16	154.472	0.391694	0.105307	0.248501	0.202506
401	GGGGCACAGGGACACGATTTCAGACATTTACG	GaxgtRF-QTFT	G	x	R	F	-	Q	T	F	T	4644	3549	3700	2551	2187.42	1693.53	1645.73	1113.16	0.752363	0.657298	0.70483	0.0672213
407	GGGGCACAGGGACACTATTTCAGACATTTACG	GaxgtLF-QTFT	G	x	L	F	-	Q	T	F	T	2756	3447	647	865	1298.13	1644.86	287.781	377.452	0.221688	0.229474	0.225581	0.00550489
437	GGGGCACAGGGACACGATATCCGACATTTACG	GaxgtRY-PTFT	G	x	R	Y	-	P	T	F	T	3071	3322	2651	1244	1446.5	1585.21	1179.14	542.833	0.815169	0.342435	0.578802	0.334274
443	GGGGCACAGGGACACTATATCCGACATTTACG	GaxgtLY-PTFT	G	x	L	Y	-	P	T	F	T	4116	3297	703	323	1938.72	1573.28	312.689	140.945	0.161286	0.0895862	0.125436	0.0506997
449	GGGGCACAGGGACACGATTTCCGACATTTACG	GaxgtRF-PTFT	G	x	R	F	-	P	T	F	T	5837	6357	3584	2264	2749.34	3033.47	1594.14	987.921	0.579824	0.325673	0.452749	0.179712
455	GGGGCACAGGGACACTATTTCCGACATTTACG	GaxgtLF-PTFT	G	x	L	F	-	P	T	F	T	3562	2453	5635	7486	1677.77	1170.54	2506.4	3266.6	1.49389	2.79068	2.14228	0.916971
485	GGGGCACAGGGACACGATATCAGTCATTTACG	GaxgtRY-QSFT	G	x	R	Y	-	Q	S	F	T	2194	6177	1138	3699	1033.42	2947.58	506.173	1614.1	0.489805	0.547601	0.518703	0.0408679
491	GGGGCACAGGGACACTATATCAGTCATTTACG	GaxgtLY-QSFT	G	x	L	Y	-	Q	S	F	T	6655	4785	219	2	3134.64	2283.34	97.4095	0.872721	0.0310752	0.000382213	0.0157287	0.0217032
497	GGGGCACAGGGACACGATTTCAGTCATTTACG	GaxgtRF-QSFT	G	x	R	F	-	Q	S	F	T	4633	6264	1197	1167	2182.23	2989.09	532.416	509.233	0.243978	0.170364	0.207171	0.0520529
503	GGGGCACAGGGACACTATTTCAGTCATTTACG	GaxgtLF-QSFT	G	x	L	F	-	Q	S	F	T	4072	3809	4739	5367	1917.99	1817.6	2107.87	2341.95	1.099	1.28848	1.19374	0.133985
533	GGGGCACAGGGACACGATATCCGTCATTTACG	GaxgtRY-PSFT	G	x	R	Y	-	P	S	F	T	4116	2329	2292	892	1938.72	1111.37	1019.46	389.234	0.525844	0.35023	0.438037	0.124178
539	GGGGCACAGGGACACTATATCCGTCATTTACG	GaxgtLY-PSFT	G	x	L	Y	-	P	S	F	T	3565	4246	1286	844	1679.19	2026.13	572.003	368.288	0.340643	0.181769	0.261206	0.112341
545	GGGGCACAGGGACACGATTTCCGTCATTTACG	GaxgtRF-PSFT	G	x	R	F	-	P	S	F	T	6666	5965	1504	969	3139.82	2846.42	668.967	422.834	0.213059	0.148549	0.180804	0.0456153
551	GGGGCACAGGGACACTATTTCCGTCATTTACG	GaxgtLF-PSFT	G	x	L	F	-	P	S	F	T	6071	5192	1146	372	2859.56	2477.55	509.732	162.326	0.178255	0.0655188	0.121887	0.0797167
581	GGGGCACAGGGACACGATATCAGACATTGACG	GaxgtRY-QTLT	G	x	R	Y	-	Q	T	L	T	2945	2076	1704	1128	1387.15	990.639	757.926	492.215	0.546389	0.496866	0.521628	0.0350181
587	GGGGCACAGGGACACTATATCAGACATTGACG	GaxgtLY-QTLT	G	x	L	Y	-	Q	T	L	T	1837	3490	1953	1008	865.263	1665.38	868.679	439.852	1.00395	0.264115	0.634031	0.523141
593	GGGGCACAGGGACACGATTTCAGACATTGACG	GaxgtRF-QTLT	G	x	R	F	-	Q	T	L	T	2547	1910	3562	4143	1199.69	911.426	1584.35	1807.84	1.32064	1.98353	1.65208	0.468739
599	GGGGCACAGGGACACTATTTCAGACATTGACG	GaxgtLF-QTLT	G	x	L	F	-	Q	T	L	T	3456	2617	1217	1926	1627.84	1248.8	541.312	840.431	0.332533	0.672993	0.502763	0.240741
629	GGGGCACAGGGACACGATATCCGACATTGACG	GaxgtRY-PTLT	G	x	R	Y	-	P	T	L	T	3154	4075	3084	1670	1485.6	1944.53	1371.74	728.722	0.923359	0.374754	0.649057	0.387922
635	GGGGCACAGGGACACTATATCCGACATTGACG	GaxgtLY-PTLT	G	x	L	Y	-	P	T	L	T	1697	3009	951	752	799.321	1435.85	422.997	328.143	0.529196	0.228535	0.378866	0.212599
641	GGGGCACAGGGACACGATTTCCGACATTGACG	GaxgtRF-PTLT	G	x	R	F	-	P	T	L	T	5086	3689	1443	627	2395.61	1760.34	641.835	273.598	0.267922	0.155423	0.211673	0.0795483
647	GGGGCACAGGGACACTATTTCCGACATTGACG	GaxgtLF-PTLT	G	x	L	F	-	P	T	L	T	5423	4028	3036	3649	2554.34	1922.11	1350.39	1592.28	0.528664	0.828404	0.678534	0.211948
677	GGGGCACAGGGACACGATATCAGTCATTGACG	GaxgtRY-QSLT	G	x	R	Y	-	Q	S	L	T	3108	3846	331	1905	1463.93	1835.26	147.226	831.267	0.100569	0.452943	0.276756	0.249166
683	GGGGCACAGGGACACTATATCAGTCATTGACG	GaxgtLY-QSLT	G	x	L	Y	-	Q	S	L	T	3363	4131	275	355	1584.04	1971.26	122.318	154.908	0.0772189	0.0785834	0.0779012	0.000964838
689	GGGGCACAGGGACACGATTTCAGTCATTGACG	GaxgtRF-QSLT	G	x	R	F	-	Q	S	L	T	3038	1819	2292	1196	1430.96	868.002	1019.46	521.887	0.712434	0.601252	0.656843	0.078618
695	GGGGCACAGGGACACTATTTCAGTCATTGACG	GaxgtLF-QSLT	G	x	L	F	-	Q	S	L	T	3318	2997	1381	1412	1562.84	1430.13	614.258	616.141	0.393039	0.43083	0.411934	0.0267224
725	GGGGCACAGGGACACGATATCCGTCATTGACG	GaxgtRY-PSLT	G	x	R	Y	-	P	S	L	T	2409	2829	537	853	1134.69	1349.96	238.853	372.216	0.210502	0.275724	0.243113	0.0461189
731	GGGGCACAGGGACACTATATCCGTCATTGACG	GaxgtLY-PSLT	G	x	L	Y	-	P	S	L	T	2097	1643	636	808	987.729	784.017	282.888	352.579	0.286402	0.449709	0.368056	0.115475
737	GGGGCACAGGGACACGATTTCCGTCATTGACG	GaxgtRF-PSLT	G	x	R	F	-	P	S	L	T	4027	3615	1089	1380	1896.8	1725.03	484.379	602.178	0.255367	0.349083	0.302225	0.0662674
743	GGGGCACAGGGACACTATTTCCGTCATTGACG	GaxgtLF-PSLT	G	x	L	F	-	P	S	L	T	4853	3751	1588	1920	2285.86	1789.93	706.33	837.813	0.309	0.468071	0.388535	0.11248
770	CAGGCACGAGGGACACGATATCAGACATTTACTG	QaRgtRY-QTFx	Q	R	R	Y	-	Q	T	F	x	4997	2453	1035	1844	2353.69	1170.54	460.36	804.649	0.195591	0.687418	0.441505	0.347774
776	CAGGCACGAGGGACACTATATCAGACATTTACTG	QaRgtLY-QTFx	Q	R	L	Y	-	Q	T	F	x	3515	2499	2199	2830	1655.63	1192.49	978.098	1234.9	0.590769	1.03557	0.813168	0.314519
778	CAGGCACCAGGGACACTATATCAGACATTTACTG	QaPgtLY-QTFx	Q	P	L	Y	-	Q	T	F	x	2918	3811	1823	1152	1374.44	1818.56	810.856	502.688	0.589956	0.276421	0.433188	0.221702
782	CAGGCACGAGGGACACGATTTCAGACATTTACTG	QaRgtRF-QTFx	Q	R	R	F	-	Q	T	F	x	7688	5639	4141	5163	3621.2	2690.85	1841.88	2252.93	0.508639	0.837255	0.672947	0.232367
784	CAGGCACCAGGGACACGATTTCAGACATTTACTG	QaPgtRF-QTFx	Q	P	R	F	-	Q	T	F	x	5188	4917	5184	4811	2443.65	2346.32	2305.8	2099.33	0.943589	0.894732	0.919161	0.0345474
788	CAGGCACGAGGGACACTATTTCAGACATTTACTG	QaRgtLF-QTFx	Q	R	L	F	-	Q	T	F	x	3349	5538	6016	3896	1577.45	2642.66	2675.87	1700.06	1.69633	0.643315	1.16982	0.744595
790	CAGGCACCAGGGACACTATTTCAGACATTTACTG	QaPgtLF-QTFx	Q	P	L	F	-	Q	T	F	x	2234	2039	3062	2109	1052.26	972.983	1361.95	920.285	1.29432	0.945839	1.12008	0.24641
818	CAGGCACGAGGGACACGATATCCGACATTTACTG	QaRgtRY-PTFx	Q	R	R	Y	-	P	T	F	x	3538	2997	1765	3175	1666.47	1430.13	785.058	1385.45	0.471091	0.968757	0.719924	0.351903
820	CAGGCACCAGGGACACGATATCCGACATTTACTG	QaPgtRY-PTFx	Q	P	R	Y	-	P	T	F	x	4330	4189	1145	1507	2039.52	1998.93	509.287	657.596	0.24971	0.328973	0.289342	0.0560478
824	CAGGCACGAGGGACACTATATCCGACATTTACTG	QaRgtLY-PTFx	Q	R	L	Y	-	P	T	F	x	2978	2124	6588	6405	1402.7	1013.54	2930.29	2794.89	2.08904	2.75754	2.42329	0.472703
826	CAGGCACCAGGGACACTATATCCGACATTTACTG	QaPgtLY-PTFx	Q	P	L	Y	-	P	T	F	x	2669	2637	557	2053	1257.15	1258.34	247.749	895.849	0.197072	0.711929	0.4545	0.364059
830	CAGGCACGAGGGACACGATTTCCGACATTTACTG	QaRgtRF-PTFx	Q	R	R	F	-	P	T	F	x	3926	6884	7799	4706	1849.22	3284.95	3468.93	2053.51	1.87589	0.625128	1.25051	0.88442
832	CAGGCACCAGGGACACGATTTCCGACATTTACTG	QaPgtRF-PTFx	Q	P	R	F	-	P	T	F	x	3404	4287	5793	6164	1603.35	2045.7	2576.68	2689.73	1.60706	1.31482	1.46094	0.206643
836	CAGGCACGAGGGACACTATTTCCGACATTTACTG	QaRgtLF-PTFx	Q	R	L	F	-	P	T	F	x	6428	3495	4765	5119	3027.72	1667.77	2119.43	2233.73	0.700011	1.33936	1.01968	0.452084
838	CAGGCACCAGGGACACTATTTCCGACATTTACTG	QaPgtLF-PTFx	Q	P	L	F	-	P	T	F	x	3453	2971	2721	2072	1626.43	1417.72	1210.28	904.139	0.744132	0.637742	0.690937	0.0752292
866	CAGGCACGAGGGACACGATATCAGTCATTTACTG	QaRgtRY-QSFx	Q	R	R	Y	-	Q	S	F	x	3945	4180	3066	5448	1858.17	1994.64	1363.73	2377.29	0.733911	1.19184	0.962876	0.323806
868	CAGGCACCAGGGACACGATATCAGTCATTTACTG	QaPgtRY-QSFx	Q	P	R	Y	-	Q	S	F	x	4598	5894	6327	9676	2165.75	2812.54	2814.2	4222.23	1.29941	1.50122	1.40031	0.142698
872	CAGGCACGAGGGACACTATATCAGTCATTTACTG	QaRgtLY-QSFx	Q	R	L	Y	-	Q	S	F	x	3151	3711	2379	3554	1484.18	1770.84	1058.16	1550.83	0.712958	0.875758	0.794358	0.115117
874	CAGGCACCAGGGACACTATATCAGTCATTTACTG	QaPgtLY-QSFx	Q	P	L	Y	-	Q	S	F	x	4686	3488	1585	1243	2207.2	1664.43	704.996	542.396	0.319407	0.325876	0.322642	0.00457402
878	CAGGCACGAGGGACACGATTTCAGTCATTTACTG	QaRgtRF-QSFx	Q	R	R	F	-	Q	S	F	x	5096	7667	3196	3832	2400.32	3658.59	1421.56	1672.13	0.592237	0.457044	0.52464	0.0955958
880	CAGGCACCAGGGACACGATTTCAGTCATTTACTG	QaPgtRF-QSFx	Q	P	R	F	-	Q	S	F	x	6731	5737	3183	3347	3170.43	2737.62	1415.77	1460.5	0.446555	0.533493	0.490024	0.0614743
884	CAGGCACGAGGGACACTATTTCAGTCATTTACTG	QaRgtLF-QSFx	Q	R	L	F	-	Q	S	F	x	5879	5539	5167	2763	2769.13	2643.13	2298.24	1205.66	0.829952	0.45615	0.643051	0.264318
886	CAGGCACCAGGGACACTATTTCAGTCATTTACTG	QaPgtLF-QSFx	Q	P	L	F	-	Q	S	F	x	3894	2795	3692	4369	1834.15	1333.74	1642.17	1906.46	0.895331	1.42941	1.16237	0.377653
914	CAGGCACGAGGGACACGATATCCGTCATTTACTG	QaRgtRY-PSFx	Q	R	R	Y	-	P	S	F	x	6865	2806	6808	5148	3233.55	1338.98	3028.15	2246.38	0.936477	1.67768	1.30708	0.524109
916	CAGGCACCAGGGACACGATATCCGTCATTTACTG	QaPgtRY-PSFx	Q	P	R	Y	-	P	S	F	x	5490	5082	7399	5997	2585.9	2425.06	3291.02	2616.86	1.27268	1.07909	1.17588	0.136889
920	CAGGCACGAGGGACACTATATCCGTCATTTACTG	QaRgtLY-PSFx	Q	R	L	Y	-	P	S	F	x	4834	4570	4878	2482	2276.91	2180.74	2169.7	1083.05	0.952913	0.496642	0.724777	0.322632
922	CAGGCACCAGGGACACTATATCCGTCATTTACTG	QaPgtLY-PSFx	Q	P	L	Y	-	P	S	F	x	4611	4769	2068	3302	2171.87	2275.7	919.83	1440.86	0.423519	0.633151	0.528335	0.148232
926	CAGGCACGAGGGACACGATTTCCGTCATTTACTG	QaRgtRF-PSFx	Q	R	R	F	-	P	S	F	x	9498	6144	3423	4651	4473.75	2931.83	1522.52	2029.51	0.340324	0.692234	0.516279	0.248838
928	CAGGCACCAGGGACACGATTTCCGTCATTTACTG	QaPgtRF-PSFx	Q	P	R	F	-	P	S	F	x	4878	7444	3257	4119	2297.63	3552.17	1448.69	1797.37	0.630513	0.505991	0.568252	0.0880499
932	CAGGCACGAGGGACACTATTTCCGTCATTTACTG	QaRgtLF-PSFx	Q	R	L	F	-	P	S	F	x	4260	4967	4646	4957	2006.54	2370.18	2066.5	2163.04	1.02988	0.912604	0.971243	0.082928
934	CAGGCACCAGGGACACTATTTCCGTCATTTACTG	QaPgtLF-PSFx	Q	P	L	F	-	P	S	F	x	6111	4450	1971	3944	2878.4	2123.48	876.685	1721.01	0.304574	0.810466	0.55752	0.35772
962	CAGGCACGAGGGACACGATATCAGACATTGACTG	QaRgtRY-QTLx	Q	R	R	Y	-	Q	T	L	x	3326	6882	5148	5213	1566.61	3284	2289.79	2274.75	1.46162	0.692677	1.07715	0.543724
964	CAGGCACCAGGGACACGATATCAGACATTGACTG	QaPgtRY-QTLx	Q	P	R	Y	-	Q	T	L	x	4880	5014	1852	1890	2298.58	2392.61	823.755	824.722	0.358376	0.344695	0.351536	0.00967391
968	CAGGCACGAGGGACACTATATCAGACATTGACTG	QaRgtLY-QTLx	Q	R	L	Y	-	Q	T	L	x	5080	3618	3301	2422	2392.78	1726.46	1468.26	1056.87	0.61362	0.612158	0.612889	0.00103425
970	CAGGCACCAGGGACACTATATCAGACATTGACTG	QaPgtLY-QTLx	Q	P	L	Y	-	Q	T	L	x	2528	3928	862	305	1190.74	1874.39	383.411	133.09	0.321994	0.0710045	0.196499	0.177477
974	CAGGCACGAGGGACACGATTTCAGACATTGACTG	QaRgtRF-QTLx	Q	R	R	F	-	Q	T	L	x	6251	5889	2347	3837	2944.34	2810.15	1043.93	1674.32	0.354553	0.59581	0.475182	0.170594
976	CAGGCACCAGGGACACGATTTCAGACATTGACTG	QaPgtRF-QTLx	Q	P	R	F	-	Q	T	L	x	5039	5759	1567	1099	2373.47	2748.12	696.989	479.56	0.293659	0.174505	0.234082	0.0842541
980	CAGGCACGAGGGACACTATTTCAGACATTGACTG	QaRgtLF-QTLx	Q	R	L	F	-	Q	T	L	x	6396	5896	2812	1907	3012.64	2813.49	1250.76	832.14	0.415169	0.295768	0.355468	0.0844293
982	CAGGCACCAGGGACACTATTTCAGACATTGACTG	QaPgtLF-QTLx	Q	P	L	F	-	Q	T	L	x	2542	3179	1694	1963	1197.33	1516.97	753.478	856.576	0.629297	0.564661	0.596979	0.045705
1010	CAGGCACGAGGGACACGATATCCGACATTGACTG	QaRgtRY-PTLx	Q	R	R	Y	-	P	T	L	x	8000	4692	1133	1258	3768.16	2238.96	503.95	548.942	0.133739	0.245177	0.189458	0.0787989
1012	CAGGCACCAGGGACACGATATCCGACATTGACTG	QaPgtRY-PTLx	Q	P	R	Y	-	P	T	L	x	4659	4329	2299	4914	2194.48	2065.74	1022.58	2144.28	0.465977	1.03802	0.751998	0.404495
1016	CAGGCACGAGGGACACTATATCCGACATTGACTG	QaRgtLY-PTLx	Q	R	L	Y	-	P	T	L	x	4967	3306	4798	3067	2339.56	1577.58	2134.11	1338.32	0.912187	0.848338	0.880262	0.0451486
1018	CAGGCACCAGGGACACTATATCCGACATTGACTG	QaPgtLY-PTLx	Q	P	L	Y	-	P	T	L	x	1788	3179	4596	3453	842.183	1516.97	2044.26	1506.75	2.42734	0.993262	1.7103	1.01405
1022	CAGGCACGAGGGACACGATTTCCGACATTGACTG	QaRgtRF-PTLx	Q	R	R	F	-	P	T	L	x	6263	6953	1213	2159	2950	3317.88	539.533	942.103	0.182893	0.283948	0.23342	0.0714566
1024	CAGGCACCAGGGACACGATTTCCGACATTGACTG	QaPgtRF-PTLx	Q	P	R	F	-	P	T	L	x	5317	8020	8272	8600	2504.41	3827.03	3679.32	3752.7	1.46914	0.980577	1.22486	0.345463
1028	CAGGCACGAGGGACACTATTTCCGACATTGACTG	QaRgtLF-PTLx	Q	R	L	F	-	P	T	L	x	2671	4902	3209	5681	1258.09	2339.17	1427.34	2478.97	1.13452	1.05976	1.09714	0.0528634
1030	CAGGCACCAGGGACACTATTTCCGACATTGACTG	QaPgtLF-PTLx	Q	P	L	F	-	P	T	L	x	2837	4692	1791	640	1336.28	2238.96	796.623	279.271	0.596148	0.124733	0.36044	0.333341
1058	CAGGCACGAGGGACACGATATCAGTCATTGACTG	QaRgtRY-QSLx	Q	R	R	Y	-	Q	S	L	x	6573	8785	3037	2514	3096.01	4192.08	1350.83	1097.01	0.436314	0.261686	0.349	0.12348
1060	CAGGCACCAGGGACACGATATCAGTCATTGACTG	QaPgtRY-QSLx	Q	P	R	Y	-	Q	S	L	x	5090	1610	3583	2480	2397.49	768.27	1593.69	1082.17	0.664733	1.40859	1.03666	0.525984
1064	CAGGCACGAGGGACACTATATCAGTCATTGACTG	QaRgtLY-QSLx	Q	R	L	Y	-	Q	S	L	x	4497	6441	1744	1615	2118.18	3073.56	775.718	704.723	0.36622	0.229286	0.297753	0.0968269
1066	CAGGCACCAGGGACACTATATCAGTCATTGACTG	QaPgtLY-QSLx	Q	P	L	Y	-	Q	S	L	x	2278	2411	1729	2939	1072.98	1150.5	769.046	1282.46	0.716736	1.11471	0.915721	0.281407
1070	CAGGCACGAGGGACACGATTTCAGTCATTGACTG	QaRgtRF-QSLx	Q	R	R	F	-	Q	S	L	x	13010	8690	2739	4603	6127.97	4146.75	1218.29	2008.57	0.198807	0.484372	0.34159	0.201925
1072	CAGGCACCAGGGACACGATTTCAGTCATTGACTG	QaPgtRF-QSLx	Q	P	R	F	-	Q	S	L	x	8332	6370	12788	10902	3924.54	3039.68	5688	4757.2	1.44934	1.56504	1.50719	0.0818074
1076	CAGGCACGAGGGACACTATTTCAGTCATTGACTG	QaRgtLF-QSLx	Q	R	L	F	-	Q	S	L	x	7419	8673	4413	3365	3494.5	4138.64	1962.87	1468.35	0.561703	0.354792	0.458247	0.146308
1078	CAGGCACCAGGGACACTATTTCAGTCATTGACTG	QaPgtLF-QSLx	Q	P	L	F	-	Q	S	L	x	2769	3456	1233	1506	1304.25	1649.16	548.429	657.159	0.420492	0.398482	0.409487	0.0155635
1106	CAGGCACGAGGGACACGATATCCGTCATTGACTG	QaRgtRY-PSLx	Q	R	R	Y	-	P	S	L	x	8108	6358	3069	2798	3819.03	3033.95	1365.07	1220.94	0.357438	0.402425	0.379932	0.0318104
1108	CAGGCACCAGGGACACGATATCCGTCATTGACTG	QaPgtRY-PSLx	Q	P	R	Y	-	P	S	L	x	5240	6549	2407	2843	2468.14	3125.09	1070.61	1240.57	0.433773	0.396972	0.415373	0.0260226
1112	CAGGCACGAGGGACACTATATCCGTCATTGACTG	QaRgtLY-PSLx	Q	R	L	Y	-	P	S	L	x	6337	5694	978	756	2984.85	2717.1	435.007	329.889	0.145738	0.121412	0.133575	0.0172011
1114	CAGGCACCAGGGACACTATATCCGTCATTGACTG	QaPgtLY-PSLx	Q	P	L	Y	-	P	S	L	x	3236	4467	2673	4694	1524.22	2131.59	1188.93	2048.28	0.780025	0.960915	0.87047	0.127909
1118	CAGGCACGAGGGACACGATTTCCGTCATTGACTG	QaRgtRF-PSLx	Q	R	R	F	-	P	S	L	x	11836	6896	9924	9508	5574.99	3290.68	4414.12	4148.92	0.791771	1.26081	1.02629	0.331661
1120	CAGGCACCAGGGACACGATTTCCGTCATTGACTG	QaPgtRF-PSLx	Q	P	R	F	-	P	S	L	x	8073	7396	2930	2415	3802.54	3529.27	1303.24	1053.81	0.342729	0.298592	0.32066	0.0312095
1124	CAGGCACGAGGGACACTATTTCCGTCATTGACTG	QaRgtLF-PSLx	Q	R	L	F	-	P	S	L	x	2632	3613	2489	1673	1239.72	1724.07	1107.09	730.031	0.893011	0.423434	0.658223	0.332041
1126	CAGGCACCAGGGACACTATTTCCGTCATTGACTG	QaPgtLF-PSLx	Q	P	L	F	-	P	S	L	x	3931	6314	1016	1060	1851.58	3012.95	451.909	462.542	0.244067	0.153518	0.198792	0.0640277
																				MAX	3.01785	2.91659

## Sheet: Fig. 2D in-frame Hamming dist
	variant	sequence	aaSeq	Pos1	Pos3	Pos6	Pos7	Pos8ins2aa	Pos9	Pos10	Pos11	Pos12	inA	inB	negA	negB	inA_norm	inB_norm	negA_norm	negB_norm	enrichA	enrichB	enrichAvg	enrichStdDev	WT_HammingDist
1	wtH_noorder	GGGGCACGAGGGACAAGATACCAGACATTTGTG	GaRgtRY-QTFV	G	R	R	Y	-	Q	T	F	V	35466	29639	11180	8415	16705.2	14143.3	4972.78	3671.98	0.297679	0.259626	0.278652	0.0269072	0
2	2	CAGGCACGAGGGACACGATATCAGACATTTGTG	QaRgtRY-QTFV	Q	R	R	Y	-	Q	T	F	V	389	122	1	1	183.227	58.2167	0.444792	0.436361	0.00242755	0.00749545	0.0049615	0.00358355	1
3	4	CAGGCACCAGGGACACGATATCAGACATTTGTG	QaPgtRY-QTFV	Q	P	R	Y	-	Q	T	F	V	147	338	1	4	69.2399	161.289	0.444792	1.74544	0.00642393	0.0108218	0.00862288	0.00310979	2
6	8	CAGGCACGAGGGACACTATATCAGACATTTGTG	QaRgtLY-QTFV	Q	R	L	Y	-	Q	T	F	V	157	342	1	2	73.9501	163.198	0.444792	0.872721	0.00601476	0.00534763	0.0056812	0.00047173	2
7	9	GGGGCACCAGGGACACTATATCAGACATTTGTG	GaPgtLY-QTFV	G	P	L	Y	-	Q	T	F	V	122	577	1	134	57.4644	275.336	0.444792	58.4723	0.00774031	0.212367	0.110054	0.144693	2
10	14	CAGGCACGAGGGACACGATTTCAGACATTTGTG	QaRgtRF-QTFV	Q	R	R	F	-	Q	T	F	V	177	970	1	144	83.3705	462.871	0.444792	62.8359	0.00533513	0.135753	0.0705439	0.0922192	2
11	15	GGGGCACCAGGGACACGATTTCAGACATTTGTG	GaPgtRF-QTFV	G	P	R	F	-	Q	T	F	V	289	221	1	1	136.125	105.458	0.444792	0.436361	0.00326753	0.00413776	0.00370265	0.000615344	2
14	20	CAGGCACGAGGGACACTATTTCAGACATTTGTG	QaRgtLF-QTFV	Q	R	L	F	-	Q	T	F	V	93	616	265	152	43.8048	293.947	117.87	66.3268	2.6908	0.225642	1.45822	1.74313	3
17	25	GGGGCACGAGGGACACGATATACGTTTCAGACATTTGTG	GaRgtRY+QTFV	G	R	R	Y	+	Q	T	F	V	2970	4283	692	312	1398.93	2043.79	307.796	136.145	0.220023	0.0666138	0.143318	0.108477	1
18	26	CAGGCACGAGGGACACGATATACGTTTCAGACATTTGTG	QaRgtRY+QTFV	Q	R	R	Y	+	Q	T	F	V	5135	4195	3777	6029	2418.69	2001.8	1679.98	2630.82	0.694584	1.31423	1.00441	0.438156	2
19	27	GGGGCACCAGGGACACGATATACGTTTCAGACATTTGTG	GaPgtRY+QTFV	G	P	R	Y	+	Q	T	F	V	5570	4508	218	602	2623.58	2151.16	96.9647	262.689	0.0369589	0.122115	0.0795371	0.0602147	2
20	28	CAGGCACCAGGGACACGATATACGTTTCAGACATTTGTG	QaPgtRY+QTFV	Q	P	R	Y	+	Q	T	F	V	2812	5248	687	939	1324.51	2504.27	305.572	409.743	0.230706	0.163617	0.197162	0.047439	3
21	31	GGGGCACGAGGGACACTATATACGTTTCAGACATTTGTG	GaRgtLY+QTFV	G	R	L	Y	+	Q	T	F	V	2908	2344	1	175	1369.73	1118.52	0.444792	76.3631	0.000324731	0.0682713	0.034298	0.0480455	2
22	32	CAGGCACGAGGGACACTATATACGTTTCAGACATTTGTG	QaRgtLY+QTFV	Q	R	L	Y	+	Q	T	F	V	3921	3421	291	148	1846.87	1632.45	129.435	64.5814	0.0700832	0.0395609	0.0548221	0.0215825	3
23	33	GGGGCACCAGGGACACTATATACGTTTCAGACATTTGTG	GaPgtLY+QTFV	G	P	L	Y	+	Q	T	F	V	1987	3325	2	235	935.916	1586.64	0.889584	102.545	0.000950496	0.06463	0.0327902	0.0450282	3
24	34	CAGGCACCAGGGACACTATATACGTTTCAGACATTTGTG	QaPgtLY+QTFV	Q	P	L	Y	+	Q	T	F	V	3783	2936	611	156	1781.87	1401.02	271.768	68.0723	0.152519	0.0485877	0.100553	0.0734903	4
25	37	GGGGCACGAGGGACACGATTTACGTTTCAGACATTTGTG	GaRgtRF+QTFV	G	R	R	F	+	Q	T	F	V	6937	8182	613	245	3267.46	3904.34	272.658	106.908	0.0834462	0.0273819	0.0554141	0.0396434	2
26	38	CAGGCACGAGGGACACGATTTACGTTTCAGACATTTGTG	QaRgtRF+QTFV	Q	R	R	F	+	Q	T	F	V	5554	4555	821	866	2616.04	2173.58	365.174	377.888	0.13959	0.173855	0.156723	0.0242288	3
27	39	GGGGCACCAGGGACACGATTTACGTTTCAGACATTTGTG	GaPgtRF+QTFV	G	P	R	F	+	Q	T	F	V	6820	6650	824	1764	3212.36	3173.29	366.509	769.74	0.114093	0.242569	0.178331	0.0908457	3
28	40	CAGGCACCAGGGACACGATTTACGTTTCAGACATTTGTG	QaPgtRF+QTFV	Q	P	R	F	+	Q	T	F	V	5231	6022	2343	1056	2463.9	2873.62	1042.15	460.797	0.422966	0.160354	0.29166	0.185694	4
29	43	GGGGCACGAGGGACACTATTTACGTTTCAGACATTTGTG	GaRgtLF+QTFV	G	R	L	F	+	Q	T	F	V	3563	4335	931	2	1678.24	2068.6	414.102	0.872721	0.246747	0.000421889	0.123584	0.174178	3
30	44	CAGGCACGAGGGACACTATTTACGTTTCAGACATTTGTG	QaRgtLF+QTFV	Q	R	L	F	+	Q	T	F	V	4403	5139	2	132	2073.9	2452.26	0.889584	57.5996	0.000428943	0.0234884	0.0119587	0.0163055	4
31	45	GGGGCACCAGGGACACTATTTACGTTTCAGACATTTGTG	GaPgtLF+QTFV	G	P	L	F	+	Q	T	F	V	3169	4197	582	303	1492.66	2002.75	258.869	132.217	0.173428	0.0660179	0.119723	0.0759503	4
32	46	CAGGCACCAGGGACACTATTTACGTTTCAGACATTTGTG	QaPgtLF+QTFV	Q	P	L	F	+	Q	T	F	V	3325	3689	717	651	1566.14	1760.34	318.916	284.071	0.203632	0.161373	0.182502	0.0298816	5
33	49	GGGGCACGAGGGACACGATATCCGACATTTGTG	GaRgtRY-PTFV	G	R	R	Y	-	P	T	F	V	244	153	1	1	114.929	73.0095	0.444792	0.436361	0.00387015	0.00597677	0.00492346	0.0014896	1
36	56	CAGGCACGAGGGACACTATATCCGACATTTGTG	QaRgtLY-PTFV	Q	R	L	Y	-	P	T	F	V	344	159	2	1	162.031	75.8726	0.889584	0.436361	0.00549022	0.00575123	0.00562072	0.000184563	3
39	62	CAGGCACGAGGGACACGATTTCCGACATTTGTG	QaRgtRF-PTFV	Q	R	R	F	-	P	T	F	V	614	1625	1	1	289.206	775.428	0.444792	0.436361	0.00153798	0.000562736	0.00105036	0.000689599	3
40	63	GGGGCACCAGGGACACGATTTCCGACATTTGTG	GaPgtRF-PTFV	G	P	R	F	-	P	T	F	V	707	999	1	202	333.011	476.709	0.444792	88.1449	0.00133567	0.184903	0.0931193	0.129802	3
43	67	GGGGCACGAGGGACACTATTTCCGACATTTGTG	GaRgtLF-PTFV	G	R	L	F	-	P	T	F	V	375	172	1	2	176.632	82.076	0.444792	0.872721	0.00251818	0.0106331	0.00657563	0.00573811	3
44	69	GGGGCACCAGGGACACTATTTCCGACATTTGTG	GaPgtLF-PTFV	G	P	L	F	-	P	T	F	V	661	263	1	1	311.344	125.5	0.444792	0.436361	0.00142862	0.00347698	0.0024528	0.00144841	4
47	73	GGGGCACGAGGGACACGATATACGTTTCCGACATTTGTG	GaRgtRY+PTFV	G	R	R	Y	+	P	T	F	V	2188	1274	341	590	1030.59	607.935	151.674	257.453	0.147172	0.423487	0.28533	0.195384	2
48	74	CAGGCACGAGGGACACGATATACGTTTCCGACATTTGTG	QaRgtRY+PTFV	Q	R	R	Y	+	P	T	F	V	2508	3318	589	384	1181.32	1583.3	261.983	167.563	0.221772	0.105831	0.163801	0.0819824	3
49	75	GGGGCACCAGGGACACGATATACGTTTCCGACATTTGTG	GaPgtRY+PTFV	G	P	R	Y	+	P	T	F	V	4844	4141	1665	1214	2281.62	1976.03	740.579	529.742	0.324585	0.268084	0.296334	0.0399519	3
50	76	CAGGCACCAGGGACACGATATACGTTTCCGACATTTGTG	QaPgtRY+PTFV	Q	P	R	Y	+	P	T	F	V	2642	2042	3	264	1244.43	974.414	1.33438	115.199	0.00107228	0.118224	0.0596482	0.0828388	4
51	79	GGGGCACGAGGGACACTATATACGTTTCCGACATTTGTG	GaRgtLY+PTFV	G	R	L	Y	+	P	T	F	V	1446	1427	602	3	681.095	680.945	267.765	1.30908	0.393139	0.00192245	0.197531	0.276632	3
52	80	CAGGCACGAGGGACACTATATACGTTTCCGACATTTGTG	QaRgtLY+PTFV	Q	R	L	Y	+	P	T	F	V	3079	1926	7	301	1450.27	919.061	3.11355	131.345	0.00214687	0.142912	0.0725293	0.0995358	4
53	81	GGGGCACCAGGGACACTATATACGTTTCCGACATTTGTG	GaPgtLY+PTFV	G	P	L	Y	+	P	T	F	V	2017	820	878	403	950.047	391.293	390.528	175.853	0.411061	0.449416	0.430239	0.0271212	4
54	82	CAGGCACCAGGGACACTATATACGTTTCCGACATTTGTG	QaPgtLY+PTFV	Q	P	L	Y	+	P	T	F	V	1982	1048	400	316	933.561	500.091	177.917	137.89	0.190579	0.27573	0.233154	0.0602109	5
55	85	GGGGCACGAGGGACACGATTTACGTTTCCGACATTTGTG	GaRgtRF+PTFV	G	R	R	F	+	P	T	F	V	7060	5856	1709	461	3325.4	2794.4	760.15	201.162	0.228589	0.0719876	0.150288	0.110734	3
56	86	CAGGCACGAGGGACACGATTTACGTTTCCGACATTTGTG	QaRgtRF+PTFV	Q	R	R	F	+	P	T	F	V	6174	5842	2195	1579	2908.08	2787.72	976.319	689.014	0.335727	0.24716	0.291443	0.062626	4
57	87	GGGGCACCAGGGACACGATTTACGTTTCCGACATTTGTG	GaPgtRF+PTFV	G	P	R	F	+	P	T	F	V	6550	4674	1649	1304	3085.18	2230.37	733.462	569.014	0.237737	0.255121	0.246429	0.0122923	4
58	88	CAGGCACCAGGGACACGATTTACGTTTCCGACATTTGTG	QaPgtRF+PTFV	Q	P	R	F	+	P	T	F	V	5946	6990	2115	281	2800.68	3335.53	940.735	122.617	0.335895	0.036761	0.186328	0.21152	5
59	91	GGGGCACGAGGGACACTATTTACGTTTCCGACATTTGTG	GaRgtLF+PTFV	G	R	L	F	+	P	T	F	V	3706	2215	667	736	1745.6	1056.97	296.676	321.161	0.169957	0.303852	0.236904	0.0946781	4
60	92	CAGGCACGAGGGACACTATTTACGTTTCCGACATTTGTG	QaRgtLF+PTFV	Q	R	L	F	+	P	T	F	V	4708	6239	1743	2474	2217.56	2977.16	775.273	1079.56	0.349606	0.362612	0.356109	0.00919679	5
61	93	GGGGCACCAGGGACACTATTTACGTTTCCGACATTTGTG	GaPgtLF+PTFV	G	P	L	F	+	P	T	F	V	2424	2376	5434	4637	1141.75	1133.79	2417	2023.4	2.11692	1.78463	1.95078	0.234966	5
62	94	CAGGCACCAGGGACACTATTTACGTTTCCGACATTTGTG	QaPgtLF+PTFV	Q	P	L	F	+	P	T	F	V	3043	2330	61639	64979	1433.31	1111.84	27416.5	28354.3	19.1281	25.502	22.3151	4.50706	6
63	98	CAGGCACGAGGGACACGATATCAGTCATTTGTG	QaRgtRY-QSFV	Q	R	R	Y	-	Q	S	F	V	635	399	1	2	299.098	190.397	0.444792	0.872721	0.00148711	0.00458369	0.0030354	0.00218961	2
64	99	GGGGCACCAGGGACACGATATCAGTCATTTGTG	GaPgtRY-QSFV	G	P	R	Y	-	Q	S	F	V	254	586	1	5	119.639	279.631	0.444792	2.1818	0.00371778	0.00780243	0.00576011	0.00288828	2
65	100	CAGGCACCAGGGACACGATATCAGTCATTTGTG	QaPgtRY-QSFV	Q	P	R	Y	-	Q	S	F	V	87	255	1	141	40.9787	121.682	0.444792	61.5269	0.0108542	0.505634	0.258244	0.349862	3
68	104	CAGGCACGAGGGACACTATATCAGTCATTTGTG	QaRgtLY-QSFV	Q	R	L	Y	-	Q	S	F	V	210	263	1	2	98.9142	125.5	0.444792	0.872721	0.00449675	0.00695396	0.00572535	0.00173751	3
69	106	CAGGCACCAGGGACACTATATCAGTCATTTGTG	QaPgtLY-QSFV	Q	P	L	Y	-	Q	S	F	V	176	328	1	1	82.8995	156.517	0.444792	0.436361	0.00536544	0.00278794	0.00407669	0.00182256	4
72	110	CAGGCACGAGGGACACGATTTCAGTCATTTGTG	QaRgtRF-QSFV	Q	R	R	F	-	Q	S	F	V	1169	357	1	1	550.622	170.355	0.444792	0.436361	0.000807799	0.00256147	0.00168464	0.00124003	3
73	111	GGGGCACCAGGGACACGATTTCAGTCATTTGTG	GaPgtRF-QSFV	G	P	R	F	-	Q	S	F	V	350	176	2	2	164.857	83.9848	0.889584	0.872721	0.0053961	0.0103914	0.00789376	0.00353223	3
74	112	CAGGCACCAGGGACACGATTTCAGTCATTTGTG	QaPgtRF-QSFV	Q	P	R	F	-	Q	S	F	V	171	270	4	316	80.5444	128.84	1.77917	137.89	0.0220893	1.07024	0.546165	0.741154	4
77	116	CAGGCACGAGGGACACTATTTCAGTCATTTGTG	QaRgtLF-QSFV	Q	R	L	F	-	Q	S	F	V	657	332	3	1	309.46	158.426	1.33438	0.436361	0.00431195	0.00275435	0.00353315	0.00110139	4
78	117	GGGGCACCAGGGACACTATTTCAGTCATTTGTG	GaPgtLF-QSFV	G	P	L	F	-	Q	S	F	V	349	280	1	1	164.386	133.612	0.444792	0.436361	0.00270578	0.00326588	0.00298583	0.000396048	4
79	118	CAGGCACCAGGGACACTATTTCAGTCATTTGTG	QaPgtLF-QSFV	Q	P	L	F	-	Q	S	F	V	1031	484	564	3	485.621	230.958	250.863	1.30908	0.516581	0.00566805	0.261125	0.36127	5
82	121	GGGGCACGAGGGACACGATATACGTTTCAGTCATTTGTG	GaRgtRY+QSFV	G	R	R	Y	+	Q	S	F	V	4781	2540	998	941	2251.95	1212.05	443.903	410.615	0.19712	0.338777	0.267948	0.100167	2
83	122	CAGGCACGAGGGACACGATATACGTTTCAGTCATTTGTG	QaRgtRY+QSFV	Q	R	R	Y	+	Q	S	F	V	5722	6493	3052	3215	2695.18	3098.37	1357.51	1402.9	0.50368	0.452786	0.478233	0.0359872	3
84	123	GGGGCACCAGGGACACGATATACGTTTCAGTCATTTGTG	GaPgtRY+QSFV	G	P	R	Y	+	Q	S	F	V	6696	8435	2086	1456	3153.95	4025.07	927.836	635.341	0.294182	0.157846	0.226014	0.0964043	3
85	124	CAGGCACCAGGGACACGATATACGTTTCAGTCATTTGTG	QaPgtRY+QSFV	Q	P	R	Y	+	Q	S	F	V	3519	4228	376	684	1657.52	2017.54	167.242	298.471	0.100899	0.147938	0.124418	0.0332614	4
86	127	GGGGCACGAGGGACACTATATACGTTTCAGTCATTTGTG	GaRgtLY+QSFV	G	R	L	Y	+	Q	S	F	V	2207	4158	336	746	1039.54	1984.14	149.45	325.525	0.143766	0.164064	0.153915	0.0143528	3
87	128	CAGGCACGAGGGACACTATATACGTTTCAGTCATTTGTG	QaRgtLY+QSFV	Q	R	L	Y	+	Q	S	F	V	2764	2773	682	585	1301.9	1323.24	303.348	255.271	0.233005	0.192914	0.212959	0.0283483	4
88	129	GGGGCACCAGGGACACTATATACGTTTCAGTCATTTGTG	GaPgtLY+QSFV	G	P	L	Y	+	Q	S	F	V	2449	3582	301	4	1153.53	1709.28	133.882	1.74544	0.116064	0.00102116	0.0585423	0.0813472	4
89	130	CAGGCACCAGGGACACTATATACGTTTCAGTCATTTGTG	QaPgtLY+QSFV	Q	P	L	Y	+	Q	S	F	V	3393	2712	1943	124	1598.17	1294.13	864.231	54.1087	0.540763	0.0418109	0.291287	0.352812	5
90	133	GGGGCACGAGGGACACGATTTACGTTTCAGTCATTTGTG	GaRgtRF+QSFV	G	R	R	F	+	Q	S	F	V	10313	10899	4315	5162	4857.63	5200.85	1919.28	2252.49	0.395106	0.433101	0.414104	0.0268664	3
91	134	CAGGCACGAGGGACACGATTTACGTTTCAGTCATTTGTG	QaRgtRF+QSFV	Q	R	R	F	+	Q	S	F	V	7270	10955	2275	652	3424.31	5227.57	1011.9	284.507	0.295505	0.0544243	0.174965	0.17047	4
92	135	GGGGCACCAGGGACACGATTTACGTTTCAGTCATTTGTG	GaPgtRF+QSFV	G	P	R	F	+	Q	S	F	V	9600	11053	1398	1514	4521.79	5274.34	621.819	660.65	0.137516	0.125257	0.131387	0.00866827	4
93	136	CAGGCACCAGGGACACGATTTACGTTTCAGTCATTTGTG	QaPgtRF+QSFV	Q	P	R	F	+	Q	S	F	V	9205	6777	4093	3710	4335.74	3233.89	1820.53	1618.9	0.41989	0.500604	0.460247	0.057073	5
94	139	GGGGCACGAGGGACACTATTTACGTTTCAGTCATTTGTG	GaRgtLF+QSFV	G	R	L	F	+	Q	S	F	V	4221	4654	2049	534	1988.17	2220.82	911.379	233.017	0.4584	0.104923	0.281662	0.249946	4
95	140	CAGGCACGAGGGACACTATTTACGTTTCAGTCATTTGTG	QaRgtLF+QSFV	Q	R	L	F	+	Q	S	F	V	6002	5839	566	316	2827.06	2786.29	251.752	137.89	0.0890509	0.0494887	0.0692698	0.0279747	5
96	141	GGGGCACCAGGGACACTATTTACGTTTCAGTCATTTGTG	GaPgtLF+QSFV	G	P	L	F	+	Q	S	F	V	3821	5349	666	6	1799.77	2552.47	296.232	2.61816	0.164594	0.00102574	0.0828101	0.115661	5
97	142	CAGGCACCAGGGACACTATTTACGTTTCAGTCATTTGTG	QaPgtLF+QSFV	Q	P	L	F	+	Q	S	F	V	3761	4623	2902	1261	1771.51	2206.03	1290.79	550.251	0.728638	0.24943	0.489034	0.338851	6
98	145	GGGGCACGAGGGACACGATATCCGTCATTTGTG	GaRgtRY-PSFV	G	R	R	Y	-	P	S	F	V	1247	224	2	1	587.362	106.89	0.889584	0.436361	0.00151454	0.00408235	0.00279844	0.00181571	2
99	146	CAGGCACGAGGGACACGATATCCGTCATTTGTG	QaRgtRY-PSFV	Q	R	R	Y	-	P	S	F	V	891	1258	1	164	419.679	600.3	0.444792	71.5632	0.00105984	0.119212	0.0601361	0.0835464	3
100	147	GGGGCACCAGGGACACGATATCCGTCATTTGTG	GaPgtRY-PSFV	G	P	R	Y	-	P	S	F	V	748	281	430	3	352.323	134.089	191.261	1.30908	0.542856	0.00976276	0.276309	0.376954	3
101	148	CAGGCACCAGGGACACGATATCCGTCATTTGTG	QaPgtRY-PSFV	Q	P	R	Y	-	P	S	F	V	898	382	3	7	422.976	182.285	1.33438	3.05453	0.00315474	0.0167569	0.00995579	0.00961815	4
106	157	GGGGCACGAGGGACACGATTTCCGTCATTTGTG	GaRgtRF-PSFV	G	R	R	F	-	P	S	F	V	870	497	1	1	409.787	237.162	0.444792	0.436361	0.00108542	0.00183993	0.00146268	0.000533518	3
107	158	CAGGCACGAGGGACACGATTTCCGTCATTTGTG	QaRgtRF-PSFV	Q	R	R	F	-	P	S	F	V	2535	1446	495	4	1194.04	690.011	220.172	1.74544	0.184393	0.00252959	0.0934615	0.128597	4
108	159	GGGGCACCAGGGACACGATTTCCGTCATTTGTG	GaPgtRF-PSFV	G	P	R	F	-	P	S	F	V	926	903	1	1	436.164	430.899	0.444792	0.436361	0.00101978	0.00101267	0.00101623	5.02e-06	4
109	160	CAGGCACCAGGGACACGATTTCCGTCATTTGTG	QaPgtRF-PSFV	Q	P	R	F	-	P	S	F	V	420	381	267	156	197.828	181.808	118.76	68.0723	0.600316	0.374419	0.487367	0.159734	5
112	163	GGGGCACGAGGGACACTATTTCCGTCATTTGTG	GaRgtLF-PSFV	G	R	L	F	-	P	S	F	V	530	306	1	1	249.64	146.019	0.444792	0.436361	0.00178173	0.00298838	0.00238506	0.000853232	4
113	164	CAGGCACGAGGGACACTATTTCCGTCATTTGTG	QaRgtLF-PSFV	Q	R	L	F	-	P	S	F	V	311	1116	4	288	146.487	532.54	1.77917	125.672	0.0121456	0.235986	0.124066	0.158279	5
114	166	CAGGCACCAGGGACACTATTTCCGTCATTTGTG	QaPgtLF-PSFV	Q	P	L	F	-	P	S	F	V	828	136	304	4	390.004	64.8973	135.217	1.74544	0.346706	0.0268955	0.186801	0.22614	6
117	169	GGGGCACGAGGGACACGATATACGTTTCCGTCATTTGTG	GaRgtRY+PSFV	G	R	R	Y	+	P	S	F	V	3383	1861	526	4	1593.46	888.044	233.961	1.74544	0.146826	0.00196549	0.0743955	0.102432	3
118	170	CAGGCACGAGGGACACGATATACGTTTCCGTCATTTGTG	QaRgtRY+PSFV	Q	R	R	Y	+	P	S	F	V	4231	5884	798	509	1992.88	2807.76	354.944	222.108	0.178106	0.0791048	0.128605	0.0700042	4
119	171	GGGGCACCAGGGACACGATATACGTTTCCGTCATTTGTG	GaPgtRY+PSFV	G	P	R	Y	+	P	S	F	V	8491	10330	1828	1346	3999.43	4929.33	813.08	587.342	0.203299	0.119152	0.161226	0.0595007	4
120	172	CAGGCACCAGGGACACGATATACGTTTCCGTCATTTGTG	QaPgtRY+PSFV	Q	P	R	Y	+	P	S	F	V	3732	3450	991	498	1757.85	1646.29	440.789	217.308	0.250755	0.131998	0.191377	0.0839739	5
121	175	GGGGCACGAGGGACACTATATACGTTTCCGTCATTTGTG	GaRgtLY+PSFV	G	R	L	Y	+	P	S	F	V	2994	1822	451	516	1410.23	869.433	200.601	225.162	0.142247	0.258976	0.200611	0.0825398	4
122	176	CAGGCACGAGGGACACTATATACGTTTCCGTCATTTGTG	QaRgtLY+PSFV	Q	R	L	Y	+	P	S	F	V	4107	4826	5817	5044	1934.48	2302.9	2587.36	2201	1.3375	0.955753	1.14662	0.269933	5
123	177	GGGGCACCAGGGACACTATATACGTTTCCGTCATTTGTG	GaPgtLY+PSFV	G	P	L	Y	+	P	S	F	V	2396	2207	588	379	1128.56	1053.15	261.538	165.381	0.231744	0.157034	0.194389	0.0528277	5
124	178	CAGGCACCAGGGACACTATATACGTTTCCGTCATTTGTG	QaPgtLY+PSFV	Q	P	L	Y	+	P	S	F	V	3686	2966	4327	1749	1736.18	1415.33	1924.62	763.195	1.10854	0.539233	0.823884	0.402558	6
125	181	GGGGCACGAGGGACACGATTTACGTTTCCGTCATTTGTG	GaRgtRF+PSFV	G	R	R	F	+	P	S	F	V	7520	10583	2582	1362	3542.07	5050.06	1148.45	594.323	0.324232	0.117686	0.220959	0.14605	4
126	182	CAGGCACGAGGGACACGATTTACGTTTCCGTCATTTGTG	QaRgtRF+PSFV	Q	R	R	F	+	P	S	F	V	13033	12648	1291	1034	6138.8	6035.45	574.227	451.197	0.0935405	0.0747578	0.0841492	0.0132814	5
127	183	GGGGCACCAGGGACACGATTTACGTTTCCGTCATTTGTG	GaPgtRF+PSFV	G	P	R	F	+	P	S	F	V	13230	11077	1398	1796	6231.59	5285.79	621.819	783.704	0.099785	0.148266	0.124026	0.0342813	5
128	184	CAGGCACCAGGGACACGATTTACGTTTCCGTCATTTGTG	QaPgtRF+PSFV	Q	P	R	F	+	P	S	F	V	11994	6807	2446	1341	5649.41	3248.21	1087.96	585.16	0.19258	0.180149	0.186364	0.0087901	6
129	187	GGGGCACGAGGGACACTATTTACGTTTCCGTCATTTGTG	GaRgtLF+PSFV	G	R	L	F	+	P	S	F	V	5934	5116	2709	977	2795.03	2441.28	1204.94	426.324	0.431101	0.174631	0.302866	0.181352	5
130	188	CAGGCACGAGGGACACTATTTACGTTTCCGTCATTTGTG	QaRgtLF+PSFV	Q	R	L	F	+	P	S	F	V	7095	4385	6934	5572	3341.89	2092.46	3084.19	2431.4	0.922889	1.16198	1.04244	0.169064	6
131	189	GGGGCACCAGGGACACTATTTACGTTTCCGTCATTTGTG	GaPgtLF+PSFV	G	P	L	F	+	P	S	F	V	5504	5229	72857	86057	2592.49	2495.21	32406.2	37551.9	12.5	15.0496	13.7748	1.80283	6
132	190	CAGGCACCAGGGACACTATTTACGTTTCCGTCATTTGTG	QaPgtLF+PSFV	Q	P	L	F	+	P	S	F	V	6434	3928	183539	208060	3030.54	1874.39	81636.7	90789.2	26.938	48.4367	37.6874	15.2019	7
133	196	CAGGCACCAGGGACACGATATCAGACATTGGTG	QaPgtRY-QTLV	Q	P	R	Y	-	Q	T	L	V	176	351	2	6	82.8995	167.492	0.889584	2.61816	0.0107309	0.0156315	0.0131812	0.00346529	3
136	200	CAGGCACGAGGGACACTATATCAGACATTGGTG	QaRgtLY-QTLV	Q	R	L	Y	-	Q	T	L	V	158	110	1	1	74.4211	52.4905	0.444792	0.436361	0.00597669	0.00831314	0.00714492	0.00165212	3
139	205	GGGGCACGAGGGACACGATTTCAGACATTGGTG	GaRgtRF-QTLV	G	R	R	F	-	Q	T	L	V	675	244	1	411	317.938	116.433	0.444792	179.344	0.00139899	1.54032	0.770857	1.08818	2
140	206	CAGGCACGAGGGACACGATTTCAGACATTGGTG	QaRgtRF-QTLV	Q	R	R	F	-	Q	T	L	V	152	660	903	450	71.595	314.943	401.647	196.362	5.60999	0.623485	3.11674	3.52599	3
141	207	GGGGCACCAGGGACACGATTTCAGACATTGGTG	GaPgtRF-QTLV	G	P	R	F	-	Q	T	L	V	401	728	2	2	188.879	347.392	0.889584	0.872721	0.00470981	0.00251221	0.00361101	0.00155394	3
142	208	CAGGCACCAGGGACACGATTTCAGACATTGGTG	QaPgtRF-QTLV	Q	P	R	F	-	Q	T	L	V	345	970	2	1	162.502	462.871	0.889584	0.436361	0.0054743	0.000942727	0.00320851	0.00320431	4
145	212	CAGGCACGAGGGACACTATTTCAGACATTGGTG	QaRgtLF-QTLV	Q	R	L	F	-	Q	T	L	V	251	289	2	1	118.226	137.907	0.889584	0.436361	0.00752444	0.00316417	0.00534431	0.00308318	4
146	214	CAGGCACCAGGGACACTATTTCAGACATTGGTG	QaPgtLF-QTLV	Q	P	L	F	-	Q	T	L	V	521	660	2	2	245.401	314.943	0.889584	0.872721	0.00362502	0.00277105	0.00319803	0.000603849	5
149	217	GGGGCACGAGGGACACGATATACGTTTCAGACATTGGTG	GaRgtRY+QTLV	G	R	R	Y	+	Q	T	L	V	2865	3477	184	747	1349.47	1659.18	81.8418	325.961	0.0606473	0.19646	0.128554	0.096034	2
150	218	CAGGCACGAGGGACACGATATACGTTTCAGACATTGGTG	QaRgtRY+QTLV	Q	R	R	Y	+	Q	T	L	V	7575	6343	1569	1459	3567.97	3026.79	697.879	636.65	0.195595	0.210338	0.202967	0.0104249	3
151	219	GGGGCACCAGGGACACGATATACGTTTCAGACATTGGTG	GaPgtRY+QTLV	G	P	R	Y	+	Q	T	L	V	5722	5551	3207	2743	2695.18	2648.86	1426.45	1196.94	0.52926	0.451869	0.490564	0.0547239	3
152	220	CAGGCACCAGGGACACGATATACGTTTCAGACATTGGTG	QaPgtRY+QTLV	Q	P	R	Y	+	Q	T	L	V	3977	6604	630	516	1873.25	3151.34	280.219	225.162	0.14959	0.0714497	0.11052	0.0552536	4
154	223	GGGGCACGAGGGACACTATATACGTTTCAGACATTGGTG	GaRgtLY+QTLV	G	R	L	Y	+	Q	T	L	V	2104	3002	840	136	991.026	1432.51	373.625	59.3451	0.377009	0.0414272	0.209218	0.237292	3
155	224	CAGGCACGAGGGACACTATATACGTTTCAGACATTGGTG	QaRgtLY+QTLV	Q	R	L	Y	+	Q	T	L	V	5357	3302	130	128	2523.25	1575.67	57.823	55.8542	0.022916	0.0354479	0.029182	0.00886137	4
156	225	GGGGCACCAGGGACACTATATACGTTTCAGACATTGGTG	GaPgtLY+QTLV	G	P	L	Y	+	Q	T	L	V	2695	4016	225	147	1269.4	1916.38	100.078	64.145	0.0788391	0.033472	0.0561555	0.0320794	4
157	226	CAGGCACCAGGGACACTATATACGTTTCAGACATTGGTG	QaPgtLY+QTLV	Q	P	L	Y	+	Q	T	L	V	3007	3093	319	272	1416.36	1475.94	141.889	118.69	0.100179	0.0804168	0.0902977	0.0139738	5
158	229	GGGGCACGAGGGACACGATTTACGTTTCAGACATTGGTG	GaRgtRF+QTLV	G	R	R	F	+	Q	T	L	V	6647	5524	2287	1342	3130.87	2635.98	1017.24	585.596	0.324907	0.222155	0.273531	0.0726561	3
159	230	CAGGCACGAGGGACACGATTTACGTTTCAGACATTGGTG	QaRgtRF+QTLV	Q	R	R	F	+	Q	T	L	V	8761	11315	1722	753	4126.6	5399.36	765.932	328.58	0.185608	0.0608553	0.123232	0.0882137	4
160	231	GGGGCACCAGGGACACGATTTACGTTTCAGACATTGGTG	GaPgtRF+QTLV	G	P	R	F	+	Q	T	L	V	6794	6708	1434	1925	3200.11	3200.97	637.832	839.994	0.199316	0.262419	0.230867	0.0446208	4
161	232	CAGGCACCAGGGACACGATTTACGTTTCAGACATTGGTG	QaPgtRF+QTLV	Q	P	R	F	+	Q	T	L	V	5658	4518	1142	102	2665.03	2155.93	507.953	44.5088	0.190599	0.0206448	0.105622	0.120176	5
162	235	GGGGCACGAGGGACACTATTTACGTTTCAGACATTGGTG	GaRgtLF+QTLV	G	R	L	F	+	Q	T	L	V	4439	5947	292	804	2090.86	2837.83	129.879	350.834	0.0621177	0.123628	0.0928727	0.0434941	4
163	236	CAGGCACGAGGGACACTATTTACGTTTCAGACATTGGTG	QaRgtLF+QTLV	Q	R	L	F	+	Q	T	L	V	6742	5977	1793	2112	3175.62	2852.14	797.512	921.594	0.251136	0.323123	0.28713	0.0509026	5
164	237	GGGGCACCAGGGACACTATTTACGTTTCAGACATTGGTG	GaPgtLF+QTLV	G	P	L	F	+	Q	T	L	V	2885	5258	790	116	1358.89	2509.05	351.386	50.6178	0.258583	0.0201741	0.139378	0.16858	5
165	238	CAGGCACCAGGGACACTATTTACGTTTCAGACATTGGTG	QaPgtLF+QTLV	Q	P	L	F	+	Q	T	L	V	4209	4850	887	150	1982.52	2314.35	394.531	65.4541	0.199004	0.0282818	0.113643	0.120719	6
166	241	GGGGCACGAGGGACACGATATCCGACATTGGTG	GaRgtRY-PTLV	G	R	R	Y	-	P	T	L	V	153	370	327	1	72.066	176.559	145.447	0.436361	2.01825	0.00247147	1.01036	1.42537	2
167	242	CAGGCACGAGGGACACGATATCCGACATTGGTG	QaRgtRY-PTLV	Q	R	R	Y	-	P	T	L	V	913	925	1	1	430.041	441.397	0.444792	0.436361	0.0010343	0.00098859	0.00101145	3.23e-05	3
168	243	GGGGCACCAGGGACACGATATCCGACATTGGTG	GaPgtRY-PTLV	G	P	R	Y	-	P	T	L	V	141	415	2	5	66.4138	198.032	0.889584	2.1818	0.0133946	0.0110174	0.012206	0.0016809	3
169	244	CAGGCACCAGGGACACGATATCCGACATTGGTG	QaPgtRY-PTLV	Q	P	R	Y	-	P	T	L	V	428	297	1	2	201.596	141.724	0.444792	0.872721	0.00220635	0.00615788	0.00418212	0.00279415	4
172	247	GGGGCACGAGGGACACTATATCCGACATTGGTG	GaRgtLY-PTLV	G	R	L	Y	-	P	T	L	V	110	247	1	1	51.8122	117.865	0.444792	0.436361	0.0085847	0.00370221	0.00614346	0.00345245	3
175	254	CAGGCACGAGGGACACGATTTCCGACATTGGTG	QaRgtRF-PTLV	Q	R	R	F	-	P	T	L	V	595	745	790	1	280.257	355.504	351.386	0.436361	1.2538	0.00122744	0.627513	0.885702	4
176	256	CAGGCACCAGGGACACGATTTCCGACATTGGTG	QaPgtRF-PTLV	Q	P	R	F	-	P	T	L	V	337	361	752	141	158.734	172.264	334.484	61.5269	2.1072	0.357166	1.23218	1.23746	5
179	259	GGGGCACGAGGGACACTATTTCCGACATTGGTG	GaRgtLF-PTLV	G	R	L	F	-	P	T	L	V	177	287	1	1	83.3705	136.952	0.444792	0.436361	0.00533513	0.00318622	0.00426067	0.00151951	4
180	260	CAGGCACGAGGGACACTATTTCCGACATTGGTG	QaRgtLF-PTLV	Q	R	L	F	-	P	T	L	V	542	1229	1	1	255.293	586.462	0.444792	0.436361	0.00174228	0.000744056	0.00124317	0.000705853	5
181	262	CAGGCACCAGGGACACTATTTCCGACATTGGTG	QaPgtLF-PTLV	Q	P	L	F	-	P	T	L	V	207	237	3	1	97.5011	113.093	1.33438	0.436361	0.0136858	0.00385842	0.00877209	0.00694898	6
184	265	GGGGCACGAGGGACACGATATACGTTTCCGACATTGGTG	GaRgtRY+PTLV	G	R	R	Y	+	P	T	L	V	1990	3118	181	359	937.329	1487.87	80.5074	156.653	0.0858902	0.105287	0.0955888	0.0137159	3
185	266	CAGGCACGAGGGACACGATATACGTTTCCGACATTGGTG	QaRgtRY+PTLV	Q	R	R	Y	+	P	T	L	V	4639	5057	1400	1	2185.06	2413.13	622.709	0.436361	0.284985	0.000180828	0.142583	0.201387	4
186	267	GGGGCACCAGGGACACGATATACGTTTCCGACATTGGTG	GaPgtRY+PTLV	G	P	R	Y	+	P	T	L	V	4397	2840	279	118	2071.07	1355.21	124.097	51.4906	0.0599192	0.0379946	0.0489569	0.015503	4
187	268	CAGGCACCAGGGACACGATATACGTTTCCGACATTGGTG	QaPgtRY+PTLV	Q	P	R	Y	+	P	T	L	V	1583	1340	582	801	745.624	639.43	258.869	349.525	0.347184	0.54662	0.446902	0.141022	5
188	271	GGGGCACGAGGGACACTATATACGTTTCCGACATTGGTG	GaRgtLY+PTLV	G	R	L	Y	+	P	T	L	V	1393	1258	152	1388	656.131	600.3	67.6084	605.669	0.103041	1.00894	0.555992	0.640569	4
189	272	CAGGCACGAGGGACACTATATACGTTTCCGACATTGGTG	QaRgtLY+PTLV	Q	R	L	Y	+	P	T	L	V	2264	2939	3	901	1066.39	1402.45	1.33438	393.161	0.0012513	0.280339	0.140795	0.197345	5
190	273	GGGGCACCAGGGACACTATATACGTTTCCGACATTGGTG	GaPgtLY+PTLV	G	P	L	Y	+	P	T	L	V	1556	1599	1	151	732.907	763.021	0.444792	65.8905	0.000606888	0.0863548	0.0434808	0.0606329	5
191	274	CAGGCACCAGGGACACTATATACGTTTCCGACATTGGTG	QaPgtLY+PTLV	Q	P	L	Y	+	P	T	L	V	2697	1755	1200	1289	1270.34	837.462	533.751	562.469	0.420163	0.671635	0.545899	0.177818	6
192	277	GGGGCACGAGGGACACGATTTACGTTTCCGACATTGGTG	GaRgtRF+PTLV	G	R	R	F	+	P	T	L	V	5941	8488	431	1648	2798.33	4050.36	191.705	719.122	0.0685071	0.177545	0.123026	0.0771018	4
193	278	CAGGCACGAGGGACACGATTTACGTTTCCGACATTGGTG	QaRgtRF+PTLV	Q	R	R	F	+	P	T	L	V	6776	7036	1801	3524	3191.63	3357.48	801.071	1537.74	0.250991	0.458002	0.354497	0.146379	5
194	279	GGGGCACCAGGGACACGATTTACGTTTCCGACATTGGTG	GaPgtRF+PTLV	G	P	R	F	+	P	T	L	V	4910	5294	929	1146	2312.71	2526.22	413.212	500.069	0.17867	0.197951	0.188311	0.0136338	5
195	280	CAGGCACCAGGGACACGATTTACGTTTCCGACATTGGTG	QaPgtRF+PTLV	Q	P	R	F	+	P	T	L	V	3168	4397	650	427	1492.19	2098.19	289.115	186.326	0.193752	0.0888033	0.141278	0.0742099	6
197	283	GGGGCACGAGGGACACTATTTACGTTTCCGACATTGGTG	GaRgtLF+PTLV	G	R	L	F	+	P	T	L	V	2531	2181	1834	259	1192.15	1040.74	815.749	113.017	0.684266	0.108593	0.39643	0.407062	5
198	284	CAGGCACGAGGGACACTATTTACGTTTCCGACATTGGTG	QaRgtLF+PTLV	Q	R	L	F	+	P	T	L	V	2343	3392	264	149	1103.6	1618.62	117.425	65.0177	0.106402	0.0401687	0.0732853	0.046834	6
199	285	GGGGCACCAGGGACACTATTTACGTTTCCGACATTGGTG	GaPgtLF+PTLV	G	P	L	F	+	P	T	L	V	2561	1324	490	536	1206.28	631.795	217.948	233.889	0.180678	0.370198	0.275438	0.134011	6
200	286	CAGGCACCAGGGACACTATTTACGTTTCCGACATTGGTG	QaPgtLF+PTLV	Q	P	L	F	+	P	T	L	V	3057	2313	35842	27471	1439.91	1103.73	15942.2	11987.3	11.0717	10.8607	10.9662	0.149229	7
201	290	CAGGCACGAGGGACACGATATCAGTCATTGGTG	QaRgtRY-QSLV	Q	R	R	Y	-	Q	S	L	V	292	805	3	1	137.538	384.135	1.33438	0.436361	0.00970189	0.00113596	0.00541892	0.00605703	3
202	291	GGGGCACCAGGGACACGATATCAGTCATTGGTG	GaPgtRY-QSLV	G	P	R	Y	-	Q	S	L	V	238	247	300	1	112.103	117.865	133.438	0.436361	1.19032	0.00370221	0.597009	0.839063	3
205	297	GGGGCACCAGGGACACTATATCAGTCATTGGTG	GaPgtLY-QSLV	G	P	L	Y	-	Q	S	L	V	223	571	3	115	105.037	272.473	1.33438	50.1815	0.0127038	0.18417	0.098437	0.121245	4
208	301	GGGGCACGAGGGACACGATTTCAGTCATTGGTG	GaRgtRF-QSLV	G	R	R	F	-	Q	S	L	V	905	634	1	1	426.273	302.536	0.444792	0.436361	0.00104345	0.00144234	0.00124289	0.000282064	3
209	302	CAGGCACGAGGGACACGATTTCAGTCATTGGTG	QaRgtRF-QSLV	Q	R	R	F	-	Q	S	L	V	558	1032	327	1	262.829	492.456	145.447	0.436361	0.55339	0.00088609	0.277138	0.390679	4
210	303	GGGGCACCAGGGACACGATTTCAGTCATTGGTG	GaPgtRF-QSLV	G	P	R	F	-	Q	S	L	V	591	1559	1	128	278.373	743.933	0.444792	55.8542	0.00159783	0.0750795	0.0383387	0.0519594	4
211	304	CAGGCACCAGGGACACGATTTCAGTCATTGGTG	QaPgtRF-QSLV	Q	P	R	F	-	Q	S	L	V	631	1092	1	146	297.213	521.087	0.444792	63.7087	0.00149654	0.122261	0.0618788	0.0853934	5
214	308	CAGGCACGAGGGACACTATTTCAGTCATTGGTG	QaRgtLF-QSLV	Q	R	L	F	-	Q	S	L	V	287	793	1	1	135.183	378.409	0.444792	0.436361	0.0032903	0.00115315	0.00222173	0.0015112	5
217	313	GGGGCACGAGGGACACGATATACGTTTCAGTCATTGGTG	GaRgtRY+QSLV	G	R	R	Y	+	Q	S	L	V	5596	4467	340	408	2635.83	2131.59	151.229	178.035	0.0573745	0.0835222	0.0704484	0.0184892	3
218	314	CAGGCACGAGGGACACGATATACGTTTCAGTCATTGGTG	QaRgtRY+QSLV	Q	R	R	Y	+	Q	S	L	V	9033	6710	5026	4214	4254.72	3201.92	2235.53	1838.82	0.525422	0.574288	0.549855	0.0345533	4
219	315	GGGGCACCAGGGACACGATATACGTTTCAGTCATTGGTG	GaPgtRY+QSLV	G	P	R	Y	+	Q	S	L	V	5541	7267	1958	1443	2609.92	3467.71	870.903	629.669	0.333689	0.18158	0.257635	0.107557	4
220	316	CAGGCACCAGGGACACGATATACGTTTCAGTCATTGGTG	QaPgtRY+QSLV	Q	P	R	Y	+	Q	S	L	V	5105	5572	2021	1593	2404.56	2658.88	898.925	695.123	0.373842	0.261434	0.317638	0.0794846	5
221	319	GGGGCACGAGGGACACTATATACGTTTCAGTCATTGGTG	GaRgtLY+QSLV	G	R	L	Y	+	Q	S	L	V	2654	3021	474	402	1250.09	1441.58	210.831	175.417	0.168654	0.121684	0.145169	0.0332125	4
222	320	CAGGCACGAGGGACACTATATACGTTTCAGTCATTGGTG	QaRgtLY+QSLV	Q	R	L	Y	+	Q	S	L	V	3202	3588	808	742	1508.21	1712.14	359.392	323.78	0.238291	0.189108	0.213699	0.034778	5
223	321	GGGGCACCAGGGACACTATATACGTTTCAGTCATTGGTG	GaPgtLY+QSLV	G	P	L	Y	+	Q	S	L	V	5204	5143	1719	849	2451.19	2454.17	764.598	370.47	0.31193	0.150955	0.231443	0.113826	5
224	322	CAGGCACCAGGGACACTATATACGTTTCAGTCATTGGTG	QaPgtLY+QSLV	Q	P	L	Y	+	Q	S	L	V	2905	3789	809	16	1368.31	1808.06	359.837	6.98177	0.262979	0.00386147	0.13342	0.183223	6
225	325	GGGGCACGAGGGACACGATTTACGTTTCAGTCATTGGTG	GaRgtRF+QSLV	G	R	R	F	+	Q	S	L	V	7086	8790	1639	1432	3337.65	4194.47	729.014	624.869	0.218422	0.148974	0.183698	0.0491066	4
226	326	CAGGCACGAGGGACACGATTTACGTTTCAGTCATTGGTG	QaRgtRF+QSLV	Q	R	R	F	+	Q	S	L	V	8920	11889	1328	1044	4201.5	5673.27	590.684	455.561	0.140589	0.0802995	0.110444	0.0426311	5
227	327	GGGGCACCAGGGACACGATTTACGTTTCAGTCATTGGTG	GaPgtRF+QSLV	G	P	R	F	+	Q	S	L	V	10247	9418	1339	919	4826.54	4494.14	595.577	401.015	0.123396	0.0892308	0.106313	0.0241586	5
228	328	CAGGCACCAGGGACACGATTTACGTTTCAGTCATTGGTG	QaPgtRF+QSLV	Q	P	R	F	+	Q	S	L	V	5923	7999	1000	464	2789.85	3817.01	444.792	202.471	0.159432	0.0530445	0.106238	0.0752275	6
230	331	GGGGCACGAGGGACACTATTTACGTTTCAGTCATTGGTG	GaRgtLF+QSLV	G	R	L	F	+	Q	S	L	V	4856	4592	4	664	2287.27	2191.24	1.77917	289.744	0.000777856	0.132228	0.066503	0.0929494	5
231	332	CAGGCACGAGGGACACTATTTACGTTTCAGTCATTGGTG	QaRgtLF+QSLV	Q	R	L	F	+	Q	S	L	V	6328	6140	551	764	2980.61	2929.92	245.08	333.38	0.0822249	0.113784	0.0980046	0.022316	6
232	333	GGGGCACCAGGGACACTATTTACGTTTCAGTCATTGGTG	GaPgtLF+QSLV	G	P	L	F	+	Q	S	L	V	4928	3925	1549	490	2321.19	1872.96	688.983	213.817	0.296824	0.11416	0.205492	0.129163	6
233	334	CAGGCACCAGGGACACTATTTACGTTTCAGTCATTGGTG	QaPgtLF+QSLV	Q	P	L	F	+	Q	S	L	V	4636	4403	532	378	2183.65	2101.05	236.629	164.944	0.108364	0.0785056	0.093435	0.0211132	7
235	337	GGGGCACGAGGGACACGATATCCGTCATTGGTG	GaRgtRY-PSLV	G	R	R	Y	-	P	S	L	V	1374	1160	1	1	647.181	553.536	0.444792	0.436361	0.000687276	0.000788315	0.000737796	7.14e-05	3
236	338	CAGGCACGAGGGACACGATATCCGTCATTGGTG	QaRgtRY-PSLV	Q	R	R	Y	-	P	S	L	V	1319	1600	321	406	621.275	763.498	142.778	177.162	0.229815	0.232041	0.230928	0.00157374	4
237	339	GGGGCACCAGGGACACGATATCCGTCATTGGTG	GaPgtRY-PSLV	G	P	R	Y	-	P	S	L	V	401	499	2	275	188.879	238.116	0.889584	119.999	0.00470981	0.503953	0.254331	0.353018	4
238	340	CAGGCACCAGGGACACGATATCCGTCATTGGTG	QaPgtRY-PSLV	Q	P	R	Y	-	P	S	L	V	955	588	1453	268	449.824	280.585	646.283	116.945	1.43675	0.416788	0.926767	0.72122	5
241	344	CAGGCACGAGGGACACTATATCCGTCATTGGTG	QaRgtLY-PSLV	Q	R	L	Y	-	P	S	L	V	718	414	1	178	338.192	197.555	0.444792	77.6722	0.00131521	0.393167	0.197241	0.277081	5
244	349	GGGGCACGAGGGACACGATTTCCGTCATTGGTG	GaRgtRF-PSLV	G	R	R	F	-	P	S	L	V	1332	841	1	558	627.398	401.314	0.444792	243.489	0.000708947	0.606731	0.30372	0.428522	4
245	350	CAGGCACGAGGGACACGATTTCCGTCATTGGTG	QaRgtRF-PSLV	Q	R	R	F	-	P	S	L	V	2033	1047	605	153	957.583	499.614	269.099	66.7632	0.281019	0.13363	0.207324	0.10422	5
246	351	GGGGCACCAGGGACACGATTTCCGTCATTGGTG	GaPgtRF-PSLV	G	P	R	F	-	P	S	L	V	1671	690	2	149	787.074	329.258	0.889584	65.0177	0.00113024	0.197467	0.0992987	0.138831	5
247	352	CAGGCACCAGGGACACGATTTCCGTCATTGGTG	QaPgtRF-PSLV	Q	P	R	F	-	P	S	L	V	1191	1127	3	6	560.985	537.789	1.33438	2.61816	0.00237863	0.00486839	0.00362351	0.00176052	6
250	355	GGGGCACGAGGGACACTATTTCCGTCATTGGTG	GaRgtLF-PSLV	G	R	L	F	-	P	S	L	V	429	347	297	1	202.067	165.584	132.103	0.436361	0.653758	0.00263529	0.328197	0.460413	5
251	356	CAGGCACGAGGGACACTATTTCCGTCATTGGTG	QaRgtLF-PSLV	Q	R	L	F	-	P	S	L	V	345	1006	4	3	162.502	480.049	1.77917	1.30908	0.0109486	0.00272697	0.00683779	0.00581357	6
252	357	GGGGCACCAGGGACACTATTTCCGTCATTGGTG	GaPgtLF-PSLV	G	P	L	F	-	P	S	L	V	298	587	2	5	140.364	280.108	0.889584	2.1818	0.0063377	0.00778914	0.00706342	0.00102633	6
253	358	CAGGCACCAGGGACACTATTTCCGTCATTGGTG	QaPgtLF-PSLV	Q	P	L	F	-	P	S	L	V	700	971	4	133	329.714	463.348	1.77917	58.036	0.0053961	0.125254	0.0653248	0.084752	7
256	361	GGGGCACGAGGGACACGATATACGTTTCCGTCATTGGTG	GaRgtRY+PSLV	G	R	R	Y	+	P	S	L	V	4848	5926	1301	484	2283.5	2827.81	578.675	211.199	0.253415	0.0746864	0.164051	0.12638	4
257	362	CAGGCACGAGGGACACGATATACGTTTCCGTCATTGGTG	QaRgtRY+PSLV	Q	R	R	Y	+	P	S	L	V	5667	5171	2694	1123	2669.27	2467.53	1198.27	490.033	0.448913	0.198593	0.323753	0.177003	5
258	363	GGGGCACCAGGGACACGATATACGTTTCCGTCATTGGTG	GaPgtRY+PSLV	G	P	R	Y	+	P	S	L	V	7450	6014	1593	822	3509.1	2869.8	708.554	358.689	0.201919	0.124987	0.163453	0.054399	5
259	364	CAGGCACCAGGGACACGATATACGTTTCCGTCATTGGTG	QaPgtRY+PSLV	Q	P	R	Y	+	P	S	L	V	3814	3115	552	634	1796.47	1486.44	245.525	276.653	0.136671	0.186118	0.161395	0.0349645	6
260	367	GGGGCACGAGGGACACTATATACGTTTCCGTCATTGGTG	GaRgtLY+PSLV	G	R	L	Y	+	P	S	L	V	2696	3607	704	403	1269.87	1721.21	313.134	175.853	0.246587	0.102168	0.174378	0.10212	5
261	368	CAGGCACGAGGGACACTATATACGTTTCCGTCATTGGTG	QaRgtLY+PSLV	Q	R	L	Y	+	P	S	L	V	3031	2817	491	500	1427.66	1344.23	218.393	218.18	0.152973	0.162308	0.15764	0.00660142	6
262	369	GGGGCACCAGGGACACTATATACGTTTCCGTCATTGGTG	GaPgtLY+PSLV	G	P	L	Y	+	P	S	L	V	2877	3031	769	346	1355.12	1446.35	342.045	150.981	0.252409	0.104387	0.178398	0.104667	6
263	370	CAGGCACCAGGGACACTATATACGTTTCCGTCATTGGTG	QaPgtLY+PSLV	Q	P	L	Y	+	P	S	L	V	2655	1816	697	845	1250.56	866.57	310.02	368.725	0.247906	0.425499	0.336702	0.125578	7
264	373	GGGGCACGAGGGACACGATTTACGTTTCCGTCATTGGTG	GaRgtRF+PSLV	G	R	R	F	+	P	S	L	V	9658	7089	4561	1966	4549.11	3382.77	2028.7	857.885	0.445955	0.253604	0.349779	0.136012	5
265	374	CAGGCACGAGGGACACGATTTACGTTTCCGTCATTGGTG	QaRgtRF+PSLV	Q	R	R	F	+	P	S	L	V	9567	10195	3562	2658	4506.25	4864.91	1584.35	1159.85	0.35159	0.238411	0.295	0.0800297	6
266	375	GGGGCACCAGGGACACGATTTACGTTTCCGTCATTGGTG	GaPgtRF+PSLV	G	P	R	F	+	P	S	L	V	9547	12396	2413	1707	4496.83	5915.2	1073.28	744.868	0.238676	0.125924	0.1823	0.0797273	6
267	376	CAGGCACCAGGGACACGATTTACGTTTCCGTCATTGGTG	QaPgtRF+PSLV	Q	P	R	F	+	P	S	L	V	6175	8421	2468	2163	2908.55	4018.39	1097.75	943.848	0.377421	0.234882	0.306152	0.10079	7
268	379	GGGGCACGAGGGACACTATTTACGTTTCCGTCATTGGTG	GaRgtLF+PSLV	G	R	L	F	+	P	S	L	V	3202	2638	1111	1806	1508.21	1258.82	494.164	788.067	0.32765	0.626038	0.476844	0.210992	6
269	380	CAGGCACGAGGGACACTATTTACGTTTCCGTCATTGGTG	QaRgtLF+PSLV	Q	R	L	F	+	P	S	L	V	5958	5772	2662	1654	2806.34	2754.32	1184.04	721.741	0.421916	0.26204	0.341978	0.113049	7
270	381	GGGGCACCAGGGACACTATTTACGTTTCCGTCATTGGTG	GaPgtLF+PSLV	G	P	L	F	+	P	S	L	V	4948	4470	52944	47946	2330.61	2133.02	23549.1	20921.8	10.1043	9.8085	9.95639	0.209142	7
271	382	CAGGCACCAGGGACACTATTTACGTTTCCGTCATTGGTG	QaPgtLF+PSLV	Q	P	L	F	+	P	S	L	V	3198	1525	91349	106031	1506.32	727.709	40631.3	46267.8	26.9739	63.58	45.277	25.8845	8
275	405	GGGGCACCAGGGACACTATTTCAGACATTTACG	GaPgtLF-QTFT	G	P	L	F	-	Q	T	F	T	170	430	1	1	80.0734	205.19	0.444792	0.436361	0.00555481	0.00212662	0.00384071	0.0024241	4
277	409	GGGGCACGAGGGACACGATATACGTTTCAGACATTTACG	GaRgtRY+QTFT	G	R	R	Y	+	Q	T	F	T	3668	4862	1805	4292	1727.7	2320.08	802.85	1872.86	0.464693	0.80724	0.635966	0.242217	2
278	410	CAGGCACGAGGGACACGATATACGTTTCAGACATTTACG	QaRgtRY+QTFT	Q	R	R	Y	+	Q	T	F	T	5584	4750	974	575	2630.17	2266.63	433.228	250.907	0.164714	0.110696	0.137705	0.0381968	3
279	411	GGGGCACCAGGGACACGATATACGTTTCAGACATTTACG	GaPgtRY+QTFT	G	P	R	Y	+	Q	T	F	T	6711	3781	807	275	3161.01	1804.24	358.947	119.999	0.113554	0.0665095	0.090032	0.0332658	3
280	412	CAGGCACCAGGGACACGATATACGTTTCAGACATTTACG	QaPgtRY+QTFT	Q	P	R	Y	+	Q	T	F	T	5715	5752	558	1190	2691.88	2744.78	248.194	519.269	0.0922011	0.189185	0.140693	0.0685777	4
281	415	GGGGCACGAGGGACACTATATACGTTTCAGACATTTACG	GaRgtLY+QTFT	G	R	L	Y	+	Q	T	F	T	1772	3226	2590	2692	834.647	1539.4	1152.01	1174.68	1.38024	0.763077	1.07166	0.436399	3
282	416	CAGGCACGAGGGACACTATATACGTTTCAGACATTTACG	QaRgtLY+QTFT	Q	R	L	Y	+	Q	T	F	T	3474	3851	1080	510	1636.32	1837.64	480.376	222.544	0.29357	0.121103	0.207337	0.121953	4
283	417	GGGGCACCAGGGACACTATATACGTTTCAGACATTTACG	GaPgtLY+QTFT	G	P	L	Y	+	Q	T	F	T	2402	3002	332	332	1131.39	1432.51	147.671	144.872	0.130522	0.101131	0.115826	0.0207823	4
284	418	CAGGCACCAGGGACACTATATACGTTTCAGACATTTACG	QaPgtLY+QTFT	Q	P	L	Y	+	Q	T	F	T	3616	2899	1602	1896	1703.21	1383.36	712.557	827.34	0.418362	0.598064	0.508213	0.127069	5
285	421	GGGGCACGAGGGACACGATTTACGTTTCAGACATTTACG	GaRgtRF+QTFT	G	R	R	F	+	Q	T	F	T	7320	6712	1387	1200	3447.86	3202.87	616.927	523.633	0.17893	0.163488	0.171209	0.0109189	3
286	422	CAGGCACGAGGGACACGATTTACGTTTCAGACATTTACG	QaRgtRF+QTFT	Q	R	R	F	+	Q	T	F	T	6795	6464	11830	14366	3200.58	3084.53	5261.89	6268.76	1.64404	2.03232	1.83818	0.274554	4
287	423	GGGGCACCAGGGACACGATTTACGTTTCAGACATTTACG	GaPgtRF+QTFT	G	P	R	F	+	Q	T	F	T	8142	6650	1625	938	3835.04	3173.29	722.787	409.306	0.188469	0.128985	0.158727	0.0420617	4
288	424	CAGGCACCAGGGACACGATTTACGTTTCAGACATTTACG	QaPgtRF+QTFT	Q	P	R	F	+	Q	T	F	T	7881	6220	10225	9138	3712.11	2968.1	4548	3987.46	1.22518	1.34344	1.28431	0.0836229	5
289	427	GGGGCACGAGGGACACTATTTACGTTTCAGACATTTACG	GaRgtLF+QTFT	G	R	L	F	+	Q	T	F	T	4170	5044	1283	1094	1964.15	2406.93	570.668	477.379	0.290542	0.198335	0.244439	0.0651998	4
290	428	CAGGCACGAGGGACACTATTTACGTTTCAGACATTTACG	QaRgtLF+QTFT	Q	R	L	F	+	Q	T	F	T	7028	6771	4550	7181	3310.33	3231.03	2023.8	3133.51	0.611361	0.969817	0.790589	0.253467	5
291	429	GGGGCACCAGGGACACTATTTACGTTTCAGACATTTACG	GaPgtLF+QTFT	G	P	L	F	+	Q	T	F	T	2607	4351	196	371	1227.95	2076.24	87.1793	161.89	0.0709959	0.0779727	0.0744843	0.00493338	5
292	430	CAGGCACCAGGGACACTATTTACGTTTCAGACATTTACG	QaPgtLF+QTFT	Q	P	L	F	+	Q	T	F	T	5526	5197	1432	937	2602.86	2479.94	636.942	408.87	0.244709	0.164871	0.20479	0.056454	6
297	457	GGGGCACGAGGGACACGATATACGTTTCCGACATTTACG	GaRgtRY+PTFT	G	R	R	Y	+	P	T	F	T	2039	1872	1408	1172	960.409	893.293	626.267	511.415	0.652084	0.572505	0.612295	0.0562705	3
298	458	CAGGCACGAGGGACACGATATACGTTTCCGACATTTACG	QaRgtRY+PTFT	Q	R	R	Y	+	P	T	F	T	3942	3308	3	336	1856.76	1578.53	1.33438	146.617	0.000718659	0.092882	0.0468003	0.0651693	4
299	459	GGGGCACCAGGGACACGATATACGTTTCCGACATTTACG	GaPgtRY+PTFT	G	P	R	Y	+	P	T	F	T	3934	4417	701	4	1852.99	2107.73	311.799	1.74544	0.168268	0.000828114	0.0845481	0.118398	4
300	460	CAGGCACCAGGGACACGATATACGTTTCCGACATTTACG	QaPgtRY+PTFT	Q	P	R	Y	+	P	T	F	T	2307	4109	5	400	1086.64	1960.76	2.22396	174.544	0.00204664	0.0890188	0.0455327	0.0614986	5
301	463	GGGGCACGAGGGACACTATATACGTTTCCGACATTTACG	GaRgtLY+PTFT	G	R	L	Y	+	P	T	F	T	1363	463	2	709	642	220.937	0.889584	309.38	0.00138565	1.40031	0.700846	0.989186	4
302	464	CAGGCACGAGGGACACTATATACGTTTCCGACATTTACG	QaRgtLY+PTFT	Q	R	L	Y	+	P	T	F	T	2143	3223	8	383	1009.4	1537.97	3.55834	167.126	0.00352522	0.108667	0.0560959	0.0743462	5
303	465	GGGGCACCAGGGACACTATATACGTTTCCGACATTTACG	GaPgtLY+PTFT	G	P	L	Y	+	P	T	F	T	1652	1389	1	148	778.125	662.812	0.444792	64.5814	0.000571621	0.0974355	0.0490036	0.0684931	5
304	466	CAGGCACCAGGGACACTATATACGTTTCCGACATTTACG	QaPgtLY+PTFT	Q	P	L	Y	+	P	T	F	T	1978	3093	806	390	931.677	1475.94	358.502	170.181	0.384793	0.115303	0.250048	0.190558	6
305	469	GGGGCACGAGGGACACGATTTACGTTTCCGACATTTACG	GaRgtRF+PTFT	G	R	R	F	+	P	T	F	T	7299	6715	3	413	3437.97	3204.31	1.33438	180.217	0.000388129	0.0562421	0.0283151	0.0394947	4
306	470	CAGGCACGAGGGACACGATTTACGTTTCCGACATTTACG	QaRgtRF+PTFT	Q	R	R	F	+	P	T	F	T	5538	7608	920	630	2608.51	3630.43	409.209	274.907	0.156875	0.075723	0.116299	0.0573829	5
307	471	GGGGCACCAGGGACACGATTTACGTTTCCGACATTTACG	GaPgtRF+PTFT	G	P	R	F	+	P	T	F	T	6316	5808	1112	513	2974.96	2771.5	494.609	223.853	0.166257	0.0807697	0.123513	0.0604488	5
308	472	CAGGCACCAGGGACACGATTTACGTTTCCGACATTTACG	QaPgtRF+PTFT	Q	P	R	F	+	P	T	F	T	4249	6304	10785	8219	2001.36	3008.18	4797.08	3586.45	2.39691	1.19223	1.79457	0.851835	6
310	475	GGGGCACGAGGGACACTATTTACGTTTCCGACATTTACG	GaRgtLF+PTFT	G	R	L	F	+	P	T	F	T	2393	3257	384	146	1127.15	1554.2	170.8	63.7087	0.151533	0.0409914	0.0962621	0.0781645	5
311	476	CAGGCACGAGGGACACTATTTACGTTTCCGACATTTACG	QaRgtLF+PTFT	Q	R	L	F	+	P	T	F	T	3853	3992	2049	1593	1814.84	1904.93	911.379	695.123	0.502182	0.364908	0.433545	0.0970674	6
312	477	GGGGCACCAGGGACACTATTTACGTTTCCGACATTTACG	GaPgtLF+PTFT	G	P	L	F	+	P	T	F	T	1598	2274	37721	36548	752.69	1085.12	16778	15948.1	22.2907	14.6971	18.4939	5.36953	6
313	478	CAGGCACCAGGGACACTATTTACGTTTCCGACATTTACG	QaPgtLF+PTFT	Q	P	L	F	+	P	T	F	T	3732	2422	120277	138614	1757.85	1155.74	53498.3	60485.7	30.434	52.3348	41.3844	15.4862	7
316	493	GGGGCACGAGGGACACGATTTCAGTCATTTACG	GaRgtRF-QSFT	G	R	R	F	-	Q	S	F	T	42	352	1	1	19.7828	167.97	0.444792	0.436361	0.0224837	0.00259786	0.0125408	0.0140614	3
318	501	GGGGCACCAGGGACACTATTTCAGTCATTTACG	GaPgtLF-QSFT	G	P	L	F	-	Q	S	F	T	685	924	1	1	322.649	440.92	0.444792	0.436361	0.00137856	0.000989659	0.00118411	0.000274998	5
320	505	GGGGCACGAGGGACACGATATACGTTTCAGTCATTTACG	GaRgtRY+QSFT	G	R	R	Y	+	Q	S	F	T	5758	5628	294	689	2712.13	2685.6	130.769	300.653	0.0482163	0.11195	0.080083	0.0450663	3
321	506	CAGGCACGAGGGACACGATATACGTTTCAGTCATTTACG	QaRgtRY+QSFT	Q	R	R	Y	+	Q	S	F	T	8573	8371	2653	1598	4038.05	3994.53	1180.03	697.304	0.292228	0.174565	0.233397	0.0832006	4
322	507	GGGGCACCAGGGACACGATATACGTTTCAGTCATTTACG	GaPgtRY+QSFT	G	P	R	Y	+	Q	S	F	T	7858	7766	1994	1349	3701.27	3705.83	886.916	588.651	0.239624	0.158845	0.199234	0.05712	4
323	508	CAGGCACCAGGGACACGATATACGTTTCAGTCATTTACG	QaPgtRY+QSFT	Q	P	R	Y	+	Q	S	F	T	6564	5318	1093	658	3091.77	2537.68	486.158	287.125	0.157242	0.113145	0.135194	0.0311816	5
324	511	GGGGCACGAGGGACACTATATACGTTTCAGTCATTTACG	GaRgtLY+QSFT	G	R	L	Y	+	Q	S	F	T	1613	2535	267	333	759.755	1209.67	118.76	145.308	0.156313	0.120122	0.138218	0.0255906	4
325	512	CAGGCACGAGGGACACTATATACGTTTCAGTCATTTACG	QaRgtLY+QSFT	Q	R	L	Y	+	Q	S	F	T	3369	2853	1216	1484	1586.87	1361.41	540.867	647.559	0.34084	0.475653	0.408246	0.0953269	5
326	513	GGGGCACCAGGGACACTATATACGTTTCAGTCATTTACG	GaPgtLY+QSFT	G	P	L	Y	+	Q	S	F	T	4909	2942	576	451	2312.24	1403.88	256.2	196.799	0.110802	0.140182	0.125492	0.0207747	5
327	514	CAGGCACCAGGGACACTATATACGTTTCAGTCATTTACG	QaPgtLY+QSFT	Q	P	L	Y	+	Q	S	F	T	2376	2419	250	412	1119.14	1154.31	111.198	179.781	0.09936	0.155747	0.127553	0.0398715	6
328	517	GGGGCACGAGGGACACGATTTACGTTTCAGTCATTTACG	GaRgtRF+QSFT	G	R	R	F	+	Q	S	F	T	7849	6742	2741	1104	3697.03	3217.19	1219.18	481.742	0.329771	0.14974	0.239756	0.127301	4
329	518	CAGGCACGAGGGACACGATTTACGTTTCAGTCATTTACG	QaRgtRF+QSFT	Q	R	R	F	+	Q	S	F	T	9755	7196	3808	1553	4594.8	3433.83	1693.77	677.668	0.368627	0.19735	0.282989	0.121111	5
330	519	GGGGCACCAGGGACACGATTTACGTTTCAGTCATTTACG	GaPgtRF+QSFT	G	P	R	F	+	Q	S	F	T	8695	9548	7286	6263	4095.52	4556.17	3240.76	2732.93	0.791293	0.599829	0.695561	0.135385	5
331	520	CAGGCACCAGGGACACGATTTACGTTTCAGTCATTTACG	QaPgtRF+QSFT	Q	P	R	F	+	Q	S	F	T	9310	7864	43177	38241	4385.19	3752.59	19204.8	16686.9	4.37946	4.44676	4.41311	0.0475856	6
334	523	GGGGCACGAGGGACACTATTTACGTTTCAGTCATTTACG	GaRgtLF+QSFT	G	R	L	F	+	Q	S	F	T	4253	6446	1114	181	2003.25	3075.94	495.498	78.9813	0.247348	0.0256771	0.136512	0.156745	5
335	524	CAGGCACGAGGGACACTATTTACGTTTCAGTCATTTACG	QaRgtLF+QSFT	Q	R	L	F	+	Q	S	F	T	6456	6131	1016	245	3040.9	2925.63	451.909	106.908	0.14861	0.036542	0.092576	0.0792441	6
336	525	GGGGCACCAGGGACACTATTTACGTTTCAGTCATTTACG	GaPgtLF+QSFT	G	P	L	F	+	Q	S	F	T	3969	5104	2952	1430	1869.48	2435.56	1313.03	623.996	0.702349	0.256202	0.479276	0.315474	6
337	526	CAGGCACCAGGGACACTATTTACGTTTCAGTCATTTACG	QaPgtLF+QSFT	Q	P	L	F	+	Q	S	F	T	6921	6203	26858	24936	3259.93	2959.99	11946.2	10881.1	3.66457	3.67606	3.67031	0.00812712	7
338	529	GGGGCACGAGGGACACGATATCCGTCATTTACG	GaRgtRY-PSFT	G	R	R	Y	-	P	S	F	T	171	204	1	163	80.5444	97.346	0.444792	71.1268	0.00552232	0.73066	0.368091	0.51275	3
339	531	GGGGCACCAGGGACACGATATCCGTCATTTACG	GaPgtRY-PSFT	G	P	R	Y	-	P	S	F	T	474	322	1	1	223.263	153.654	0.444792	0.436361	0.00199223	0.00283989	0.00241606	0.000599387	4
341	537	GGGGCACCAGGGACACTATATCCGTCATTTACG	GaPgtLY-PSFT	G	P	L	Y	-	P	S	F	T	156	147	1	1	73.4791	70.1464	0.444792	0.436361	0.00605332	0.00622072	0.00613702	0.00011837	5
343	541	GGGGCACGAGGGACACGATTTCCGTCATTTACG	GaRgtRF-PSFT	G	R	R	F	-	P	S	F	T	317	58	1	163	149.313	27.6768	0.444792	71.1268	0.00297892	2.56991	1.28644	1.81509	4
344	543	GGGGCACCAGGGACACGATTTCCGTCATTTACG	GaPgtRF-PSFT	G	P	R	F	-	P	S	F	T	781	711	1	1	367.866	339.279	0.444792	0.436361	0.00120911	0.00128614	0.00124763	5.45e-05	5
346	549	GGGGCACCAGGGACACTATTTCCGTCATTTACG	GaPgtLF-PSFT	G	P	L	F	-	P	S	F	T	136	566	338	1	64.0587	270.087	150.34	0.436361	2.34691	0.00161563	1.17426	1.65837	6
348	553	GGGGCACGAGGGACACGATATACGTTTCCGTCATTTACG	GaRgtRY+PSFT	G	R	R	Y	+	P	S	F	T	4374	2227	799	321	2060.24	1062.69	355.389	140.072	0.172499	0.131808	0.152154	0.0287725	4
349	554	CAGGCACGAGGGACACGATATACGTTTCCGTCATTTACG	QaRgtRY+PSFT	Q	R	R	Y	+	P	S	F	T	5894	3389	1307	1139	2776.19	1617.18	581.343	497.015	0.209403	0.307334	0.258368	0.0692471	5
350	555	GGGGCACCAGGGACACGATATACGTTTCCGTCATTTACG	GaPgtRY+PSFT	G	P	R	Y	+	P	S	F	T	7890	5314	288	1009	3716.35	2535.77	128.1	440.288	0.0344694	0.173631	0.10405	0.0984022	5
351	556	CAGGCACCAGGGACACGATATACGTTTCCGTCATTTACG	QaPgtRY+PSFT	Q	P	R	Y	+	P	S	F	T	5449	5816	2052	2590	2566.59	2775.31	912.714	1130.17	0.355614	0.407224	0.381419	0.0364938	6
352	559	GGGGCACGAGGGACACTATATACGTTTCCGTCATTTACG	GaRgtLY+PSFT	G	R	L	Y	+	P	S	F	T	2207	3662	14	138	1039.54	1747.46	6.22709	60.2178	0.00599023	0.0344603	0.0202252	0.0201313	5
353	560	CAGGCACGAGGGACACTATATACGTTTCCGTCATTTACG	QaRgtLY+PSFT	Q	R	L	Y	+	P	S	F	T	4178	3479	1212	473	1967.92	1660.13	539.088	206.399	0.273938	0.124327	0.199132	0.105791	6
354	561	GGGGCACCAGGGACACTATATACGTTTCCGTCATTTACG	GaPgtLY+PSFT	G	P	L	Y	+	P	S	F	T	3570	2986	1001	397	1681.54	1424.88	445.237	173.235	0.264779	0.121579	0.193179	0.101258	6
355	562	CAGGCACCAGGGACACTATATACGTTTCCGTCATTTACG	QaPgtLY+PSFT	Q	P	L	Y	+	P	S	F	T	2731	3512	233	174	1286.36	1675.88	103.637	75.9268	0.0805661	0.0453057	0.0629359	0.0249329	7
356	565	GGGGCACGAGGGACACGATTTACGTTTCCGTCATTTACG	GaRgtRF+PSFT	G	R	R	F	+	P	S	F	T	7044	5591	1766	1332	3317.86	2667.95	785.503	581.232	0.23675	0.217857	0.227304	0.0133588	5
357	566	CAGGCACGAGGGACACGATTTACGTTTCCGTCATTTACG	QaRgtRF+PSFT	Q	R	R	F	+	P	S	F	T	5754	7342	556	1140	2710.25	3503.5	247.304	497.451	0.0912479	0.141987	0.116617	0.0358779	6
358	567	GGGGCACCAGGGACACGATTTACGTTTCCGTCATTTACG	GaPgtRF+PSFT	G	P	R	F	+	P	S	F	T	10290	9854	1851	2162	4846.79	4702.19	823.31	943.412	0.169867	0.200632	0.18525	0.0217544	6
359	568	CAGGCACCAGGGACACGATTTACGTTTCCGTCATTTACG	QaPgtRF+PSFT	Q	P	R	F	+	P	S	F	T	6345	7424	18710	17503	2988.62	3542.63	8322.06	7637.62	2.78458	2.15592	2.47025	0.444533	7
360	571	GGGGCACGAGGGACACTATTTACGTTTCCGTCATTTACG	GaRgtLF+PSFT	G	R	L	F	+	P	S	F	T	3274	3767	1607	1388	1542.12	1797.56	714.781	605.669	0.463506	0.336939	0.400223	0.0894961	6
361	572	CAGGCACGAGGGACACTATTTACGTTTCCGTCATTTACG	QaRgtLF+PSFT	Q	R	L	F	+	P	S	F	T	5475	5653	24330	21286	2578.83	2697.53	10821.8	9288.37	4.19639	3.44328	3.81984	0.532527	7
362	573	GGGGCACCAGGGACACTATTTACGTTTCCGTCATTTACG	GaPgtLF+PSFT	G	P	L	F	+	P	S	F	T	4374	2837	117903	130175	2060.24	1353.78	52442.3	56803.3	25.4545	41.9591	33.7068	11.6705	7
363	574	CAGGCACCAGGGACACTATTTACGTTTCCGTCATTTACG	QaPgtLF+PSFT	Q	P	L	F	+	P	S	F	T	5063	4769	168085	222449	2384.77	2275.7	74762.9	97068	31.3501	42.6541	37.0021	7.99314	8
366	589	GGGGCACGAGGGACACGATTTCAGACATTGACG	GaRgtRF-QTLT	G	R	R	F	-	Q	T	L	T	61	310	1	1	28.7322	147.928	0.444792	0.436361	0.0154806	0.00294982	0.00921522	0.00886061	3
367	591	GGGGCACCAGGGACACGATTTCAGACATTGACG	GaPgtRF-QTLT	G	P	R	F	-	Q	T	L	T	162	271	1	3	76.3052	129.317	0.444792	1.30908	0.00582912	0.010123	0.00797606	0.00303624	4
370	601	GGGGCACGAGGGACACGATATACGTTTCAGACATTGACG	GaRgtRY+QTLT	G	R	R	Y	+	Q	T	L	T	3001	4375	472	723	1413.53	2087.69	209.942	315.489	0.148523	0.151119	0.149821	0.00183532	3
371	602	CAGGCACGAGGGACACGATATACGTTTCAGACATTGACG	QaRgtRY+QTLT	Q	R	R	Y	+	Q	T	L	T	9474	9933	2906	1315	4462.44	4739.89	1292.57	573.814	0.289654	0.121061	0.205358	0.119214	4
372	603	GGGGCACCAGGGACACGATATACGTTTCAGACATTGACG	GaPgtRY+QTLT	G	P	R	Y	+	Q	T	L	T	6552	6505	4	331	3086.12	3104.1	1.77917	144.435	0.000576506	0.0465306	0.0235535	0.0324944	4
373	604	CAGGCACCAGGGACACGATATACGTTTCAGACATTGACG	QaPgtRY+QTLT	Q	P	R	Y	+	Q	T	L	T	5682	4650	603	155	2676.33	2218.92	268.21	67.6359	0.100215	0.0304815	0.0653484	0.0493092	5
374	607	GGGGCACGAGGGACACTATATACGTTTCAGACATTGACG	GaRgtLY+QTLT	G	R	L	Y	+	Q	T	L	T	2708	2140	5	128	1275.52	1021.18	2.22396	55.8542	0.00174357	0.0546958	0.0282197	0.0374429	4
375	608	CAGGCACGAGGGACACTATATACGTTTCAGACATTGACG	QaRgtLY+QTLT	Q	R	L	Y	+	Q	T	L	T	3889	6180	776	256	1831.8	2949.01	345.159	111.708	0.188426	0.0378799	0.113153	0.106452	5
376	609	GGGGCACCAGGGACACTATATACGTTTCAGACATTGACG	GaPgtLY+QTLT	G	P	L	Y	+	Q	T	L	T	2482	1196	3	637	1169.07	570.715	1.33438	277.962	0.0011414	0.487042	0.244091	0.343583	5
377	610	CAGGCACCAGGGACACTATATACGTTTCAGACATTGACG	QaPgtLY+QTLT	Q	P	L	Y	+	Q	T	L	T	3548	3899	2223	427	1671.18	1860.55	988.773	186.326	0.591662	0.100146	0.345904	0.347555	6
378	613	GGGGCACGAGGGACACGATTTACGTTTCAGACATTGACG	GaRgtRF+QTLT	G	R	R	F	+	Q	T	L	T	6633	6252	1079	528	3124.27	2983.37	479.931	230.398	0.153614	0.0772276	0.115421	0.054013	4
379	614	CAGGCACGAGGGACACGATTTACGTTTCAGACATTGACG	QaRgtRF+QTLT	Q	R	R	F	+	Q	T	L	T	5966	8593	3963	2597	2810.1	4100.46	1762.71	1133.23	0.627276	0.276366	0.451821	0.248131	5
380	615	GGGGCACCAGGGACACGATTTACGTTTCAGACATTGACG	GaPgtRF+QTLT	G	P	R	F	+	Q	T	L	T	7569	7402	3001	1315	3565.15	3532.13	1334.82	573.814	0.374408	0.162456	0.268432	0.149873	5
381	616	CAGGCACCAGGGACACGATTTACGTTTCAGACATTGACG	QaPgtRF+QTLT	Q	P	R	F	+	Q	T	L	T	5266	4264	2004	519	2480.39	2034.72	891.364	226.471	0.359364	0.111303	0.235334	0.175406	6
382	619	GGGGCACGAGGGACACTATTTACGTTTCAGACATTGACG	GaRgtLF+QTLT	G	R	L	F	+	Q	T	L	T	2120	1966	418	72	998.562	938.148	185.923	31.418	0.186191	0.0334894	0.10984	0.107976	5
383	620	CAGGCACGAGGGACACTATTTACGTTTCAGACATTGACG	QaRgtLF+QTLT	Q	R	L	F	+	Q	T	L	T	5203	5262	339	308	2450.72	2510.95	150.785	134.399	0.0615267	0.0535251	0.0575259	0.00565799	6
384	621	GGGGCACCAGGGACACTATTTACGTTTCAGACATTGACG	GaPgtLF+QTLT	G	P	L	F	+	Q	T	L	T	4494	3481	2	668	2116.76	1661.09	0.889584	291.489	0.000420257	0.175481	0.0879507	0.123787	6
385	622	CAGGCACCAGGGACACTATTTACGTTTCAGACATTGACG	QaPgtLF+QTLT	Q	P	L	F	+	Q	T	L	T	4987	4438	719	246	2348.98	2117.75	319.806	107.345	0.136147	0.050688	0.0934174	0.0604285	7
388	639	GGGGCACCAGGGACACGATTTCCGACATTGACG	GaPgtRF-PTLT	G	P	R	F	-	P	T	L	T	253	99	1	241	119.168	47.2414	0.444792	105.163	0.00373248	2.22607	1.1149	1.57143	5
390	643	GGGGCACGAGGGACACTATTTCCGACATTGACG	GaRgtLF-PTLT	G	R	L	F	-	P	T	L	T	111	313	1	1	52.2832	149.359	0.444792	0.436361	0.00850736	0.00292155	0.00571446	0.00394977	5
392	649	GGGGCACGAGGGACACGATATACGTTTCCGACATTGACG	GaRgtRY+PTLT	G	R	R	Y	+	P	T	L	T	3524	1525	778	734	1659.87	727.709	346.048	320.289	0.208479	0.440133	0.324306	0.163804	4
393	650	CAGGCACGAGGGACACGATATACGTTTCCGACATTGACG	QaRgtRY+PTLT	Q	R	R	Y	+	P	T	L	T	2932	5191	1998	744	1381.03	2477.07	888.695	324.652	0.643501	0.131063	0.387282	0.362349	5
394	651	GGGGCACCAGGGACACGATATACGTTTCCGACATTGACG	GaPgtRY+PTLT	G	P	R	Y	+	P	T	L	T	2347	2908	5	428	1105.48	1387.66	2.22396	186.762	0.00201175	0.134588	0.0683	0.0937457	5
395	652	CAGGCACCAGGGACACGATATACGTTTCCGACATTGACG	QaPgtRY+PTLT	Q	P	R	Y	+	P	T	L	T	2565	3762	1427	1327	1208.17	1795.17	634.718	579.051	0.525357	0.32256	0.423958	0.1434	6
396	655	GGGGCACGAGGGACACTATATACGTTTCCGACATTGACG	GaRgtLY+PTLT	G	R	L	Y	+	P	T	L	T	1589	1215	2	161	748.45	579.781	0.889584	70.2541	0.00118857	0.121173	0.061181	0.0848421	5
397	656	CAGGCACGAGGGACACTATATACGTTTCCGACATTGACG	QaRgtLY+PTLT	Q	R	L	Y	+	P	T	L	T	2445	2624	966	380	1151.64	1252.14	429.669	165.817	0.373092	0.132427	0.25276	0.170176	6
398	657	GGGGCACCAGGGACACTATATACGTTTCCGACATTGACG	GaPgtLY+PTLT	G	P	L	Y	+	P	T	L	T	2831	2427	426	304	1333.46	1158.13	189.481	132.654	0.142098	0.114541	0.12832	0.0194856	6
399	658	CAGGCACCAGGGACACTATATACGTTTCCGACATTGACG	QaPgtLY+PTLT	Q	P	L	Y	+	P	T	L	T	1100	2986	4	542	518.122	1424.88	1.77917	236.508	0.00343388	0.165984	0.0847091	0.114941	7
400	661	GGGGCACGAGGGACACGATTTACGTTTCCGACATTGACG	GaRgtRF+PTLT	G	R	R	F	+	P	T	L	T	3097	3798	1040	831	1458.75	1812.35	462.584	362.616	0.31711	0.20008	0.258595	0.0827527	5
401	662	CAGGCACGAGGGACACGATTTACGTTTCCGACATTGACG	QaRgtRF+PTLT	Q	R	R	F	+	P	T	L	T	6139	7462	1343	458	2891.59	3560.76	597.356	199.853	0.206584	0.0561265	0.131355	0.106389	6
402	663	GGGGCACCAGGGACACGATTTACGTTTCCGACATTGACG	GaPgtRF+PTLT	G	P	R	F	+	P	T	L	T	5008	5662	1258	1240	2358.87	2701.83	559.549	541.087	0.237211	0.200267	0.218739	0.0261231	6
403	664	CAGGCACCAGGGACACGATTTACGTTTCCGACATTGACG	QaPgtRF+PTLT	Q	P	R	F	+	P	T	L	T	2878	4292	30234	20974	1355.59	2048.08	13447.8	9152.23	9.92025	4.46868	7.19447	3.85484	7
404	667	GGGGCACGAGGGACACTATTTACGTTTCCGACATTGACG	GaRgtLF+PTLT	G	R	L	F	+	P	T	L	T	1986	1123	1	136	935.445	535.88	0.444792	59.3451	0.000475487	0.110743	0.0556093	0.077971	6
405	668	CAGGCACGAGGGACACTATTTACGTTTCCGACATTGACG	QaRgtLF+PTLT	Q	R	L	F	+	P	T	L	T	5714	3422	5129	2689	2691.41	1632.93	2281.34	1173.37	0.847638	0.718569	0.783104	0.0912655	7
406	669	GGGGCACCAGGGACACTATTTACGTTTCCGACATTGACG	GaPgtLF+PTLT	G	P	L	F	+	P	T	L	T	2186	1859	6541	3070	1029.65	887.089	2909.39	1339.63	2.82561	1.51014	2.16787	0.930178	7
407	670	CAGGCACCAGGGACACTATTTACGTTTCCGACATTGACG	QaPgtLF+PTLT	Q	P	L	F	+	P	T	L	T	2016	4061	70253	76401	949.576	1937.85	31248	33338.4	32.9073	17.2038	25.0555	11.1041	8
408	675	GGGGCACCAGGGACACGATATCAGTCATTGACG	GaPgtRY-QSLT	G	P	R	Y	-	Q	S	L	T	592	369	1	1	278.844	176.082	0.444792	0.436361	0.00159513	0.00247817	0.00203665	0.000624404	4
411	685	GGGGCACGAGGGACACGATTTCAGTCATTGACG	GaRgtRF-QSLT	G	R	R	F	-	Q	S	L	T	298	604	1	2	140.364	288.22	0.444792	0.872721	0.00316885	0.00302797	0.00309841	9.96e-05	4
414	697	GGGGCACGAGGGACACGATATACGTTTCAGTCATTGACG	GaRgtRY+QSLT	G	R	R	Y	+	Q	S	L	T	6337	5260	1246	1030	2984.85	2510	554.211	449.452	0.185675	0.179064	0.182369	0.00467406	4
415	698	CAGGCACGAGGGACACGATATACGTTTCAGTCATTGACG	QaRgtRY+QSLT	Q	R	R	Y	+	Q	S	L	T	7909	12910	978	626	3725.3	6160.47	435.007	273.162	0.116771	0.044341	0.0805561	0.0512158	5
416	699	GGGGCACCAGGGACACGATATACGTTTCAGTCATTGACG	GaPgtRY+QSLT	G	P	R	Y	+	Q	S	L	T	9941	7099	2677	540	4682.41	3387.54	1190.71	235.635	0.254294	0.0695592	0.161927	0.130627	5
417	700	CAGGCACCAGGGACACGATATACGTTTCAGTCATTGACG	QaPgtRY+QSLT	Q	P	R	Y	+	Q	S	L	T	7027	6808	1532	1109	3309.86	3248.68	681.422	483.924	0.205877	0.14896	0.177418	0.040246	6
418	703	GGGGCACGAGGGACACTATATACGTTTCAGTCATTGACG	GaRgtLY+QSLT	G	R	L	Y	+	Q	S	L	T	1902	3172	885	564	895.88	1513.63	393.641	246.107	0.439391	0.162594	0.300992	0.195725	5
419	704	CAGGCACGAGGGACACTATATACGTTTCAGTCATTGACG	QaRgtLY+QSLT	Q	R	L	Y	+	Q	S	L	T	6425	4897	1817	973	3026.3	2336.78	808.187	424.579	0.267054	0.181694	0.224374	0.060359	6
420	705	GGGGCACCAGGGACACTATATACGTTTCAGTCATTGACG	GaPgtLY+QSLT	G	P	L	Y	+	Q	S	L	T	4693	5240	1569	548	2210.5	2500.46	697.879	239.126	0.315711	0.0956328	0.205672	0.155619	6
421	706	CAGGCACCAGGGACACTATATACGTTTCAGTCATTGACG	QaPgtLY+QSLT	Q	P	L	Y	+	Q	S	L	T	5251	6043	1633	1604	2473.32	2883.64	726.346	699.923	0.293672	0.242722	0.268197	0.0360267	7
422	709	GGGGCACGAGGGACACGATTTACGTTTCAGTCATTGACG	GaRgtRF+QSLT	G	R	R	F	+	Q	S	L	T	6099	5636	1978	676	2872.75	2689.42	879.799	294.98	0.306257	0.109682	0.207969	0.139	5
423	710	CAGGCACGAGGGACACGATTTACGTTTCAGTCATTGACG	QaRgtRF+QSLT	Q	R	R	F	+	Q	S	L	T	9655	9841	1800	2058	4547.7	4695.99	800.626	898.03	0.176051	0.191233	0.183642	0.0107357	6
424	711	GGGGCACCAGGGACACGATTTACGTTTCAGTCATTGACG	GaPgtRF+QSLT	G	P	R	F	+	Q	S	L	T	11708	11687	9193	3994	5514.7	5576.88	4088.97	1742.82	0.741468	0.312509	0.526989	0.30332	6
425	712	CAGGCACCAGGGACACGATTTACGTTTCAGTCATTGACG	QaPgtRF+QSLT	Q	P	R	F	+	Q	S	L	T	8093	9483	19268	13005	3811.96	4525.16	8570.26	5674.87	2.24825	1.25407	1.75116	0.702992	7
426	715	GGGGCACGAGGGACACTATTTACGTTTCAGTCATTGACG	GaRgtLF+QSLT	G	R	L	F	+	Q	S	L	T	3629	4716	1079	872	1709.33	2250.41	479.931	380.507	0.280771	0.169083	0.224927	0.0789753	6
427	716	CAGGCACGAGGGACACTATTTACGTTTCAGTCATTGACG	QaRgtLF+QSLT	Q	R	L	F	+	Q	S	L	T	6847	6115	1499	1983	3225.07	2917.99	666.743	865.303	0.206738	0.296541	0.251639	0.0635003	7
428	717	GGGGCACCAGGGACACTATTTACGTTTCAGTCATTGACG	GaPgtLF+QSLT	G	P	L	F	+	Q	S	L	T	5851	8899	1089	569	2755.94	4246.48	484.379	248.289	0.175758	0.0584694	0.117114	0.0829357	7
429	718	CAGGCACCAGGGACACTATTTACGTTTCAGTCATTGACG	QaPgtLF+QSLT	Q	P	L	F	+	Q	S	L	T	6819	5401	5725	6013	3211.88	2577.28	2546.44	2623.84	0.792817	1.01806	0.90544	0.159273	8
432	733	GGGGCACGAGGGACACGATTTCCGTCATTGACG	GaRgtRF-PSLT	G	R	R	F	-	P	S	L	T	77	923	1	157	36.2685	440.443	0.444792	68.5086	0.0122639	0.155545	0.0839044	0.101315	5
433	735	GGGGCACCAGGGACACGATTTCCGTCATTGACG	GaPgtRF-PSLT	G	P	R	F	-	P	S	L	T	332	899	206	4	156.379	428.99	91.6272	1.74544	0.585932	0.00406872	0.295	0.411439	6
435	739	GGGGCACGAGGGACACTATTTCCGTCATTGACG	GaRgtLF-PSLT	G	R	L	F	-	P	S	L	T	163	609	1	1	76.7762	290.606	0.444792	0.436361	0.00579336	0.00150155	0.00364745	0.00303477	6
437	745	GGGGCACGAGGGACACGATATACGTTTCCGTCATTGACG	GaRgtRY+PSLT	G	R	R	Y	+	P	S	L	T	3534	2749	254	1149	1664.58	1311.78	112.977	501.378	0.0678711	0.382211	0.225041	0.222272	5
438	746	CAGGCACGAGGGACACGATATACGTTTCCGTCATTGACG	QaRgtRY+PSLT	Q	R	R	Y	+	P	S	L	T	6145	4161	1653	1130	2894.42	1985.57	735.241	493.088	0.254021	0.248335	0.251178	0.0040201	6
439	747	GGGGCACCAGGGACACGATATACGTTTCCGTCATTGACG	GaPgtRY+PSLT	G	P	R	Y	+	P	S	L	T	7080	5797	974	327	3334.82	2766.25	433.228	142.69	0.12991	0.0515825	0.0907464	0.0553862	6
440	748	CAGGCACCAGGGACACGATATACGTTTCCGTCATTGACG	QaPgtRY+PSLT	Q	P	R	Y	+	P	S	L	T	6426	5051	2391	866	3026.77	2410.27	1063.5	377.888	0.351364	0.156783	0.254073	0.137589	7
441	751	GGGGCACGAGGGACACTATATACGTTTCCGTCATTGACG	GaRgtLY+PSLT	G	R	L	Y	+	P	S	L	T	2805	2070	277	126	1321.21	987.775	123.207	54.9815	0.0932534	0.0556619	0.0744577	0.0265812	6
442	752	CAGGCACGAGGGACACTATATACGTTTCCGTCATTGACG	QaRgtLY+PSLT	Q	R	L	Y	+	P	S	L	T	3312	5083	378	7	1560.02	2425.54	168.131	3.05453	0.107775	0.00125932	0.0545173	0.0753182	7
443	753	GGGGCACCAGGGACACTATATACGTTTCCGTCATTGACG	GaPgtLY+PSLT	G	P	L	Y	+	P	S	L	T	3573	2966	591	280	1682.95	1415.33	262.872	122.181	0.156197	0.0863266	0.121262	0.0494058	7
444	754	CAGGCACCAGGGACACTATATACGTTTCCGTCATTGACG	QaPgtLY+PSLT	Q	P	L	Y	+	P	S	L	T	4078	1405	238	8	1920.82	670.447	105.861	3.49089	0.0551122	0.00520681	0.0301595	0.0352884	8
445	757	GGGGCACGAGGGACACGATTTACGTTTCCGTCATTGACG	GaRgtRF+PSLT	G	R	R	F	+	P	S	L	T	7004	7400	584	503	3299.02	3531.18	259.759	219.489	0.0787381	0.0621576	0.0704478	0.0117242	6
446	758	CAGGCACGAGGGACACGATTTACGTTTCCGTCATTGACG	QaRgtRF+PSLT	Q	R	R	F	+	P	S	L	T	9821	9856	4663	4579	4625.89	4703.15	2074.07	1998.1	0.448361	0.424842	0.436602	0.0166301	7
447	759	GGGGCACCAGGGACACGATTTACGTTTCCGTCATTGACG	GaPgtRF+PSLT	G	P	R	F	+	P	S	L	T	9454	9029	1567	2038	4453.02	4308.51	696.989	889.303	0.156521	0.206406	0.181463	0.0352743	7
448	760	CAGGCACCAGGGACACGATTTACGTTTCCGTCATTGACG	QaPgtRF+PSLT	Q	P	R	F	+	P	S	L	T	7450	9305	29220	20430	3509.1	4440.22	12996.8	8914.85	3.70375	2.00775	2.85575	1.19925	8
449	763	GGGGCACGAGGGACACTATTTACGTTTCCGTCATTGACG	GaRgtLF+PSLT	G	R	L	F	+	P	S	L	T	3479	5614	1473	1262	1638.68	2678.92	655.179	550.687	0.399822	0.205563	0.302692	0.137362	7
450	764	CAGGCACGAGGGACACTATTTACGTTTCCGTCATTGACG	QaRgtLF+PSLT	Q	R	L	F	+	P	S	L	T	4488	4701	4846	2788	2113.94	2243.25	2155.46	1216.57	1.01964	0.542326	0.780985	0.337515	8
451	765	GGGGCACCAGGGACACTATTTACGTTTCCGTCATTGACG	GaPgtLF+PSLT	G	P	L	F	+	P	S	L	T	4532	6477	88537	100596	2134.66	3090.74	39380.6	43896.1	18.4482	14.2025	16.3253	3.00213	8
452	766	CAGGCACCAGGGACACTATTTACGTTTCCGTCATTGACG	QaPgtLF+PSLT	Q	P	L	F	+	P	S	L	T	4535	3362	151435	172378	2136.07	1604.3	67357.1	75219	31.5331	46.8859	39.2095	10.856	9

## Sheet: Fig. 2E HsT5-Rhcombi validation
Collated fold SIVsab restriction
	Human TRIM5 variant
	WT	5xRh	5xRh+G330Q	5xRh+T338S	5xRh+F339L	5xRh+V340T	RhV1	RhV1-P332R	RhV1-L335R	RhV1-F336Y	RhV1∆TF	RhV1-P337Q
2023-08-28				13.49	3.16	12.76
2023-09-01				7.53107	1.47842	5.94598
2023-09-05				9.63442	2.77312	16.9309
2023-09-11	1.3709					12.8836
2023-09-15	1.47344	2.92611	7.40432	10.5095				1.63832	4.22333	0.720266	0.777657	1.76658
2023-09-18	1.59711	4.2827	12.1384					2.60687	4.45087	1.167	1.31394	3.99929
9/22/23 - HK	1.16436	2.78178	7.90936					2.13136	3.1036	1.50331	1.31119	2.39958
9/22/23 - IR	1.28294	2.6944	7.515					1.89646	2.7919	1.44922	1.26434	2.41603
2023-10-23							14.0352
2023-10-27							24.07
2022-09-23							12.165
2022-09-26							10.6707
2022-09-30							32.3887
2023-08-28										2023-09-01										2023-09-05										2023-09-11
% GFP+										% GFP+										% GFP+										% GFP+
uL SIVsab-GFP	EV		5xRH+T338S		5xRh+F339L		5xRh+V340T			uL SIVsab-GFP	Ev		5xRH+T338S		5xRh+F339L		5xRh+V340T			uL of virus	Ev		5xRH+T338S		5xRh+F339L		5xRh+V340T			uL of virus	Ev		Hs		5xRh+V340T
0.00857339	1.55	1.15	0.21*	0.17*	0.44	0.56	0.23*	0.12*		6.25	98.6*	97.1*	49.7	51.8	92.8*	92.9*	53.7	49		6.25	86.4*	81.1*	36.6	32.2	75.8*	81.6*	35.9	39.9		6.25	97.9*	97.8*	95.8*	94.9*	40.5	44.8
0.0257202	2.34	2.46	0.39*	0.37*	1.14	0.78	0.37*	0.22*		2.08333	96.6*	95.5*	37	39.2	89.1*	87.2*	37.3	32		2.08333	93.7*	90.4*	25.4	23.7	71.9*	75.9*	21.8	23.7		2.08333	93.9*	92.5*	87.6*	87.3*	24.3	24.6
0.0771605	6.71	5.95	1.04	0.79	1.84	2.44	0.99	0.7		0.694444	85.2*	81.4*	24.2	24.1	71.2*	70.7*	23.9	19.2		0.694444	79.4*	77.6*	17.1	14.5	52.3*	52.1*	12.8	15.8		0.694444	72.1*	72.5*	60.5*	61.9*	12	11.6
0.231481	14.2	17.5	2.16	1.74	6.27	5.63	2.49	1.45		0.231481	54.3	47.8	10.8	12.3	41.1	40.6	12.5	11.6		0.231481	52.6*	51.7*	8.11	8.84	27	25.5	6.57	6.34		0.231481	39.6	39.9	32.1	32.3	4.71	5.16
0.694444	35.8	34.2	4.99	4.75	17.9	16.4	5.26	5.69		0.0771605	25.1	23.4	6.3	6.46	18.4	18.4	5.87	5.26		0.0771605	27.9	22.9	3.93	3.06	14.1	11.7	2.62	2.75		0.0771605	16.9	15.1	12.1	12.3	1.72	1.91
2.08333	65.7*	62.5*	12.1	11.3	39.2	42.8	12.7	11.7		0.0257202	10.4	10	2.37	2	6.2	6.94	2.55	1.77		0.0257202	10.9	12	2.48	1.83	4.4	3.86	1.18	0.97		0.0257202	6.24	5.93	4.33	4.06	0.65	0.67
6.25	87.3*	85.2*	23.6	24	74.1*	72.9*	30.6	25.3		0.00857339	3.41	3.52	0.58	0.56	2.52	2.83	1.32	1.23		0.00857339	5.16	3.43	0.47*	0*	2.2	0.81	0.33*	0.4*		0.00857339	2.39	1.81	1.56	1.52	0.32*	0.34*
										0.0028578	1.2	1.36	0.22*	0.23*	0.79	0.89	0.37*	0.32*		0.0028578	1.46	0.93	0.34*	0*	0.55*	0.14*	0.05*	0.11*		0.0028578	0.79	0.71	0.38*	0.59*	0.074*	0.082*
Log/Log Transformed Data
log(uL)	EV		5xRH+T338S		5xRh+F339L		5xRh+V340T			Log/Log Transformed Data										Log/Log Transformed Data										Log/Log Transformed Data
-2.06685	0.190332	0.0606978			-0.356547	-0.251812				log(uL)	Ev		5xRH+T338S		5xRh+F339L		5xRh+V340T			log(uL)	Ev		5xRH+T338S		5xRh+F339L		5xRh+V340T			log(uL)	Ev		Hs		5xRh+V340T
-1.58973	0.369216	0.390935			0.0569049	-0.107905				0.79588			1.69636	1.71433			1.72997	1.6902		0.79588			1.56348	1.50786			1.55509	1.60097		0.79588					1.60746	1.65128
-1.11261	0.826723	0.774517	0.0170333	-0.102373	0.264818	0.38739	-0.00436481	-0.154902		0.318759			1.5682	1.59329			1.57171	1.50515		0.318759			1.40483	1.37475			1.33846	1.37475		0.318759					1.38561	1.39094
-0.635484	1.15229	1.24304	0.334454	0.240549	0.797268	0.750508	0.396199	0.161368		-0.158362			1.38382	1.38202			1.3784	1.2833		-0.158362			1.233	1.16137			1.10721	1.19866		-0.158362					1.07918	1.06446
-0.158362	1.55388	1.53403	0.698101	0.676694	1.25285	1.21484	0.720986	0.755112		-0.635484	1.7348	1.67943	1.03342	1.08991	1.61384	1.60853	1.09691	1.06446		-0.635484			0.909021	0.946452	1.43136	1.40654	0.817565	0.802089		-0.635484	1.5977	1.60097	1.50651	1.5092	0.673021	0.71265
0.318759			1.08279	1.05308	1.59329	1.63144	1.1038	1.06819		-1.11261	1.39967	1.36922	0.799341	0.810233	1.26482	1.26482	0.768638	0.720986		-1.11261	1.4456	1.35984	0.594393	0.485721	1.14922	1.06819	0.418301	0.439333		-1.11261	1.22789	1.17898	1.08279	1.08991	0.235528	0.281033
0.79588			1.37291	1.38021			1.48572	1.40312		-1.58973	1.01703	1	0.374748	0.30103	0.792392	0.841359	0.40654	0.247973		-1.58973	1.03743	1.07918	0.394452	0.262451	0.643453	0.586587	0.071882	-0.0132283		-1.58973	0.795185	0.773055	0.636488	0.608526	-0.187087	-0.173925
										-2.06685	0.532754	0.546543	-0.236572	-0.251812	0.401401	0.451786	0.120574	0.0899051		-2.06685	0.71265	0.535294			0.342423	-0.091515				-2.06685	0.378398	0.257679	0.193125	0.181844
Linear Regression										-2.54397	0.0791812	0.133539			-0.102373	-0.05061				-2.54397	0.164353	-0.0315171								-2.54397	-0.102373	-0.148742
	EV		5xRh+T338S		5xRh+F339L		5xRh+V340T
Slope	0.7659		0.7585		0.8269		0.808			Linear Regression										Linear Regression										Linear Regression
Y-intercept	1.662		0.7955		1.325		0.8215				Ev		5xRh+T338S		5xRh+F339L		5xRh+V340T				Ev		5xRh+T338S		5xRh+F339L		5xRh+V340T				Ev	Hs	5xRh+V340T
log(5)	0.69897		0.69897		0.69897		0.69897			Slope	0.8481		0.6671		0.8831		0.5856			Slope	0.9313		0.5302		0.9168		0.6509			Slope	0.9086	0.9274	0.7676
log(x)	-1.25738		-0.127264		-0.757081		-0.151646			Y-intercept	2.297		1.371		2.213		1.349			Y-intercept	2.49		1.197		2.056		1.151			Y-intercept	2.2	2.104	1.115
x	0.0552862		0.745995		0.174952		0.705268			log(5)	0.69897		0.69897		0.69897		0.69897			log(5)	0.69897		0.69897		0.69897		0.69897			log(5)	0.69897	0.69897	0.69897
fold	1		13.4933		3.16448		12.7567			log(x)	-1.88425		-1.00739		-1.71445		-1.11002			log(x)	-1.92315		-0.939325		-1.48018		-0.694469			log(x)	-1.65203	-1.51502	-0.541988
										x	0.0130543		0.0983127		0.0192997		0.0776204			x	0.0119357		0.114994		0.0330993		0.202083			x	0.0222831	0.0305478	0.287086
										fold	1		7.53107		1.47842		5.94598			fold	1		9.63442		2.77312		16.9309			fold	1	1.3709	12.8836
2023-09-15
% GFP+
uL SIVsab-GFP	Ev		Hs		RhV1-P332R		RhV1-L335R		RhV1-F336Y		RhV1∆TF		RhV1-P337Q		5xRh		5xRh+G330Q		5xRh+T338S
6.25	96.6*	94.4*	90*	91.1*	90.1*	90.2*	58.9*	60.8*	97.5*	94.7*	92.4*	89.1*	86.5*	86.1*	72.6*	71.8*	33.9	35.5	31.8	28.5
2.08333	86.3*	82.1*	74.7*	76.2*	70.8*	73.4*	40.8	34.6	89.1	84	79.9*	82.8*	62.6*	62.6*	47	46.6	21.3	21.1	19.4	14.9
0.694444	44.3	56.5	46.5	48	42.3	44.7	21.1	20.6	62	63.4	59.9*	59.2*	38.3	41.1	25.6	27.2	12.7	11.7	9.72	9.22
0.231481	32	29.9	21.9	22.6	19.8	19.9	9.24	9.69	35.1	34.1	37.7	32.5	18.8	19.4	12.1	11.6	5.94	5.32	5.2	5.14
0.0771605	11.5	12.4	8.76	8.7	7.9	7.53	3.45	3.37	14	14.6	14.5	14.4	7.55	8.2	6.3	4.39	2.9	2.89	2.34	2.03
0.0257202	4.82	4.91	3.15	2.99	2.29	2.99	1.14	1.45	5.3	6.49	6.1	5.31	2.38	3.04	2.2	2.44	1	1.02	0.81	0.67
0.00857339	2.12	1.77	1.16	1.21	1.28	1.1	0.58*	0.5*	1.76	2.31	1.65	2.49	0.9	1.04	0.54	0.7	0.18*	0.55*	0.26*	0.24*
0.0028578	0.58	0.65	0.33*	0.42*	0.44*	0.37*	0.24*	0.17*	0.5*	0.73*	0.64	1.03	0.26*	0.5*	0.18*	0.17*	0.066*	0.1*	0.056*	0.084*
Log/Log Transformed Data
log(uL)
0.79588	Ev		Hs		RhV1-P332R		RhV1-L335R		RhV1-F336Y		RhV1∆TF		RhV1-P337Q		5xRh		5xRh+G330Q		5xRh+T338S
0.318759																	1.5302	1.55023	1.50243	1.45484
-0.158362							1.61066	1.53908	1.94988	1.92428					1.6721	1.66839	1.32838	1.32428	1.2878	1.17319
-0.635484	1.6464	1.75205	1.66745	1.68124	1.62634	1.65031	1.32428	1.31387	1.79239	1.80209			1.5832	1.61384	1.40824	1.43457	1.1038	1.06819	0.987666	0.964731
-1.11261	1.50515	1.47567	1.34044	1.35411	1.29667	1.29885	0.965672	0.986324	1.54531	1.53275	1.57634	1.51188	1.27416	1.2878	1.08279	1.06446	0.773786	0.725912	0.716003	0.710963
-1.58973	1.0607	1.09342	0.942504	0.939519	0.897627	0.876795	0.537819	0.52763	1.14613	1.16435	1.16137	1.15836	0.877947	0.913814	0.799341	0.642465	0.462398	0.460898	0.369216	0.307496
-2.06685	0.683047	0.691081	0.498311	0.475671	0.359835	0.475671	0.0569049	0.161368	0.724276	0.812245	0.78533	0.725095	0.376577	0.482874	0.342423	0.38739	0	0.00860017	-0.091515	-0.173925
-2.54397	0.326336	0.247973	0.064458	0.0827854	0.10721	0.0413927			0.245513	0.363612	0.217484	0.396199	-0.0457575	0.0170333	-0.267606	-0.154902
	-0.236572	-0.187087									-0.19382	0.0128372
Linear Regression
	Ev	Hs	RhV1-P332R	RhV1-L335R	RhV1-F336Y	RhV1∆TF	RhV1-P337Q	5xRh	5xRh+G330Q	5xRh+T338S
Slope	0.8117	0.8513	0.84	0.7792	0.6966	0.864	0.8545	0.7743	0.6353	0.6585
Y-intercept	1.935	1.852	1.798	1.398	1.859	2.109	1.789	1.517	1.114	1.029
log(5)	0.69897	0.69897	0.69897	0.69897	0.69897	0.69897	0.69897	0.69897	0.69897	0.69897
log(x)	-1.52277	-1.35443	-1.30837	-0.897112	-1.66527	-1.63198	-1.27563	-1.05648	-0.653282	-0.501185
x	0.0300077	0.0442146	0.0491622	0.126732	0.0216135	0.0233357	0.0530109	0.0878058	0.222187	0.315366
fold	1	1.47344	1.63832	4.22333	0.720266	0.777657	1.76658	2.92611	7.40432	10.5095
2023-09-18
% GFP+
uL SIVsab	Ev		Hs		RhV1-P332R		RhV1-L335R		RhV1-F336Y		RhV1∆TF		RhV1-P337Q		5xRh		5xRh+G330Q
6.25	94.1*	91.3*	86.2*	87.1*	79.1*	81.2*	57.5*	62.1*	87.3*	84.8*	93.8*	92.8*	78.9*	78.3*	72.6*	69.2*	41.2	44.3
2.08333	82*	81.5*	72.9*	74.7*	63.8*	62.3*	39.9	39	74.7*	71.7*	85.3*	82.5*	53.7*	53.5*	49.2	46.3	23.2	23.1
0.694444	58.7*	58.7*	45.9	45.5	38.1	35.9	22.4	21.1	51.9*	51.3*	59.4*	59.2*	28.5	28.4	26.3	25.4	10.5	10.7
0.231481	33.4	31.9	23	24.5	17.7	18.5	11.4	8.9	31.6	29.1	30.1	29.9	11.1	12.7	11.2	10.1	4.51	4.78
0.0771605	12.7	13.8	9.98	9.06	6.27	6.61	3.54	4.48	12.5	11.9	12.5	11.9	4.14	5.18	4.09	4.07	1.85	1.51
0.0257202	5.18	5.77	3.57	3.48	2.64	3.2	1.68	1.62	6.22	3.8	3.72	4.11	1.31	1.57	1.57	1.54	0.81*	0.48*
0.00857339	1.67	2.34	1.37	1.63	0.73	0.65	0.58*	0.43*	1.82	1.43	2.06	1.36	0.6	0.52	0.57*	0.33*	0.33*	0.21*
0.0028578	1.12	0.82	0.42*	0.52*	0.39*	0.46*	0.15*	0.14*	0.94	0.7	0.55	0.58	0.17*	0.13*	0.33*	0.2*	0.2*	0.11*
Log/Log Transformed Data
log(uL)	Ev		Hs		RhV1-P332R		RhV1-L335R		RhV1-F336Y		RhV1∆TF		RhV1-P337Q		5xRh		5xRh+G330Q
0.79588																	1.6149	1.6464
0.318759							1.60097	1.59106							1.69197	1.66558	1.36549	1.36361
-0.158362			1.66181	1.65801	1.58092	1.55509	1.35025	1.32428					1.45484	1.45332	1.41996	1.40483	1.02119	1.02938
-0.635484	1.52375	1.50379	1.36173	1.38917	1.24797	1.26717	1.0569	0.94939	1.49969	1.46389	1.47857	1.47567	1.04532	1.1038	1.04922	1.00432	0.654177	0.679428
-1.11261	1.1038	1.13988	0.999131	0.957128	0.797268	0.820201	0.549003	0.651278	1.09691	1.07555	1.09691	1.07555	0.617	0.71433	0.611723	0.609594	0.267172	0.178977
-1.58973	0.71433	0.761176	0.552668	0.541579	0.421604	0.50515	0.225309	0.209515	0.79379	0.579784	0.570543	0.613842	0.117271	0.1959	0.1959	0.187521
-2.06685	0.222716	0.369216	0.136721	0.212188	-0.136677	-0.187087			0.260071	0.155336	0.313867	0.133539	-0.221849	-0.283997
-2.54397	0.049218	-0.0861861							-0.0268721	-0.154902	-0.259637	-0.236572
Linear Regression
	Ev	Hs	RhV1-P332R	RhV1-L335R	RhV1-F336Y	RhV1∆TF	RhV1-P337Q	5xRh	5xRh+G330Q
Slope	0.8154	0.7963	0.8916	0.7324	0.8434	0.904	0.9079	0.7914	0.7363
Y-intercept	2.026	1.833	1.779	1.416	2.015	2.063	1.63	1.487	1.099
Log5	0.69897	0.69897	0.69897	0.69897	0.69897	0.69897	0.69897	0.69897	0.69897
Logx	-1.62746	-1.42412	-1.21134	-0.979014	-1.56039	-1.50888	-1.02548	-0.995742	-0.543298
x	0.0235799	0.0376596	0.0614697	0.104951	0.0275178	0.0309826	0.0943026	0.100985	0.286222
Fold Restrction	1	1.59711	2.60687	4.45087	1.167	1.31394	3.99929	4.2827	12.1384
9/22/23 - HK
% GFP+
uL SIVsab	Ev		Hs		RhV1-P332R		RhV1-L335R		RhV1-F336Y		RhV1∆TF		RhV1-P337Q		5xRh		5xRh+G330Q
2.08333	89.8*	93.1*	95.9*	92*	84.4*	85.7*	73.2*	70.8*	94.2*	93.2*	91.3*	92*	85.7*	83.4*	76*	77.4*	44.7	46.7
0.694444	71.9*	79*	79.1*	78*	61.8*	64.7*	50.2	49.4	76.1*	77.2*	75.7*	76.8*	59.9*	61.6*	54.1*	53.4*	27.3	28.8
0.231481	45.8	50.2	51.5	50.9	38.8	39.8	25.7	26.6	44.8	46.4	47.5	51.5	29.9	30.9	28.6	28.6	12.8	13.2
0.0771605	22.8	24.6	22	24.8	15.4	15.8	12.2	9.96	22.2	21.4	22.5	20.6	12.6	12.7	11.5	11.7	5.49	5.67
0.0257202	9.59	9.9	8.28	8.91	5.9	6.6	4.27	4.58	8.61	7.98	8.76	9.19	4.94	5.05	4.88	4.75	1.89	2.53
0.00857339	3.86	3.49	3.01	3.88	2.01	2.56	1.85	1.47	2.99	2.94	3.69	3.14	1.63	2.16	1.5	1.44	0.53	0.72
0.0028578	1.12	1.42	1.25	0.91	0.89	0.68	0.71		0.85	1	1.31	0.99	0.66	0.63	0.41*	0.35*	0.2*	0.13*
Log/Log Transformed Data
log(uL)	Ev		Hs		RhV1-P332R		RhV1-L335R		RhV1-F336Y		RhV1∆TF		RhV1-P337Q		5xRh		5xRh+G330Q
0.318759																	1.65031	1.66932
-0.158362							1.7007	1.69373									1.43616	1.45939
-0.635484	1.66087	1.7007	1.71181	1.70672	1.58883	1.59988	1.40993	1.42488	1.65128	1.66652	1.67669	1.71181	1.47567	1.48996	1.45637	1.45637	1.10721	1.12057
-1.11261	1.35793	1.39094	1.34242	1.39445	1.18752	1.19866	1.08636	0.998259	1.34635	1.33041	1.35218	1.31387	1.10037	1.1038	1.0607	1.06819	0.739572	0.753583
-1.58973	0.981819	0.995635	0.91803	0.949878	0.770852	0.819544	0.630428	0.660865	0.935003	0.902003	0.942504	0.963316	0.693727	0.703291	0.68842	0.676694	0.276462	0.403121
-2.06685	0.586587	0.542825	0.478566	0.588832	0.303196	0.40824	0.267172	0.167317	0.475671	0.468347	0.567026	0.49693	0.212188	0.334454	0.176091	0.158362	-0.275724	-0.142668
-2.54397	0.049218	0.152288	0.09691	-0.0409586	-0.05061	-0.167491	-0.148742		-0.0705811	0	0.117271	-0.00436481	-0.180456	-0.200659
Linear Regression
	Ev	Hs	RhV1-P332R	RhV1-L335R	RhV1-F336Y	RhV1∆TF	RhV1-P337Q	5xRh	5xRh+G330Q
Slope	0.578	0.8797	0.8895	0.7889	0.8918	0.8544	0.8751	0.8906	0.7807
Y-intercept	1.822	2.313	2.18	1.88	2.288	2.272	2.064	2.046	1.532
Log5	0.69897	0.69897	0.69897	0.69897	0.69897	0.69897	0.69897	0.69897	0.69897
Logx	-1.94296	-1.83475	-1.66501	-1.49706	-1.78182	-1.84109	-1.55986	-1.5125	-1.06703
x	0.0114036	0.0146302	0.0216265	0.0318376	0.0165263	0.0144181	0.0275514	0.0307258	0.0856979
Fold Restrction	1	1.28294	1.89646	2.7919	1.44922	1.26434	2.41603	2.6944	7.515
9/22/23 - IR
% GFP+
uL SIVsab	Ev		Hs		RhV1-P332R		RhV1-L335R		RhV1-F336Y		RhV1∆TF		RhV1-P337Q		5xRh		5xRh+G330Q
2.08333	97.5*	96*	95.8*	95.6*	85.5*	86.4*	69*	71.4*	91.7*	92.7*	94.2*	93.9*	84.8*	84*	74.2*	77.2*	42.6	44.4
0.694444	86.1*	85.5*	84*	82.9*	64.6*	65.5*	49.8	50	76.1*	72.9*	82.1*	77.6*	61.6*	62.7*	53.4*	52.8*	27.2	26.8
0.231481	59.9*	56*	53*	53.3*	36.1	36.7	25.7	28.9	47.8	43.5	53.2	51.3	34.1	33.1	28.5	28	12.5	13.8
0.0771605	30	26	27	26.4	16	17	11.9	12	22	20.2	25.3	26.5	14.8	15.4	11.3	12.4	5.98	5.51
0.0257202	12	10.5	10.2	10.1	6.77	6.49	4.58	3.98	8.5	6.45	9.86	10.2	5.26	5.97	4.62	4.3	2.05	2.18
0.00857339	4.82	4.03	3.58	3.56	2.38	2.37	1.73	1.72	3.71	2.85	3.49	3.3	1.72	1.66	2.03	1.58	0.76	0.72
0.0028578	1.69	1.43	1.31	1.39	0.5	0.83	0.5	0.77	1.03		1.07	1.16	0.8	0.68	0.62*	0.44*	0.26*	0.28*
Log/Log Transformed Data
log(uL)	Ev		Hs		RhV1-P332R		RhV1-L335R		RhV1-F336Y		RhV1∆TF		RhV1-P337Q		5xRh		5xRh+G330Q
0.318759																	1.62941	1.64738
-0.158362							1.69723	1.69897									1.43457	1.42813
-0.635484					1.55751	1.56467	1.40993	1.4609	1.67943	1.63849	1.72591	1.71012	1.53275	1.51983	1.45484	1.44716	1.09691	1.13988
-1.11261	1.47712	1.41497	1.43136	1.4216	1.20412	1.23045	1.07555	1.07918	1.34242	1.30535	1.40312	1.42325	1.17026	1.18752	1.05308	1.09342	0.776701	0.741152
-1.58973	1.07918	1.02119	1.0086	1.00432	0.830589	0.812245	0.660865	0.599883	0.929419	0.80956	0.993877	1.0086	0.720986	0.775974	0.664642	0.633468	0.311754	0.338456
-2.06685	0.683047	0.605305	0.553883	0.55145	0.376577	0.374748	0.238046	0.235528	0.569374	0.454845	0.542825	0.518514	0.235528	0.220108	0.307496	0.198657	-0.119186	-0.142668
-2.54397	0.227887	0.155336	0.117271	0.143015	-0.30103	-0.0809219	-0.30103	-0.113509	0.0128372		0.0293838	0.064458	-0.09691	-0.167491
Linear Regression
	Ev	Hs	RhV1-P332R	RhV1-L335R	RhV1-F336Y	RhV1∆TF	RhV1-P337Q	5xRh	5xRh+G330Q
Slope	0.8738	0.9102	0.9108	0.8126	0.8476	0.8855	0.8945	0.8421	0.75
Y-intercept	2.431	2.443	2.205	1.91	2.229	2.35	2.132	1.994	1.512
Log5	0.69897	0.69897	0.69897	0.69897	0.69897	0.69897	0.69897	0.69897	0.69897
Logx	-1.98218	-1.9161	-1.65352	-1.49032	-1.80513	-1.86452	-1.60205	-1.53786	-1.08404
x	0.0104188	0.0121312	0.0222063	0.0323359	0.0156627	0.013661	0.0250008	0.0289829	0.0824062
Fold Restrction	1	1.16436	2.13136	3.1036	1.50331	1.31119	2.39958	2.78178	7.90936
2023-10-23						2023-10-27						2022-09-23				2022-09-26				2022-09-30
% GFP+						% GFP+						% GFP+				% GFP+				% GFP+
uL SIVsab	Ev		Hu-RhV1			uL SIVsab	Ev		Hu-RhV1			uL SIVsab	EV	HsT5-RhV1		uL SIVsab	EV	HsT5-Rhv1		uL SIVsab	EV	HsT5-RhV1
0.694444	62.5*	65.2*	8.76	7.77		0.694444	67.3*	67.2*	6.02	5.17		6.25	79	15		10	99.6	34		10		30.9
0.231481	34.4	33.2	3.77	3.83		0.231481	35.1	36.1	2.72	2.91		3.125	53	8.2		4.54545	96	23.6		4.44444	94	17.1
0.0771605	14.4	14.3	1.82	1.92		0.0771605	14.3	15.5	1.07	0.81		1.5625	34	5.2		2.06612	83.4	18.2		1.97531	80.3	11.8
0.0257202	5.67	5.3	0.48*	0.62*		0.0257202	5.34	6.13	0.58*	0.49*		0.78125	22	2.1		0.939144	61.3	12.1		0.877915	62.3	6.03
0.00857339	2.4	2.03	0.16*	0.23*		0.00857339	2.04	2.5	0.13*	0.19*		0.390625	12	1.4		0.426883	41.4	7.71		0.390184	42.8	3.88
0.0028578	0.7	0.76	0.064*	0.075*		0.0028578	0.94	0.56	0.022*	0*		0.195312	6.4	0.5		0.194038	20	3.75		0.173415	24.2	1.63
												0.0976562	3.7	0.4		0.0881991	10.6	2.24		0.0770735	12.5	0.76
Log/Log Transformed Data						Log/Log Transformed Data						0.0488281	1.8	0.2		0.0400905	6.72	1.04		0.0342549	6.55	0.4
log(uL)	Ev		Hu-RhV1			log(uL)	Ev		Hu-RhV1
-0.158362			0.942504	0.890421		-0.158362			0.779596	0.713491		log/log-transformed data				log/log-transformed data				log/log-transformed data
-0.635484	1.53656	1.52114	0.576341	0.583199		-0.635484	1.54531	1.55751	0.434569	0.463893		log(uL)	EV	HsT5-RhV1		log(uL)	EV	HsT5-RhV1		log(uL)	EV	HsT5-RhV1
-1.11261	1.15836	1.15534	0.260071	0.283301		-1.11261	1.15534	1.19033	0.0293838	-0.091515		0.79588		1.17609		1		1.53148		1		1.48996
-1.58973	0.753583	0.724276				-1.58973	0.727541	0.78746				0.49485		0.913814		0.657577		1.37291		0.647817		1.233
-2.06685	0.380211	0.307496				-2.06685	0.30963	0.39794				0.19382	1.53148	0.716003		0.315155		1.26007		0.295635		1.07188
-2.54397	-0.154902	-0.119186				-2.54397	-0.0268721	-0.251812				-0.10721	1.34242	0.322219		-0.0272678		1.08279		-0.0565475		0.780317
												-0.40824	1.07918	0.146128		-0.369691	1.617	0.887054		-0.408731	1.63144	0.588832
Linear Regression						Linear Regression						-0.70927	0.80618	-0.30103		-0.712113	1.30103	0.574031		-0.760913	1.38382	0.212188
	Ev	Hu-RhV1					Ev	Hu-RhV1				-1.0103	0.568202	-0.39794		-1.05454	1.02531	0.350248		-1.1131	1.09691	-0.119186
Slope	0.8687	0.6757				Slope	0.8804	0.8149				-1.31133	0.255273			-1.39696	0.827369	0.0170333		-1.46528	0.816241	-0.39794
Y-intercept	2.107	1.019				Y-intercept	2.139	0.9061
Log5	0.69897	0.69897				Log5	0.69897	0.69897
Logx	-1.62085	-0.473627				Logx	-1.63565	-0.254178				Lin Reg	EV	HsT5-RhV1		Lin Reg	EV	HsT5-Rhv1		Lin Reg	EV	HsT5-RhV1
x	0.0239416	0.336026				x	0.0231391	0.556957				Best-fit values				Best-fit values				Best-fit values
Fold Restrction	0.000668759	0.0093862				Fold Restrction	0.000646343	0.0155575				Slope	0.852	0.9161		Slope	0.7723	0.6247		Slope	0.7759	0.7689
												Y-intercept	1.407	0.4661		Y-intercept	1.875	1.008		Y-intercept	1.959	0.7863
												log(5)	0.69897	0.69897		log(5)				log(5)
												log(x) for log(y) = 5	-0.831021	0.254197		log(x) for log(y) = 5	-1.52276	-0.494685		log(x) for log(y) = 5	-1.62396	-0.113578
												x for y=5	0.147563	1.79555		x for y=5	0.030008	0.320121		x for y=5	0.0237706	0.769878
												fold restriction	1	12.16		fold restriction	1.00027	10.6707		fold restriction	1	32.39

## Sheet: Fig. S2A GOF combi variants
Fraction human variant at each position:					GOF variant	sequence	aaSeq	Pos1	Pos3	Pos6	Pos7	Pos8ins2aa	Pos9	Pos10	Pos11	Pos12	inA	inB	negA	negB	inA_norm	inB_norm	negA_norm	negB_norm	enrichA	enrichB	enrichAvg	enrichStdDev
Position	Input	GOF			382	CAGGCACCAGGGACACTATTTACGTTTCCGTCATTGGTG	QaPgtLF+PSLV	Q	P	L	F	+	P	S	L	V	3198	1525	91349	106031	1506.32	727.709	40631.3	46267.8	26.9739	63.58	45.277	25.8845
330	0.5072	0.2381			478	CAGGCACCAGGGACACTATTTACGTTTCCGACATTTACG	QaPgtLF+PTFT	Q	P	L	F	+	P	T	F	T	3732	2422	120277	138614	1757.85	1155.74	53498.3	60485.7	30.434	52.3348	41.3844	15.4862
332	0.5043	0.0476			766	CAGGCACCAGGGACACTATTTACGTTTCCGTCATTGACG	QaPgtLF+PSLT	Q	P	L	F	+	P	S	L	T	4535	3362	151435	172378	2136.07	1604.3	67357.1	75219	31.5331	46.8859	39.2095	10.856
335	0.5358	0.0952			190	CAGGCACCAGGGACACTATTTACGTTTCCGTCATTTGTG	QaPgtLF+PSFV	Q	P	L	F	+	P	S	F	V	6434	3928	183539	208060	3030.54	1874.39	81636.7	90789.2	26.938	48.4367	37.6874	15.2019
336	0.467	0			574	CAGGCACCAGGGACACTATTTACGTTTCCGTCATTTACG	QaPgtLF+PSFT	Q	P	L	F	+	P	S	F	T	5063	4769	168085	222449	2384.77	2275.7	74762.9	97068	31.3501	42.6541	37.0021	7.99314
(TF)	0.2665	0			573	GGGGCACCAGGGACACTATTTACGTTTCCGTCATTTACG	GaPgtLF+PSFT	G	P	L	F	+	P	S	F	T	4374	2837	117903	130175	2060.24	1353.78	52442.3	56803.3	25.4545	41.9591	33.7068	11.6705
337	0.4871	0.0952			670	CAGGCACCAGGGACACTATTTACGTTTCCGACATTGACG	QaPgtLF+PTLT	Q	P	L	F	+	P	T	L	T	2016	4061	70253	76401	949.576	1937.85	31248	33338.4	32.9073	17.2038	25.0555	11.1041
338	0.4728	0.2857			94	CAGGCACCAGGGACACTATTTACGTTTCCGACATTTGTG	QaPgtLF+PTFV	Q	P	L	F	+	P	T	F	V	3043	2330	61639	64979	1433.31	1111.84	27416.5	28354.3	19.1281	25.502	22.3151	4.50706
339	0.4957	0.4762			477	GGGGCACCAGGGACACTATTTACGTTTCCGACATTTACG	GaPgtLF+PTFT	G	P	L	F	+	P	T	F	T	1598	2274	37721	36548	752.69	1085.12	16778	15948.1	22.2907	14.6971	18.4939	5.36953
340	0.5817	0.2857			765	GGGGCACCAGGGACACTATTTACGTTTCCGTCATTGACG	GaPgtLF+PSLT	G	P	L	F	+	P	S	L	T	4532	6477	88537	100596	2134.66	3090.74	39380.6	43896.1	18.4482	14.2025	16.3253	3.00213
					189	GGGGCACCAGGGACACTATTTACGTTTCCGTCATTTGTG	GaPgtLF+PSFV	G	P	L	F	+	P	S	F	V	5504	5229	72857	86057	2592.49	2495.21	32406.2	37551.9	12.5	15.0496	13.7748	1.80283
					286	CAGGCACCAGGGACACTATTTACGTTTCCGACATTGGTG	QaPgtLF+PTLV	Q	P	L	F	+	P	T	L	V	3057	2313	35842	27471	1439.91	1103.73	15942.2	11987.3	11.0717	10.8607	10.9662	0.149229
					381	GGGGCACCAGGGACACTATTTACGTTTCCGTCATTGGTG	GaPgtLF+PSLV	G	P	L	F	+	P	S	L	V	4948	4470	52944	47946	2330.61	2133.02	23549.1	20921.8	10.1043	9.8085	9.95639	0.209142
					664	CAGGCACCAGGGACACGATTTACGTTTCCGACATTGACG	QaPgtRF+PTLT	Q	P	R	F	+	P	T	L	T	2878	4292	30234	20974	1355.59	2048.08	13447.8	9152.23	9.92025	4.46868	7.19447	3.85484
					520	CAGGCACCAGGGACACGATTTACGTTTCAGTCATTTACG	QaPgtRF+QSFT	Q	P	R	F	+	Q	S	F	T	9310	7864	43177	38241	4385.19	3752.59	19204.8	16686.9	4.37946	4.44676	4.41311	0.0475856
					572	CAGGCACGAGGGACACTATTTACGTTTCCGTCATTTACG	QaRgtLF+PSFT	Q	R	L	F	+	P	S	F	T	5475	5653	24330	21286	2578.83	2697.53	10821.8	9288.37	4.19639	3.44328	3.81984	0.532527
					526	CAGGCACCAGGGACACTATTTACGTTTCAGTCATTTACG	QaPgtLF+QSFT	Q	P	L	F	+	Q	S	F	T	6921	6203	26858	24936	3259.93	2959.99	11946.2	10881.1	3.66457	3.67606	3.67031	0.00812712
					*NB: gain of function defined as enrichment score > all frameshift variants (in both replicates)																	MAX frameshift enrichment score:			3.01785	2.91659

## Sheet: Fig. S2B ∆enrich
variant	aaSeq	Pos1	Pos3	Pos6	Pos7	Pos8ins2aa	Pos9	Pos10	Pos11	Pos12	inA	inB	negA	negB	inA_norm	inB_norm	negA_norm	negB_norm	enrichA	enrichB	enrichAvg	enrichStdDev	G330Q	R332P	R335L	Y336F	addTF	Q337P	T338S	F339L	V340T	WT_HammingDist
549	GaPgtLF-PSFT	G	P	L	F	-	P	S	F	T	136	566	338	1	64.0587	270.087	150.34	0.436361	2.34691	0.00161563	1.17426	1.65837	#VALUE!				32.5325			#VALUE!		6
							P	S	F	V											NA		#VALUE!				#VALUE!			#VALUE!	#VALUE!
							P	S	L	T											NA		#VALUE!				#VALUE!
357	GaPgtLF-PSLV	G	P	L	F	-	P	S	L	V	298	587	2	5	140.364	280.108	0.889584	2.1818	0.0063377	0.00778914	0.00706342	0.00102632	0.0582614				9.94932				#VALUE!	6
							P	T	F	T											NA		#VALUE!				#VALUE!		#VALUE!	#VALUE!
69	GaPgtLF-PTFV	G	P	L	F	-	P	T	F	V	661	263	1	1	311.344	125.5	0.444792	0.436361	0.00142862	0.00347698	0.0024528	0.00144841	#VALUE!				1.94832		#VALUE!	#VALUE!	#VALUE!	4
							P	T	L	T											NA		#VALUE!				#VALUE!		#VALUE!
							P	T	L	V											NA		#VALUE!				#VALUE!		#VALUE!		#VALUE!
501	GaPgtLF-QSFT	G	P	L	F	-	Q	S	F	T	685	924	1	1	322.649	440.92	0.444792	0.436361	0.00137857	0.000989659	0.00118411	0.000274998	#VALUE!				0.478092	1.17308		#VALUE!		5
117	GaPgtLF-QSFV	G	P	L	F	-	Q	S	F	V	349	280	1	1	164.386	133.612	0.444792	0.436361	0.00270578	0.00326588	0.00298583	0.000396048	0.258139				0.0798243	#VALUE!		#VALUE!	-0.00180172	4
							Q	S	L	T											NA		#VALUE!				#VALUE!	#VALUE!
							Q	S	L	V											NA		#VALUE!				#VALUE!	#VALUE!			#VALUE!
405	GaPgtLF-QTFT	G	P	L	F	-	Q	T	F	T	170	430	1	1	80.0734	205.19	0.444792	0.436361	0.00555481	0.00212662	0.00384071	0.0024241	#VALUE!				0.0706436	#VALUE!	-0.0026566	#VALUE!		4
							Q	T	F	V											NA		#VALUE!				#VALUE!	#VALUE!	#VALUE!	#VALUE!	#VALUE!
							Q	T	L	T											NA		#VALUE!				#VALUE!	#VALUE!	#VALUE!
							Q	T	L	V											NA		#VALUE!				#VALUE!	#VALUE!	#VALUE!		#VALUE!
573	GaPgtLF+PSFT	G	P	L	F	+	P	S	F	T	4374	2837	117903	130175	2060.24	1353.78	52442.3	56803.3	25.4545	41.9591	33.7068	11.6705	3.29533							-17.3815		7
189	GaPgtLF+PSFV	G	P	L	F	+	P	S	F	V	5504	5229	72857	86057	2592.49	2495.21	32406.2	37551.9	12.5	15.0496	13.7748	1.80283	23.9125							-3.81843	19.932	6
765	GaPgtLF+PSLT	G	P	L	F	+	P	S	L	T	4532	6477	88537	100596	2134.66	3090.74	39380.6	43896.1	18.4482	14.2025	16.3253	3.00213	22.8842									8
381	GaPgtLF+PSLV	G	P	L	F	+	P	S	L	V	4948	4470	52944	47946	2330.61	2133.02	23549.1	20921.8	10.1043	9.8085	9.95639	0.209142	35.3206								6.36894	7
477	GaPgtLF+PTFT	G	P	L	F	+	P	T	F	T	1598	2274	37721	36548	752.69	1085.12	16778	15948.1	22.2907	14.6971	18.4939	5.36953	22.8905						15.2129	-16.326		6
93	GaPgtLF+PTFV	G	P	L	F	+	P	T	F	V	2424	2376	5434	4637	1141.75	1133.79	2417	2023.4	2.11692	1.78463	1.95078	0.234966	20.3643						11.824	-1.67534	16.5431	5
669	GaPgtLF+PTLT	G	P	L	F	+	P	T	L	T	2186	1859	6541	3070	1029.65	887.089	2909.39	1339.63	2.82561	1.51014	2.16787	0.930178	22.8877						14.1574			7
285	GaPgtLF+PTLV	G	P	L	F	+	P	T	L	V	2561	1324	490	536	1206.28	631.795	217.948	233.889	0.180678	0.370198	0.275438	0.134011	10.6908						9.68095		1.89244	6
525	GaPgtLF+QSFT	G	P	L	F	+	Q	S	F	T	3969	5104	2952	1430	1869.48	2435.56	1313.03	623.996	0.702349	0.256202	0.479276	0.315474	3.19104					33.2275		-0.362162		6
141	GaPgtLF+QSFV	G	P	L	F	+	Q	S	F	V	3821	5349	666	6	1799.77	2552.47	296.232	2.61816	0.164594	0.00102574	0.0828101	0.115661	0.406224					13.692		0.122682	0.396466	5
717	GaPgtLF+QSLT	G	P	L	F	+	Q	S	L	T	5851	8899	1089	569	2755.94	4246.48	484.379	248.289	0.175758	0.0584694	0.117114	0.0829357	0.788326					16.2082				7
333	GaPgtLF+QSLV	G	P	L	F	+	Q	S	L	V	4928	3925	1549	490	2321.19	1872.96	688.983	213.817	0.296824	0.11416	0.205492	0.129163	-0.112057					9.75089			-0.0883781	6
429	GaPgtLF+QTFT	G	P	L	F	+	Q	T	F	T	2607	4351	196	371	1227.95	2076.24	87.1793	161.89	0.0709959	0.0779727	0.0744843	0.00493337	0.130306					18.4194	0.404792	0.0134664		5
45	GaPgtLF+QTFV	G	P	L	F	+	Q	T	F	V	3169	4197	582	303	1492.66	2002.75	258.869	132.217	0.173428	0.0660179	0.119723	0.0759503	0.0627794					1.83105	-0.0369127	0.0196555	-0.0452385	4
621	GaPgtLF+QTLT	G	P	L	F	+	Q	T	L	T	4494	3481	2	668	2116.76	1661.09	0.889584	291.489	0.000420257	0.175481	0.0879506	0.123787	0.00546678					2.07992	0.0291632			6
237	GaPgtLF+QTLV	G	P	L	F	+	Q	T	L	V	2885	5258	790	116	1358.89	2509.05	351.386	50.6178	0.258583	0.0201741	0.139378	0.16858	-0.0257353					0.13606	0.0661136		-0.0514277	5
537	GaPgtLY-PSFT	G	P	L	Y	-	P	S	F	T	156	147	1	1	73.4791	70.1464	0.444792	0.436361	0.00605332	0.00622072	0.00613702	0.00011837	#VALUE!			1.16812	0.187042			#VALUE!		5
							P	S	F	V											NA		#VALUE!			#VALUE!	#VALUE!			#VALUE!	#VALUE!
							P	S	L	T											NA		#VALUE!			#VALUE!	#VALUE!
							P	S	L	V											NA		#VALUE!			#VALUE!	#VALUE!				#VALUE!
							P	T	F	T											NA		#VALUE!			#VALUE!	#VALUE!		#VALUE!	#VALUE!
							P	T	F	V											NA		#VALUE!			#VALUE!	#VALUE!		#VALUE!	#VALUE!	#VALUE!
							P	T	L	T											NA		#VALUE!			#VALUE!	#VALUE!		#VALUE!
							P	T	L	V											NA		#VALUE!			#VALUE!	#VALUE!		#VALUE!		#VALUE!
							Q	S	F	T											NA		#VALUE!			#VALUE!	#VALUE!	#VALUE!		#VALUE!
							Q	S	F	V											NA		#VALUE!			#VALUE!	#VALUE!	#VALUE!		#VALUE!	#VALUE!
							Q	S	L	T											NA		#VALUE!			#VALUE!	#VALUE!	#VALUE!
297	GaPgtLY-QSLV	G	P	L	Y	-	Q	S	L	V	223	571	3	115	105.037	272.473	1.33438	50.1815	0.0127038	0.18417	0.098437	0.121245	#VALUE!			#VALUE!	0.133005	#VALUE!			#VALUE!	4
							Q	T	F	T											NA		#VALUE!			#VALUE!	#VALUE!	#VALUE!	#VALUE!	#VALUE!
9	GaPgtLY-QTFV	G	P	L	Y	-	Q	T	F	V	122	577	1	134	57.4644	275.336	0.444792	58.4723	0.00774031	0.212367	0.110054	0.144693	#VALUE!			#VALUE!	-0.0772633	#VALUE!	#VALUE!	#VALUE!	#VALUE!	2
							Q	T	L	T											NA		#VALUE!			#VALUE!	#VALUE!	#VALUE!	#VALUE!
							Q	T	L	V											NA		#VALUE!			#VALUE!	#VALUE!	#VALUE!	#VALUE!		#VALUE!
561	GaPgtLY+PSFT	G	P	L	Y	+	P	S	F	T	3570	2986	1001	397	1681.54	1424.88	445.237	173.235	0.264779	0.121579	0.193179	0.101258	-0.130243			33.5136				-0.0719173		6
177	GaPgtLY+PSFV	G	P	L	Y	+	P	S	F	V	2396	2207	588	379	1128.56	1053.15	261.538	165.381	0.231744	0.157034	0.194389	0.0528277	0.629495			13.5804				-0.0159911	-0.00121009	5
753	GaPgtLY+PSLT	G	P	L	Y	+	P	S	L	T	3573	2966	591	280	1682.95	1415.33	262.872	122.181	0.156197	0.0863266	0.121262	0.0494058	-0.0911023			16.2041						7
369	GaPgtLY+PSLV	G	P	L	Y	+	P	S	L	V	2877	3031	769	346	1355.12	1446.35	342.045	150.981	0.252409	0.104387	0.178398	0.104667	0.158304			9.77799					-0.0571363	6
465	GaPgtLY+PTFT	G	P	L	Y	+	P	T	F	T	1652	1389	1	148	778.125	662.812	0.444792	64.5814	0.000571621	0.0974355	0.0490036	0.0684931	0.201044			18.4449			0.144176	0.079316		5
81	GaPgtLY+PTFV	G	P	L	Y	+	P	T	F	V	2017	820	878	403	950.047	391.293	390.528	175.853	0.411061	0.449416	0.430239	0.0271212	-0.197085			1.52054			-0.23585	-0.386758	-0.381235	4
657	GaPgtLY+PTLT	G	P	L	Y	+	P	T	L	T	2831	2427	426	304	1333.46	1158.13	189.481	132.654	0.142098	0.114541	0.12832	0.0194856	-0.0436104			2.03955			-0.00705778			6
273	GaPgtLY+PTLV	G	P	L	Y	+	P	T	L	V	1556	1599	1	151	732.907	763.021	0.444792	65.8905	0.000606888	0.0863548	0.0434808	0.0606329	0.502419			0.231957			0.134917		0.0848387	5
513	GaPgtLY+QSFT	G	P	L	Y	+	Q	S	F	T	4909	2942	576	451	2312.24	1403.88	256.2	196.799	0.110802	0.140182	0.125492	0.0207747	0.00206151			0.353784		0.0676872		0.0801803		5
129	GaPgtLY+QSFV	G	P	L	Y	+	Q	S	F	V	2449	3582	301	4	1153.53	1709.28	133.882	1.74544	0.116064	0.00102116	0.0585423	0.0813472	0.232745			0.0242678		0.135847		0.1729	0.0669495	4
705	GaPgtLY+QSLT	G	P	L	Y	+	Q	S	L	T	4693	5240	1569	548	2210.5	2500.46	697.879	239.126	0.315711	0.0956328	0.205672	0.155619	0.0625248			-0.0885583		-0.0844104				6
321	GaPgtLY+QSLV	G	P	L	Y	+	Q	S	L	V	5204	5143	1719	849	2451.19	2454.17	764.598	370.47	0.31193	0.150955	0.231443	0.113826	-0.0980225			-0.0259506		-0.0530445			-0.0257704	5
417	GaPgtLY+QTFT	G	P	L	Y	+	Q	T	F	T	2402	3002	332	332	1131.39	1432.51	147.671	144.872	0.130522	0.101131	0.115827	0.0207823	0.392387			-0.0413422		-0.0668229	0.00966538	0.128265		4
33	GaPgtLY+QTFV	G	P	L	Y	+	Q	T	F	V	1987	3325	2	235	935.916	1586.64	0.889584	102.545	0.000950496	0.06463	0.0327902	0.0450282	0.0677629			0.0869326		0.397449	0.0257521	0.0233653	0.0830363	3
609	GaPgtLY+QTLT	G	P	L	Y	+	Q	T	L	T	2482	1196	3	637	1169.07	570.715	1.33438	277.962	0.0011414	0.487042	0.244091	0.343583	0.101812			-0.156141		-0.115772	-0.0384193			5
225	GaPgtLY+QTLV	G	P	L	Y	+	Q	T	L	V	2695	4016	225	147	1269.4	1916.38	100.078	64.145	0.0788391	0.033472	0.0561555	0.0320794	0.0341422			0.0832228		-0.0126747	0.175287		0.187936	4
543	GaPgtRF-PSFT	G	P	R	F	-	P	S	F	T	781	711	1	1	367.866	339.279	0.444792	0.436361	0.00120911	0.00128614	0.00124763	5.44661e-05	#VALUE!		1.17301		0.184002			0.293753		5
159	GaPgtRF-PSFV	G	P	R	F	-	P	S	F	V	926	903	1	1	436.164	430.899	0.444792	0.436361	0.00101978	0.00101267	0.00101623	5.02494e-06	0.486351		#VALUE!		0.123009			0.0982825	0.000231398	4
735	GaPgtRF-PSLT	G	P	R	F	-	P	S	L	T	332	899	206	4	156.379	428.99	91.6272	1.74544	0.585932	0.00406872	0.295	0.411439	#VALUE!		#VALUE!		-0.113537					6
351	GaPgtRF-PSLV	G	P	R	F	-	P	S	L	V	1671	690	2	149	787.074	329.258	0.889584	65.0177	0.00113024	0.197467	0.0992987	0.138831	-0.0956752		-0.0922353		0.0830014				0.195702	5
							P	T	F	T											NA		#VALUE!		#VALUE!		#VALUE!		#VALUE!	#VALUE!
63	GaPgtRF-PTFV	G	P	R	F	-	P	T	F	V	707	999	1	202	333.011	476.709	0.444792	88.1449	0.00133567	0.184903	0.0931193	0.129802	#VALUE!		-0.0906665		0.15331		-0.092103	#VALUE!	#VALUE!	3
639	GaPgtRF-PTLT	G	P	R	F	-	P	T	L	T	253	99	1	241	119.168	47.2414	0.444792	105.163	0.00373248	2.22607	1.1149	1.57143	#VALUE!		#VALUE!		-0.896164		-0.819903			5
							P	T	L	V											NA		#VALUE!		#VALUE!		#VALUE!		#VALUE!		#VALUE!
							Q	S	F	T											NA		#VALUE!		#VALUE!		#VALUE!	#VALUE!		#VALUE!
111	GaPgtRF-QSFV	G	P	R	F	-	Q	S	F	V	350	176	2	2	164.857	83.9848	0.889584	0.872721	0.0053961	0.0103914	0.00789376	0.00353223	0.538271		-0.00490793		0.123493	-0.00687753		0.0304449	#VALUE!	3
							Q	S	L	T											NA		#VALUE!		#VALUE!		#VALUE!	#VALUE!
303	GaPgtRF-QSLV	G	P	R	F	-	Q	S	L	V	591	1559	1	128	278.373	743.933	0.444792	55.8542	0.00159783	0.0750795	0.0383387	0.0519594	0.0235401		#VALUE!		0.0679748	0.06096			#VALUE!	4
							Q	T	F	T											NA		#VALUE!		#VALUE!		#VALUE!	#VALUE!	#VALUE!	#VALUE!
15	GaPgtRF-QTFV	G	P	R	F	-	Q	T	F	V	289	221	1	1	136.125	105.458	0.444792	0.436361	0.00326753	0.00413776	0.00370265	0.000615344	#VALUE!		#VALUE!		0.174628	0.0894166	0.00419111	-9.16356e-05	#VALUE!	2
591	GaPgtRF-QTLT	G	P	R	F	-	Q	T	L	T	162	271	1	3	76.3052	129.317	0.444792	1.30908	0.00582912	0.010123	0.00797607	0.00303624	#VALUE!		#VALUE!		0.260456	1.10693	#VALUE!			4
207	GaPgtRF-QTLV	G	P	R	F	-	Q	T	L	V	401	728	2	2	188.879	347.392	0.889584	0.872721	0.00470981	0.00251221	0.00361101	0.00155394	-0.000402497		#VALUE!		0.227256	#VALUE!	0.0347277		0.00436505	3
567	GaPgtRF+PSFT	G	P	R	F	+	P	S	F	T	10290	9854	1851	2162	4846.79	4702.19	823.31	943.412	0.169867	0.200632	0.18525	0.0217544	2.285		33.5215					-0.00378639		6
183	GaPgtRF+PSFV	G	P	R	F	+	P	S	F	V	13230	11077	1398	1796	6231.59	5285.79	621.819	783.704	0.099785	0.148266	0.124026	0.0342813	0.0623385		13.6508					0.0582745	0.0612241	5
759	GaPgtRF+PSLT	G	P	R	F	+	P	S	L	T	9454	9029	1567	2038	4453.02	4308.51	696.989	889.303	0.156521	0.206406	0.181463	0.0352743	2.67429		16.1439							7
375	GaPgtRF+PSLV	G	P	R	F	+	P	S	L	V	9547	12396	2413	1707	4496.83	5915.2	1073.28	744.868	0.238676	0.125924	0.1823	0.0797273	0.123852		9.77409						-0.000836801	6
471	GaPgtRF+PTFT	G	P	R	F	+	P	T	F	T	6316	5808	1112	513	2974.96	2771.5	494.609	223.853	0.166257	0.0807697	0.123513	0.0604488	1.67106		18.3704				0.0617362	0.0952254		5
87	GaPgtRF+PTFV	G	P	R	F	+	P	T	F	V	6550	4674	1649	1304	3085.18	2230.37	733.462	569.014	0.237737	0.255121	0.246429	0.0122923	-0.0601013		1.70435				-0.122404	-0.0581185	-0.122916	4
663	GaPgtRF+PTLT	G	P	R	F	+	P	T	L	T	5008	5662	1258	1240	2358.87	2701.83	559.549	541.087	0.237211	0.200267	0.218739	0.0261231	6.97573		1.94913				-0.0372756			6
279	GaPgtRF+PTLV	G	P	R	F	+	P	T	L	V	4910	5294	929	1146	2312.71	2526.22	413.212	500.069	0.17867	0.197951	0.188311	0.0136338	-0.0470331		0.0871273				-0.00601071		0.0304281	5
519	GaPgtRF+QSFT	G	P	R	F	+	Q	S	F	T	8695	9548	7286	6263	4095.52	4556.17	3240.76	2732.93	0.791293	0.599829	0.695561	0.135385	3.71755		-0.216286			-0.510312		-0.168573		5
135	GaPgtRF+QSFV	G	P	R	F	+	Q	S	F	V	9600	11053	1398	1514	4521.79	5274.34	621.819	660.65	0.137516	0.125257	0.131387	0.00866828	0.32886		-0.0485767			-0.00736125		-0.0250733	0.564175	4
711	GaPgtRF+QSLT	G	P	R	F	+	Q	S	L	T	11708	11687	9193	3994	5514.7	5576.88	4088.97	1742.82	0.741468	0.312509	0.526989	0.30332	1.22417		-0.409875			-0.345525				6
327	GaPgtRF+QSLV	G	P	R	F	+	Q	S	L	V	10247	9418	1339	919	4826.54	4494.14	595.577	401.015	0.123396	0.0892308	0.106313	0.0241586	-7.51159e-05		0.0991784			0.0759866			0.420675	5
423	GaPgtRF+QTFT	G	P	R	F	+	Q	T	F	T	8142	6650	1625	938	3835.04	3173.29	722.787	409.306	0.188469	0.128985	0.158727	0.0420617	1.12558		-0.0842428			-0.0352135	0.536834	0.109705		4
39	GaPgtRF+QTFV	G	P	R	F	+	Q	T	F	V	6820	6650	824	1764	3212.36	3173.29	366.509	769.74	0.114093	0.242569	0.178331	0.0908457	0.113329		-0.0586082			0.0680982	-0.0469443	0.0525363	-0.019604	3
615	GaPgtRF+QTLT	G	P	R	F	+	Q	T	L	T	7569	7402	3001	1315	3565.15	3532.13	1334.82	573.814	0.374408	0.162456	0.268432	0.149873	-0.0330982		-0.180481			-0.049693	0.258557			5
231	GaPgtRF+QTLV	G	P	R	F	+	Q	T	L	V	6794	6708	1434	1925	3200.11	3200.97	637.832	839.994	0.199316	0.262419	0.230867	0.0446208	-0.125245		-0.0914891			-0.0425566	-0.124554		0.0375645	4
531	GaPgtRY-PSFT	G	P	R	Y	-	P	S	F	T	474	322	1	1	223.263	153.654	0.444792	0.436361	0.00199223	0.00283989	0.00241606	0.000599387	#VALUE!		0.00372096	-0.00116844	0.101634			#VALUE!		4
147	GaPgtRY-PSFV	G	P	R	Y	-	P	S	F	V	748	281	430	3	352.323	134.089	191.261	1.30908	0.542856	0.00976276	0.276309	0.376954	-0.266354		#VALUE!	-0.275293	-0.115084			-0.0219782	-0.273893	3
							P	S	L	T											NA		#VALUE!		#VALUE!	#VALUE!	#VALUE!
339	GaPgtRY-PSLV	G	P	R	Y	-	P	S	L	V	401	499	2	275	188.879	238.116	0.889584	119.999	0.00470981	0.503953	0.254331	0.353018	0.672436		#VALUE!	-0.155033	-0.0908781				#VALUE!	4
							P	T	F	T											NA		#VALUE!		#VALUE!	#VALUE!	#VALUE!		#VALUE!	#VALUE!
							P	T	F	V											NA		#VALUE!		#VALUE!	#VALUE!	#VALUE!		#VALUE!	#VALUE!	#VALUE!
							P	T	L	T											NA		#VALUE!		#VALUE!	#VALUE!	#VALUE!		#VALUE!
243	GaPgtRY-PTLV	G	P	R	Y	-	P	T	L	V	141	415	2	5	66.4138	198.032	0.889584	2.1818	0.0133946	0.0110174	0.012206	0.0016809	-0.00802388		#VALUE!	#VALUE!	0.0367509		0.242125		#VALUE!	3
							Q	S	F	T											NA		#VALUE!		#VALUE!	#VALUE!	#VALUE!	#VALUE!		#VALUE!
99	GaPgtRY-QSFV	G	P	R	Y	-	Q	S	F	V	254	586	1	5	119.639	279.631	0.444792	2.1818	0.00371778	0.00780243	0.00576011	0.00288828	0.252484		#VALUE!	0.00213365	0.220254	0.270549		0.591249	#VALUE!	2
675	GaPgtRY-QSLT	G	P	R	Y	-	Q	S	L	T	592	369	1	1	278.844	176.082	0.444792	0.436361	0.00159513	0.00247817	0.00203665	0.000624404	#VALUE!		#VALUE!	#VALUE!	0.15989	#VALUE!				4
291	GaPgtRY-QSLV	G	P	R	Y	-	Q	S	L	V	238	247	300	1	112.103	117.865	133.438	0.436361	1.19032	0.00370221	0.597009	0.839063	#VALUE!		-0.498572	-0.55867	-0.339374	-0.342678			-0.594972	3
							Q	T	F	T											NA		#VALUE!		#VALUE!	#VALUE!	#VALUE!	#VALUE!	#VALUE!	#VALUE!
							Q	T	F	V											NA		#VALUE!		#VALUE!	#VALUE!	#VALUE!	#VALUE!	#VALUE!	#VALUE!	#VALUE!
							Q	T	L	T											NA		#VALUE!		#VALUE!	#VALUE!	#VALUE!	#VALUE!	#VALUE!
							Q	T	L	V											NA		#VALUE!		#VALUE!	#VALUE!	#VALUE!	#VALUE!	#VALUE!		#VALUE!
555	GaPgtRY+PSFT	G	P	R	Y	+	P	S	F	T	7890	5314	288	1009	3716.35	2535.77	128.1	440.288	0.0344694	0.173631	0.10405	0.0984022	0.277369		0.0891289	0.0811994				-0.0133038		5
171	GaPgtRY+PSFV	G	P	R	Y	+	P	S	F	V	8491	10330	1828	1346	3999.43	4929.33	813.08	587.342	0.203299	0.119152	0.161226	0.0595007	0.030151		0.0331635	-0.0372001				0.00222758	-0.0571755	4
747	GaPgtRY+PSLT	G	P	R	Y	+	P	S	L	T	7080	5797	974	327	3334.82	2766.25	433.228	142.69	0.12991	0.0515825	0.0907464	0.0553862	0.163327		0.0305154	0.0907169						6
363	GaPgtRY+PSLV	G	P	R	Y	+	P	S	L	V	7450	6014	1593	822	3509.1	2869.8	708.554	358.689	0.201919	0.124987	0.163453	0.054399	-0.00205863		0.0149448	0.0188468					-0.0727069	5
459	GaPgtRY+PTFT	G	P	R	Y	+	P	T	F	T	3934	4417	701	4	1852.99	2107.73	311.799	1.74544	0.168268	0.000828114	0.0845481	0.118398	-0.0390154		-0.0355445	0.0389654			0.0195021	-0.0162481		4
75	GaPgtRY+PTFV	G	P	R	Y	+	P	T	F	V	4844	4141	1665	1214	2281.62	1976.03	740.579	529.742	0.324585	0.268084	0.296334	0.0399519	-0.236686		0.133904	-0.0499052			-0.135109	-0.247378	-0.211786	3
651	GaPgtRY+PTLT	G	P	R	Y	+	P	T	L	T	2347	2908	5	428	1105.48	1387.66	2.22396	186.762	0.00201175	0.134588	0.0683	0.0937457	0.355658		0.0600195	0.150439			0.0224464			5
267	GaPgtRY+PTLV	G	P	R	Y	+	P	T	L	V	4397	2840	279	118	2071.07	1355.21	124.097	51.4906	0.0599192	0.0379946	0.0489569	0.015503	0.397945		-0.00547604	0.139354			0.114496		0.0193431	4
507	GaPgtRY+QSFT	G	P	R	Y	+	Q	S	F	T	7858	7766	1994	1349	3701.27	3705.83	886.916	588.651	0.239624	0.158845	0.199234	0.05712	-0.0640408		-0.0737426	0.496327		-0.0951843		-0.0373079		4
123	GaPgtRY+QSFV	G	P	R	Y	+	Q	S	F	V	6696	8435	2086	1456	3153.95	4025.07	927.836	635.341	0.294182	0.157846	0.226014	0.0964043	-0.101596		-0.167472	-0.0946275		-0.0647887		0.0316206	-0.0267798	3
699	GaPgtRY+QSLT	G	P	R	Y	+	Q	S	L	T	9941	7099	2677	540	4682.41	3387.54	1190.71	235.635	0.254294	0.0695592	0.161927	0.130627	0.0154916		0.0437455	0.365062		-0.0711802				5
315	GaPgtRY+QSLV	G	P	R	Y	+	Q	S	L	V	5541	7267	1958	1443	2609.92	3467.71	870.903	629.669	0.333689	0.18158	0.257635	0.107557	0.0600034		-0.0261924	-0.151321		-0.0941817			-0.0957083	4
411	GaPgtRY+QTFT	G	P	R	Y	+	Q	T	F	T	6711	3781	807	275	3161.01	1804.24	358.947	119.999	0.113554	0.0665095	0.090032	0.0332658	0.0506609		0.0257945	0.068695		-0.00548392	0.109202	-0.0664785		3
27	GaPgtRY+QTFV	G	P	R	Y	+	Q	T	F	V	5570	4508	218	602	2623.58	2151.16	96.9647	262.689	0.0369589	0.122115	0.0795371	0.0602147	0.117625		-0.0467469	0.0987939		0.216797	0.146477	0.411027	0.0104948	2
603	GaPgtRY+QTLT	G	P	R	Y	+	Q	T	L	T	6552	6505	4	331	3086.12	3104.1	1.77917	144.435	0.000576506	0.0465306	0.0235535	0.0324944	0.0417949		0.220538	0.244878		0.0447465	0.138373			4
219	GaPgtRY+QTLV	G	P	R	Y	+	Q	T	L	V	5722	5551	3207	2743	2695.18	2648.86	1426.45	1196.94	0.52926	0.451869	0.490564	0.0547239	-0.380044		-0.434409	-0.259697		-0.441608	-0.232929		-0.467011	3
							P	S	F	T											NA		#VALUE!	#VALUE!			#VALUE!			#VALUE!
163	GaRgtLF-PSFV	G	R	L	F	-	P	S	F	V	530	306	1	1	249.64	146.019	0.444792	0.436361	0.00178173	0.00298838	0.00238506	0.000853232	0.121681	#VALUE!			0.300481			0.325812	#VALUE!	4
739	GaRgtLF-PSLT	G	R	L	F	-	P	S	L	T	163	609	1	1	76.7762	290.606	0.444792	0.436361	0.00579336	0.00150155	0.00364746	0.00303476	#VALUE!	#VALUE!			0.299045					6
355	GaRgtLF-PSLV	G	R	L	F	-	P	S	L	V	429	347	297	1	202.067	165.584	132.103	0.436361	0.653758	0.00263529	0.328197	0.460413	-0.321359	-0.321133			0.148647				-0.324549	5
							P	T	F	T											NA		#VALUE!	#VALUE!			#VALUE!		#VALUE!	#VALUE!
67	GaRgtLF-PTFV	G	R	L	F	-	P	T	F	V	375	172	1	2	176.632	82.076	0.444792	0.872721	0.00251818	0.0106331	0.00657563	0.00573811	#VALUE!	-0.00412283			0.230329		-0.00419058	-0.00231496	#VALUE!	3
643	GaRgtLF-PTLT	G	R	L	F	-	P	T	L	T	111	313	1	1	52.2832	149.359	0.444792	0.436361	0.00850736	0.00292155	0.00571446	0.00394977	#VALUE!	#VALUE!			0.0498949		-0.002067			5
259	GaRgtLF-PTLV	G	R	L	F	-	P	T	L	V	177	287	1	1	83.3705	136.952	0.444792	0.436361	0.00533513	0.00318622	0.00426067	0.00151951	-0.0030175	#VALUE!			0.392169		0.323936		0.00145378	4
							Q	S	F	T											NA		#VALUE!	#VALUE!			#VALUE!	#VALUE!		#VALUE!
							Q	S	F	V											NA		#VALUE!	#VALUE!			#VALUE!	#VALUE!		#VALUE!	#VALUE!
							Q	S	L	T											NA		#VALUE!	#VALUE!			#VALUE!	#VALUE!
							Q	S	L	V											NA		#VALUE!	#VALUE!			#VALUE!	#VALUE!			#VALUE!
							Q	T	F	T											NA		#VALUE!	#VALUE!			#VALUE!	#VALUE!	#VALUE!	#VALUE!
							Q	T	F	V											NA		#VALUE!	#VALUE!			#VALUE!	#VALUE!	#VALUE!	#VALUE!	#VALUE!
							Q	T	L	T											NA		#VALUE!	#VALUE!			#VALUE!	#VALUE!	#VALUE!
							Q	T	L	V											NA		#VALUE!	#VALUE!			#VALUE!	#VALUE!	#VALUE!		#VALUE!
571	GaRgtLF+PSFT	G	R	L	F	+	P	S	F	T	3274	3767	1607	1388	1542.12	1797.56	714.781	605.669	0.463506	0.336939	0.400223	0.0894961	3.41962	33.3066						-0.0975303		6
187	GaRgtLF+PSFV	G	R	L	F	+	P	S	F	V	5934	5116	2709	977	2795.03	2441.28	1204.94	426.324	0.431101	0.174631	0.302866	0.181352	0.739569	13.472						0.173978	0.0973562	5
763	GaRgtLF+PSLT	G	R	L	F	+	P	S	L	T	3479	5614	1473	1262	1638.68	2678.92	655.179	550.687	0.399822	0.205563	0.302692	0.137362	0.478293	16.0226								7
379	GaRgtLF+PSLV	G	R	L	F	+	P	S	L	V	3202	2638	1111	1806	1508.21	1258.82	494.164	788.067	0.32765	0.626038	0.476844	0.210992	-0.134867	9.47954							-0.174152	6
475	GaRgtLF+PTFT	G	R	L	F	+	P	T	F	T	2393	3257	384	146	1127.15	1554.2	170.8	63.7087	0.151533	0.0409914	0.0962621	0.0781645	0.337283	18.3976					0.30396	-0.0406528		5
91	GaRgtLF+PTFV	G	R	L	F	+	P	T	F	V	3706	2215	667	736	1745.6	1056.97	296.676	321.161	0.169957	0.303852	0.236904	0.0946781	0.119205	1.71387					0.065962	0.159525	-0.140642	4
667	GaRgtLF+PTLT	G	R	L	F	+	P	T	L	T	1986	1123	1	136	935.445	535.88	0.444792	59.3451	0.000475487	0.110743	0.0556093	0.077971	0.727494	2.11226					0.247083			6
283	GaRgtLF+PTLV	G	R	L	F	+	P	T	L	V	2531	2181	1834	259	1192.15	1040.74	815.749	113.017	0.684266	0.108593	0.39643	0.407062	-0.323144	-0.120992					0.0804146		-0.34082	5
523	GaRgtLF+QSFT	G	R	L	F	+	Q	S	F	T	4253	6446	1114	181	2003.25	3075.94	495.498	78.9813	0.247348	0.0256771	0.136512	0.156745	-0.0439363	0.342764				0.26371		0.0884148		5
139	GaRgtLF+QSFV	G	R	L	F	+	Q	S	F	V	4221	4654	2049	534	1988.17	2220.82	911.379	233.017	0.4584	0.104923	0.281662	0.249946	-0.212392	-0.198852				0.0212046		-0.215159	-0.145149	4
715	GaRgtLF+QSLT	G	R	L	F	+	Q	S	L	T	3629	4716	1079	872	1709.33	2250.41	479.931	380.507	0.280771	0.169083	0.224927	0.0789753	0.0267118	-0.107813				0.0777651				6
331	GaRgtLF+QSLV	G	R	L	F	+	Q	S	L	V	4856	4592	4	664	2287.27	2191.24	1.77917	289.744	0.000777856	0.132228	0.066503	0.0929494	0.0315016	0.138989				0.410341			0.158424	5
427	GaRgtLF+QTFT	G	R	L	F	+	Q	T	F	T	4170	5044	1283	1094	1964.15	2406.93	570.668	477.379	0.290542	0.198335	0.244439	0.0651998	0.54615	-0.169954				-0.148176	-0.107926	-0.134598		4
43	GaRgtLF+QTFV	G	R	L	F	+	Q	T	F	V	3563	4335	931	2	1678.24	2068.6	414.102	0.872721	0.246747	0.000421889	0.123584	0.174178	-0.111626	-0.0038616				0.11332	0.158077	-0.0307117	0.120854	3
619	GaRgtLF+QTLT	G	R	L	F	+	Q	T	L	T	2120	1966	418	72	998.562	938.148	185.923	31.418	0.186191	0.0334894	0.10984	0.107976	-0.0523142	-0.0218895				-0.0542308	0.115087			5
235	GaRgtLF+QTLV	G	R	L	F	+	Q	T	L	V	4439	5947	292	804	2090.86	2837.83	129.879	350.834	0.0621177	0.123628	0.0928727	0.0434941	0.194257	0.0465056				0.303557	-0.0263697		0.0169674	4
							P	S	F	T											NA		#VALUE!	#VALUE!		#VALUE!	#VALUE!			#VALUE!
							P	S	F	V											NA		#VALUE!	#VALUE!		#VALUE!	#VALUE!			#VALUE!	#VALUE!
							P	S	L	T											NA		#VALUE!	#VALUE!		#VALUE!	#VALUE!
							P	S	L	V											NA		#VALUE!	#VALUE!		#VALUE!	#VALUE!				#VALUE!
							P	T	F	T											NA		#VALUE!	#VALUE!		#VALUE!	#VALUE!		#VALUE!	#VALUE!
							P	T	F	V											NA		#VALUE!	#VALUE!		#VALUE!	#VALUE!		#VALUE!	#VALUE!	#VALUE!
							P	T	L	T											NA		#VALUE!	#VALUE!		#VALUE!	#VALUE!		#VALUE!
247	GaRgtLY-PTLV	G	R	L	Y	-	P	T	L	V	110	247	1	1	51.8122	117.865	0.444792	0.436361	0.0085847	0.00370221	0.00614346	0.00345245	#VALUE!	#VALUE!		-0.00188278	0.549849		#VALUE!		#VALUE!	3
							Q	S	F	T											NA		#VALUE!	#VALUE!		#VALUE!	#VALUE!	#VALUE!		#VALUE!
							Q	S	F	V											NA		#VALUE!	#VALUE!		#VALUE!	#VALUE!	#VALUE!		#VALUE!	#VALUE!
							Q	S	L	T											NA		#VALUE!	#VALUE!		#VALUE!	#VALUE!	#VALUE!
							Q	S	L	V											NA		#VALUE!	#VALUE!		#VALUE!	#VALUE!	#VALUE!			#VALUE!
							Q	T	F	T											NA		#VALUE!	#VALUE!		#VALUE!	#VALUE!	#VALUE!	#VALUE!	#VALUE!
							Q	T	F	V											NA		#VALUE!	#VALUE!		#VALUE!	#VALUE!	#VALUE!	#VALUE!	#VALUE!	#VALUE!
							Q	T	L	T											NA		#VALUE!	#VALUE!		#VALUE!	#VALUE!	#VALUE!	#VALUE!
							Q	T	L	V											NA		#VALUE!	#VALUE!		#VALUE!	#VALUE!	#VALUE!	#VALUE!		#VALUE!
559	GaRgtLY+PSFT	G	R	L	Y	+	P	S	F	T	2207	3662	14	138	1039.54	1747.46	6.22709	60.2178	0.00599023	0.0344603	0.0202252	0.0201313	0.178907	0.172954		0.379997				0.0542324		5
175	GaRgtLY+PSFV	G	R	L	Y	+	P	S	F	V	2994	1822	451	516	1410.23	869.433	200.601	225.162	0.142247	0.258976	0.200611	0.0825398	0.946013	-0.00622214		0.102255				-0.0262334	-0.180386	4
751	GaRgtLY+PSLT	G	R	L	Y	+	P	S	L	T	2805	2070	277	126	1321.21	987.775	123.207	54.9815	0.0932534	0.0556619	0.0744577	0.0265812	-0.0199403	0.0468041		0.228235						6
367	GaRgtLY+PSLV	G	R	L	Y	+	P	S	L	V	2696	3607	704	403	1269.87	1721.21	313.134	175.853	0.246587	0.102168	0.174378	0.10212	-0.0167374	0.0040202		0.302466					-0.0999202	5
463	GaRgtLY+PTFT	G	R	L	Y	+	P	T	F	T	1363	463	2	709	642	220.937	0.889584	309.38	0.00138565	1.40031	0.700846	0.989186	-0.64475	-0.651842		-0.604584			-0.680621	-0.639665		4
79	GaRgtLY+PTFV	G	R	L	Y	+	P	T	F	V	1446	1427	602	3	681.095	680.945	267.765	1.30908	0.393139	0.00192245	0.197531	0.276632	-0.125001	0.232708		0.0393735			0.00308056	0.358461	0.503315	3
655	GaRgtLY+PTLT	G	R	L	Y	+	P	T	L	T	1589	1215	2	161	748.45	579.781	0.889584	70.2541	0.00118857	0.121173	0.061181	0.0848421	0.191579	0.0671385		-0.00557167			0.0132767			5
271	GaRgtLY+PTLV	G	R	L	Y	+	P	T	L	V	1393	1258	152	1388	656.131	600.3	67.6084	605.669	0.103041	1.00894	0.555992	0.640569	-0.415197	-0.512511		-0.159562			-0.381614		-0.494811	4
511	GaRgtLY+QSFT	G	R	L	Y	+	Q	S	F	T	1613	2535	267	333	759.755	1209.67	118.76	145.308	0.156313	0.120122	0.138218	0.0255906	0.270029	-0.0127258		-0.00170529		-0.117992		0.162774		4
127	GaRgtLY+QSFV	G	R	L	Y	+	Q	S	F	V	2207	4158	336	746	1039.54	1984.14	149.45	325.525	0.143766	0.164064	0.153915	0.0143528	0.0590447	-0.0953722		0.127747		0.0466967		-0.00874586	-0.0156969	3
703	GaRgtLY+QSLT	G	R	L	Y	+	Q	S	L	T	1902	3172	885	564	895.88	1513.63	393.641	246.107	0.439391	0.162594	0.300992	0.195725	-0.0766179	-0.09532		-0.076065		-0.226534				5
319	GaRgtLY+QSLV	G	R	L	Y	+	Q	S	L	V	2654	3021	474	402	1250.09	1441.58	210.831	175.417	0.168654	0.121684	0.145169	0.0332125	0.0685308	0.0862738		-0.0786657		0.0292092			0.155823	4
415	GaRgtLY+QTFT	G	R	L	Y	+	Q	T	F	T	1772	3226	2590	2692	834.647	1539.4	1152.01	1174.68	1.38024	0.763077	1.07166	0.436399	-0.864321	-0.955831		-0.827219		-0.370812	-0.93344	-1.04344		3
31	GaRgtLY+QTFV	G	R	L	Y	+	Q	T	F	V	2908	2344	1	175	1369.73	1118.52	0.444792	76.3631	0.000324731	0.0682713	0.034298	0.0480455	0.0205241	-0.00150778		0.0892864		0.163233	0.119617	0.17492	1.03736	2
607	GaRgtLY+QTLT	G	R	L	Y	+	Q	T	L	T	2708	2140	5	128	1275.52	1021.18	2.22396	55.8542	0.00174357	0.0546958	0.0282197	0.0374429	0.0849335	0.215872		0.0816204		0.0329613	0.272772			4
223	GaRgtLY+QTLV	G	R	L	Y	+	Q	T	L	V	2104	3002	840	136	991.026	1432.51	373.625	59.3451	0.377009	0.0414272	0.209218	0.237292	-0.180036	-0.153062		-0.116345		0.346774	-0.0640493		-0.180998	3
541	GaRgtRF-PSFT	G	R	R	F	-	P	S	F	T	317	58	1	163	149.313	27.6768	0.444792	71.1268	0.00297892	2.56991	1.28644	1.81509	#VALUE!	-1.2852	#VALUE!		-1.05914			-1.20254		4
157	GaRgtRF-PSFV	G	R	R	F	-	P	S	F	V	870	497	1	1	409.787	237.162	0.444792	0.436361	0.00108542	0.00183993	0.00146268	0.000533518	0.0919988	-0.000446448	0.000922381		0.219497			0.302257	1.28498	3
733	GaRgtRF-PSLT	G	R	R	F	-	P	S	L	T	77	923	1	157	36.2685	440.443	0.444792	68.5086	0.0122639	0.155545	0.0839044	0.101315	#VALUE!	0.211096	-0.0802569		-0.0134566					5
349	GaRgtRF-PSLV	G	R	R	F	-	P	S	L	V	1332	841	1	558	627.398	401.314	0.444792	243.489	0.000708947	0.606731	0.30372	0.428522	-0.0963955	-0.204421	0.0244769		0.0460596				-0.219815	4
							P	T	F	T											NA		#VALUE!	#VALUE!	#VALUE!		#VALUE!		#VALUE!	#VALUE!
							P	T	F	V											NA		#VALUE!	#VALUE!	#VALUE!		#VALUE!		#VALUE!	#VALUE!	#VALUE!
							P	T	L	T											NA		#VALUE!	#VALUE!	#VALUE!		#VALUE!		#VALUE!
							P	T	L	V											NA		#VALUE!	#VALUE!	#VALUE!		#VALUE!		#VALUE!		#VALUE!
493	GaRgtRF-QSFT	G	R	R	F	-	Q	S	F	T	42	352	1	1	19.7828	167.97	0.444792	0.436361	0.0224837	0.00259786	0.0125408	0.0140614	#VALUE!	#VALUE!	#VALUE!		0.227215	1.2739		-0.00944239		3
							Q	S	F	V											NA		#VALUE!	#VALUE!	#VALUE!		#VALUE!	#VALUE!		#VALUE!	#VALUE!
685	GaRgtRF-QSLT	G	R	R	F	-	Q	S	L	T	298	604	1	2	140.364	288.22	0.444792	0.872721	0.00316885	0.00302796	0.00309841	9.9621e-05	#VALUE!	#VALUE!	#VALUE!		0.204871	0.080806				4
301	GaRgtRF-QSLV	G	R	R	F	-	Q	S	L	V	905	634	1	1	426.273	302.536	0.444792	0.436361	0.00104344	0.00144234	0.00124289	0.000282064	0.275895	0.0370958	#VALUE!		0.182455	0.302477			0.00185551	3
							Q	T	F	T											NA		#VALUE!	#VALUE!	#VALUE!		#VALUE!	#VALUE!	#VALUE!	#VALUE!
							Q	T	F	V											NA		#VALUE!	#VALUE!	#VALUE!		#VALUE!	#VALUE!	#VALUE!	#VALUE!	#VALUE!
589	GaRgtRF-QTLT	G	R	R	F	-	Q	T	L	T	61	310	1	1	28.7322	147.928	0.444792	0.436361	0.0154806	0.00294982	0.00921522	0.00886061	#VALUE!	-0.00123915	#VALUE!		0.106205	#VALUE!	-0.00611681			3
205	GaRgtRF-QTLV	G	R	R	F	-	Q	T	L	V	675	244	1	411	317.938	116.433	0.444792	179.344	0.00139899	1.54032	0.770857	1.08818	2.34588	-0.767246	#VALUE!		-0.497326	#VALUE!	-0.769614		-0.761642	2
565	GaRgtRF+PSFT	G	R	R	F	+	P	S	F	T	7044	5591	1766	1332	3317.86	2667.95	785.503	581.232	0.23675	0.217857	0.227304	0.0133588	-0.110686	-0.0420539	0.172919					-0.156856		5
181	GaRgtRF+PSFV	G	R	R	F	+	P	S	F	V	7520	10583	2582	1362	3542.07	5050.06	1148.45	594.323	0.324232	0.117686	0.220959	0.14605	-0.13681	-0.0969338	0.0819069					0.12882	0.00634421	4
757	GaRgtRF+PSLT	G	R	R	F	+	P	S	L	T	7004	7400	584	503	3299.02	3531.18	259.759	219.489	0.0787381	0.0621576	0.0704478	0.0117242	0.366154	0.111015	0.232244							6
373	GaRgtRF+PSLV	G	R	R	F	+	P	S	L	V	9658	7089	4561	1966	4549.11	3382.77	2028.7	857.885	0.445955	0.253604	0.349779	0.136012	-0.0547793	-0.167479	0.127065						-0.279332	5
469	GaRgtRF+PTFT	G	R	R	F	+	P	T	F	T	7299	6715	3	413	3437.97	3204.31	1.33438	180.217	0.000388129	0.0562421	0.0283151	0.0394947	0.0879837	0.0951984	0.0679469				0.198988	0.23028		4
85	GaRgtRF+PTFV	G	R	R	F	+	P	T	F	V	7060	5856	1709	461	3325.4	2794.4	760.15	201.162	0.228589	0.0719876	0.150288	0.110734	0.141155	0.096141	0.086616				0.0706711	-0.027262	-0.121973	3
661	GaRgtRF+PTLT	G	R	R	F	+	P	T	L	T	3097	3798	1040	831	1458.75	1812.35	462.584	362.616	0.31711	0.20008	0.258595	0.0827527	-0.12724	-0.0398562	-0.202986				-0.188147			5
277	GaRgtRF+PTLV	G	R	R	F	+	P	T	L	V	5941	8488	431	1648	2798.33	4050.36	191.705	719.122	0.0685071	0.177545	0.123026	0.0771018	0.23147	0.0652845	0.273403				0.226753		0.135569	4
517	GaRgtRF+QSFT	G	R	R	F	+	Q	S	F	T	7849	6742	2741	1104	3697.03	3217.19	1219.18	481.742	0.329771	0.14974	0.239756	0.127301	0.0432333	0.455806	-0.103243			-0.0124521		-0.0317865		4
133	GaRgtRF+QSFV	G	R	R	F	+	Q	S	F	V	10313	10899	4315	5162	4857.63	5200.85	1919.28	2252.49	0.395106	0.433101	0.414104	0.0268664	-0.239139	-0.282717	-0.132442			-0.193144		-0.230405	-0.174348	3
709	GaRgtRF+QSLT	G	R	R	F	+	Q	S	L	T	6099	5636	1978	676	2872.75	2689.42	879.799	294.98	0.306257	0.109682	0.207969	0.139	-0.0243269	0.31902	0.016958			-0.137521				5
325	GaRgtRF+QSLV	G	R	R	F	+	Q	S	L	V	7086	8790	1639	1432	3337.65	4194.47	729.014	624.869	0.218422	0.148974	0.183698	0.0491066	-0.0732539	-0.0773846	-0.117195			0.166081			0.024271	4
421	GaRgtRF+QTFT	G	R	R	F	+	Q	T	F	T	7320	6712	1387	1200	3447.86	3202.87	616.927	523.633	0.17893	0.163488	0.171209	0.0109189	1.66697	-0.0124822	0.0732293			-0.142894	0.0685464	-0.0557887		3
37	GaRgtRF+QTFV	G	R	R	F	+	Q	T	F	V	6937	8182	613	245	3267.46	3904.34	272.658	106.908	0.0834462	0.027382	0.0554141	0.0396434	0.101309	0.122917	0.0681703			0.0948742	0.358689	0.218117	0.115795	2
613	GaRgtRF+QTLT	G	R	R	F	+	Q	T	L	T	6633	6252	1079	528	3124.27	2983.37	479.931	230.398	0.153614	0.0772276	0.115421	0.054013	0.336401	0.153011	-0.00558046			0.143175	0.0925485			4
229	GaRgtRF+QTLV	G	R	R	F	+	Q	T	L	V	6647	5524	2287	1342	3130.87	2635.98	1017.24	585.596	0.324907	0.222155	0.273531	0.0726561	-0.150299	-0.0426635	-0.180658			-0.150505	-0.0898328		-0.15811	3
529	GaRgtRY-PSFT	G	R	R	Y	-	P	S	F	T	171	204	1	163	80.5444	97.346	0.444792	71.1268	0.00552232	0.73066	0.368091	0.51275	#VALUE!	-0.365675	#VALUE!	0.918352	-0.215938			#VALUE!		3
145	GaRgtRY-PSFV	G	R	R	Y	-	P	S	F	V	1247	224	2	1	587.362	106.89	0.889584	0.436361	0.00151454	0.00408235	0.00279844	0.00181571	0.0573376	0.273511	#VALUE!	-0.00133577	0.0715971			-0.00206065	0.365293	2
							P	S	L	T											NA		#VALUE!	#VALUE!	#VALUE!	#VALUE!	#VALUE!
337	GaRgtRY-PSLV	G	R	R	Y	-	P	S	L	V	1374	1160	1	1	647.181	553.536	0.444792	0.436361	0.000687276	0.000788315	0.000737796	7.14453e-05	0.23019	0.253594	#VALUE!	0.302982	0.163313				#VALUE!	3
							P	T	F	T											NA		#VALUE!	#VALUE!	#VALUE!	#VALUE!	#VALUE!		#VALUE!	#VALUE!
49	GaRgtRY-PTFV	G	R	R	Y	-	P	T	F	V	244	153	1	1	114.929	73.0095	0.444792	0.436361	0.00387015	0.00597677	0.00492346	0.0014896	#VALUE!	#VALUE!	#VALUE!	#VALUE!	0.280406		-0.00212502	1.00544	#VALUE!	1
							P	T	L	T											NA		#VALUE!	#VALUE!	#VALUE!	#VALUE!	#VALUE!		#VALUE!
241	GaRgtRY-PTLV	G	R	R	Y	-	P	T	L	V	153	370	327	1	72.066	176.559	145.447	0.436361	2.01825	0.00247147	1.01036	1.42537	-1.00935	-0.998153	-1.00422	#VALUE!	-0.91477		-1.00962		#VALUE!	2
							Q	S	F	T											NA		#VALUE!	#VALUE!	#VALUE!	#VALUE!	#VALUE!	#VALUE!		#VALUE!
							Q	S	F	V											NA		#VALUE!	#VALUE!	#VALUE!	#VALUE!	#VALUE!	#VALUE!		#VALUE!	#VALUE!
							Q	S	L	T											NA		#VALUE!	#VALUE!	#VALUE!	#VALUE!	#VALUE!	#VALUE!
							Q	S	L	V											NA		#VALUE!	#VALUE!	#VALUE!	#VALUE!	#VALUE!	#VALUE!			#VALUE!
							Q	T	F	T											NA		#VALUE!	#VALUE!	#VALUE!	#VALUE!	#VALUE!	#VALUE!	#VALUE!	#VALUE!
wtH_noorder	GaRgtRY-QTFV	G	R	R	Y	-	Q	T	F	V	35466	29639	11180	8415	16705.2	14143.3	4972.78	3671.98	0.297679	0.259626	0.278652	0.0269072	-0.273691	#VALUE!	#VALUE!	#VALUE!	-0.135334	-0.273729	#VALUE!	#VALUE!	#VALUE!	0
							Q	T	L	T											NA		#VALUE!	#VALUE!	#VALUE!	#VALUE!	#VALUE!	#VALUE!	#VALUE!
							Q	T	L	V											NA		#VALUE!	#VALUE!	#VALUE!	#VALUE!	#VALUE!	#VALUE!	#VALUE!		#VALUE!
553	GaRgtRY+PSFT	G	R	R	Y	+	P	S	F	T	4374	2227	799	321	2060.24	1062.69	355.389	140.072	0.172499	0.131808	0.152154	0.0287725	0.106215	-0.0481033	-0.131928	0.0751501				0.0728875		4
169	GaRgtRY+PSFV	G	R	R	Y	+	P	S	F	V	3383	1861	526	4	1593.46	888.044	233.961	1.74544	0.146826	0.00196549	0.0743955	0.102432	0.0542097	0.0868301	0.126216	0.146564				0.0896553	0.077758	3
745	GaRgtRY+PSLT	G	R	R	Y	+	P	S	L	T	3534	2749	254	1149	1664.58	1311.78	112.977	501.378	0.0678711	0.382211	0.225041	0.222272	0.0261369	-0.134295	-0.150583	-0.154593						5
361	GaRgtRY+PSLV	G	R	R	Y	+	P	S	L	V	4848	5926	1301	484	2283.5	2827.81	578.675	211.199	0.253415	0.0746864	0.164051	0.12638	0.159702	-0.000597539	0.0103271	0.185729					0.0609902	4
457	GaRgtRY+PTFT	G	R	R	Y	+	P	T	F	T	2039	1872	1408	1172	960.409	893.293	626.267	511.415	0.652084	0.572505	0.612295	0.0562705	-0.565494	-0.527746	0.0885514	-0.583979			-0.460141	-0.287989		3
73	GaRgtRY+PTFV	G	R	R	Y	+	P	T	F	V	2188	1274	341	590	1030.59	607.935	151.674	257.453	0.147172	0.423487	0.28533	0.195384	-0.121528	0.0110049	-0.0877989	-0.135041			-0.210934	-0.189741	0.326965	2
649	GaRgtRY+PTLT	G	R	R	Y	+	P	T	L	T	3524	1525	778	734	1659.87	727.709	346.048	320.289	0.208479	0.440133	0.324306	0.163804	0.0629763	-0.256006	-0.263125	-0.0657108			-0.0992649			4
265	GaRgtRY+PTLV	G	R	R	Y	+	P	T	L	V	1990	3118	181	359	937.329	1487.87	80.5074	156.653	0.0858902	0.105287	0.0955887	0.0137159	0.046994	-0.0466319	0.460403	0.0274375			0.068462		0.228717	3
505	GaRgtRY+QSFT	G	R	R	Y	+	Q	S	F	T	5758	5628	294	689	2712.13	2685.6	130.769	300.653	0.0482163	0.11195	0.080083	0.0450663	0.153314	0.119152	0.0581347	0.159673		0.0720705		0.102286		3
121	GaRgtRY+QSFV	G	R	R	Y	+	Q	S	F	V	4781	2540	998	941	2251.95	1212.05	443.903	410.615	0.19712	0.338777	0.267948	0.100167	0.210285	-0.0419339	-0.114034	0.146155		-0.193553		-0.1975	-0.187865	2
697	GaRgtRY+QSLT	G	R	R	Y	+	Q	S	L	T	6337	5260	1246	1030	2984.85	2510	554.211	449.452	0.185675	0.179064	0.182369	0.00467406	-0.101813	-0.0204428	0.118623	0.0255997		0.0426716				4
313	GaRgtRY+QSLV	G	R	R	Y	+	Q	S	L	V	5596	4467	340	408	2635.83	2131.59	151.229	178.035	0.0573745	0.0835222	0.0704484	0.0184892	0.479407	0.187187	0.0747203	0.11325		0.0936024			0.111921	3
409	GaRgtRY+QTFT	G	R	R	Y	+	Q	T	F	T	3668	4862	1805	4292	1727.7	2320.08	802.85	1872.86	0.464693	0.80724	0.635966	0.242217	-0.498261	-0.545934	0.435691	-0.464757		-0.0236717	-0.555883	-0.486145		2
25	GaRgtRY+QTFV	G	R	R	Y	+	Q	T	F	V	2970	4283	692	312	1398.93	2043.79	307.796	136.145	0.220023	0.0666138	0.143318	0.108477	0.861088	-0.0637811	-0.10902	-0.0879042		0.142011	0.12463	-0.0147648	0.492648	1
601	GaRgtRY+QTLT	G	R	R	Y	+	Q	T	L	T	3001	4375	472	723	1413.53	2087.69	209.942	315.489	0.148523	0.151119	0.149821	0.00183532	0.0555367	-0.126267	-0.121601	-0.0344003		0.174485	0.0325486			3
217	GaRgtRY+QTLV	G	R	R	Y	+	Q	T	L	V	2865	3477	184	747	1349.47	1659.18	81.8418	325.961	0.0606473	0.19646	0.128554	0.096034	0.0744132	0.362011	0.0806645	0.144977		-0.0329648	-0.0581052		0.0212673	2
							P	S	F	T											NA						#VALUE!			#VALUE!
166	QaPgtLF-PSFV	Q	P	L	F	-	P	S	F	V	828	136	304	4	390.004	64.8973	135.217	1.74544	0.346706	0.0268955	0.186801	0.22614					37.5006			-0.121476	#VALUE!	6
							P	S	L	T											NA						#VALUE!
358	QaPgtLF-PSLV	Q	P	L	F	-	P	S	L	V	700	971	4	133	329.714	463.348	1.77917	58.036	0.0053961	0.125254	0.0653248	0.084752					45.2116				#VALUE!	7
							P	T	F	T											NA						#VALUE!		#VALUE!	#VALUE!
							P	T	F	V											NA						#VALUE!		#VALUE!	#VALUE!	#VALUE!
							P	T	L	T											NA						#VALUE!		#VALUE!
262	QaPgtLF-PTLV	Q	P	L	F	-	P	T	L	V	207	237	3	1	97.5011	113.093	1.33438	0.436361	0.0136858	0.00385842	0.00877209	0.00694898					10.9574		0.0565528		#VALUE!	6
							Q	S	F	T											NA						#VALUE!	#VALUE!		#VALUE!
118	QaPgtLF-QSFV	Q	P	L	F	-	Q	S	F	V	1031	484	564	3	485.621	230.958	250.863	1.30908	0.516581	0.00566805	0.261125	0.36127					0.22791	-0.0743238		#VALUE!	#VALUE!	5
							Q	S	L	T											NA						#VALUE!	#VALUE!
							Q	S	L	V											NA						#VALUE!	#VALUE!			#VALUE!
							Q	T	F	T											NA						#VALUE!	#VALUE!	#VALUE!	#VALUE!
							Q	T	F	V											NA						#VALUE!	#VALUE!	#VALUE!	#VALUE!	#VALUE!
							Q	T	L	T											NA						#VALUE!	#VALUE!	#VALUE!
214	QaPgtLF-QTLV	Q	P	L	F	-	Q	T	L	V	521	660	2	2	245.401	314.943	0.889584	0.872721	0.00362502	0.00277105	0.00319803	0.000603849					0.110445	0.00557406	#VALUE!		#VALUE!	5
574	QaPgtLF+PSFT	Q	P	L	F	+	P	S	F	T	5063	4769	168085	222449	2384.77	2275.7	74762.9	97068	31.3501	42.6541	37.0021	7.99314								2.20738		8
190	QaPgtLF+PSFV	Q	P	L	F	+	P	S	F	V	6434	3928	183539	208060	3030.54	1874.39	81636.7	90789.2	26.938	48.4367	37.6874	15.2019								7.58959	-0.685258	7
766	QaPgtLF+PSLT	Q	P	L	F	+	P	S	L	T	4535	3362	151435	172378	2136.07	1604.3	67357.1	75219	31.5331	46.8859	39.2095	10.856										9
382	QaPgtLF+PSLV	Q	P	L	F	+	P	S	L	V	3198	1525	91349	106031	1506.32	727.709	40631.3	46267.8	26.9739	63.58	45.277	25.8845									-6.06746	8
478	QaPgtLF+PTFT	Q	P	L	F	+	P	T	F	T	3732	2422	120277	138614	1757.85	1155.74	53498.3	60485.7	30.434	52.3348	41.3844	15.4862							-4.3823	-16.3289		7
94	QaPgtLF+PTFV	Q	P	L	F	+	P	T	F	V	3043	2330	61639	64979	1433.31	1111.84	27416.5	28354.3	19.1281	25.502	22.3151	4.50706							15.3723	-11.3489	19.0693	6
670	QaPgtLF+PTLT	Q	P	L	F	+	P	T	L	T	2016	4061	70253	76401	949.576	1937.85	31248	33338.4	32.9073	17.2038	25.0555	11.1041							14.1539			8
286	QaPgtLF+PTLV	Q	P	L	F	+	P	T	L	V	3057	2313	35842	27471	1439.91	1103.73	15942.2	11987.3	11.0717	10.8607	10.9662	0.149229							34.3108		14.0894	7
526	QaPgtLF+QSFT	Q	P	L	F	+	Q	S	F	T	6921	6203	26858	24936	3259.93	2959.99	11946.2	10881.1	3.66457	3.67606	3.67031	0.00812712						33.3318		-2.76487		7
142	QaPgtLF+QSFV	Q	P	L	F	+	Q	S	F	V	3761	4623	2902	1261	1771.51	2206.03	1290.79	550.251	0.728638	0.24943	0.489034	0.338851						37.1983		-0.395599	3.18128	6
718	QaPgtLF+QSLT	Q	P	L	F	+	Q	S	L	T	6819	5401	5725	6013	3211.88	2577.28	2546.44	2623.84	0.792817	1.01806	0.90544	0.159273						38.3041				8
334	QaPgtLF+QSLV	Q	P	L	F	+	Q	S	L	V	4636	4403	532	378	2183.65	2101.05	236.629	164.944	0.108364	0.0785056	0.093435	0.0211132						45.1835			0.812005	7
430	QaPgtLF+QTFT	Q	P	L	F	+	Q	T	F	T	5526	5197	1432	937	2602.86	2479.94	636.942	408.87	0.244709	0.164871	0.20479	0.056454						41.1796	3.46552	-0.111373		6
46	QaPgtLF+QTFV	Q	P	L	F	+	Q	T	F	V	3325	3689	717	651	1566.14	1760.34	318.916	284.071	0.203632	0.161373	0.182502	0.0298816						22.1326	0.306532	-0.0688591	0.0222879	5
622	QaPgtLF+QTLT	Q	P	L	F	+	Q	T	L	T	4987	4438	719	246	2348.98	2117.75	319.806	107.345	0.136147	0.050688	0.0934174	0.0604285						24.9621	0.812023			7
238	QaPgtLF+QTLV	Q	P	L	F	+	Q	T	L	V	4209	4850	887	150	1982.52	2314.35	394.531	65.4541	0.199004	0.0282818	0.113643	0.120719						10.8525	-0.0202081		-0.0202257	6
							P	S	F	T											NA					#VALUE!	#VALUE!			#VALUE!
							P	S	F	V											NA					#VALUE!	#VALUE!			#VALUE!	#VALUE!
							P	S	L	T											NA					#VALUE!	#VALUE!
							P	S	L	V											NA					#VALUE!	#VALUE!				#VALUE!
							P	T	F	T											NA					#VALUE!	#VALUE!		#VALUE!	#VALUE!
							P	T	F	V											NA					#VALUE!	#VALUE!		#VALUE!	#VALUE!	#VALUE!
							P	T	L	T											NA					#VALUE!	#VALUE!		#VALUE!
							P	T	L	V											NA					#VALUE!	#VALUE!		#VALUE!		#VALUE!
							Q	S	F	T											NA					#VALUE!	#VALUE!	#VALUE!		#VALUE!
106	QaPgtLY-QSFV	Q	P	L	Y	-	Q	S	F	V	176	328	1	1	82.8995	156.517	0.444792	0.436361	0.00536544	0.00278794	0.00407669	0.00182257				0.257048	0.28721	#VALUE!		#VALUE!	#VALUE!	4
							Q	S	L	T											NA					#VALUE!	#VALUE!	#VALUE!
							Q	S	L	V											NA					#VALUE!	#VALUE!	#VALUE!			#VALUE!
							Q	T	F	T											NA					#VALUE!	#VALUE!	#VALUE!	#VALUE!	#VALUE!
							Q	T	F	V											NA					#VALUE!	#VALUE!	#VALUE!	#VALUE!	#VALUE!	#VALUE!
							Q	T	L	T											NA					#VALUE!	#VALUE!	#VALUE!	#VALUE!
							Q	T	L	V											NA					#VALUE!	#VALUE!	#VALUE!	#VALUE!		#VALUE!
562	QaPgtLY+PSFT	Q	P	L	Y	+	P	S	F	T	2731	3512	233	174	1286.36	1675.88	103.637	75.9268	0.0805661	0.0453057	0.0629359	0.0249329				36.9392				-0.0327764		7
178	QaPgtLY+PSFV	Q	P	L	Y	+	P	S	F	V	3686	2966	4327	1749	1736.18	1415.33	1924.62	763.195	1.10854	0.539233	0.823884	0.402558				36.8635				-0.487182	-0.760948	6
754	QaPgtLY+PSLT	Q	P	L	Y	+	P	S	L	T	4078	1405	238	8	1920.82	670.447	105.861	3.49089	0.0551122	0.00520681	0.0301595	0.0352884				39.1793						8
370	QaPgtLY+PSLV	Q	P	L	Y	+	P	S	L	V	2655	1816	697	845	1250.56	866.57	310.02	368.725	0.247906	0.425499	0.336702	0.125578				44.9403					-0.306543	7
466	QaPgtLY+PTFT	Q	P	L	Y	+	P	T	F	T	1978	3093	806	390	931.677	1475.94	358.502	170.181	0.384793	0.115303	0.250048	0.190558				41.1344			-0.187112	-0.165339		6
82	QaPgtLY+PTFV	Q	P	L	Y	+	P	T	F	V	1982	1048	400	316	933.561	500.091	177.917	137.89	0.190579	0.27573	0.233154	0.0602109				22.0819			0.59073	0.312745	0.0168939	5
658	QaPgtLY+PTLT	Q	P	L	Y	+	P	T	L	T	1100	2986	4	542	518.122	1424.88	1.77917	236.508	0.00343388	0.165984	0.0847091	0.114941				24.9708			-0.0545496			7
274	QaPgtLY+PTLV	Q	P	L	Y	+	P	T	L	V	2697	1755	1200	1289	1270.34	837.462	533.751	562.469	0.420163	0.671635	0.545899	0.177818				10.4203			-0.209197		-0.46119	6
514	QaPgtLY+QSFT	Q	P	L	Y	+	Q	S	F	T	2376	2419	250	412	1119.14	1154.31	111.198	179.781	0.09936	0.155747	0.127553	0.0398715				3.54276		-0.0646175		0.140644		6
130	QaPgtLY+QSFV	Q	P	L	Y	+	Q	S	F	V	3393	2712	1943	124	1598.17	1294.13	864.231	54.1087	0.540763	0.0418109	0.291287	0.352812				0.197747		0.532597		-0.157867	-0.163734	5
706	QaPgtLY+QSLT	Q	P	L	Y	+	Q	S	L	T	5251	6043	1633	1604	2473.32	2883.64	726.346	699.923	0.293672	0.242722	0.268197	0.0360267				0.637243		-0.238037				7
322	QaPgtLY+QSLV	Q	P	L	Y	+	Q	S	L	V	2905	3789	809	16	1368.31	1808.06	359.837	6.98177	0.262979	0.00386147	0.13342	0.183223				-0.0399851		0.203282			0.134777	6
418	QaPgtLY+QTFT	Q	P	L	Y	+	Q	T	F	T	3616	2899	1602	1896	1703.21	1383.36	712.557	827.34	0.418362	0.598064	0.508213	0.127069				-0.303423		-0.258165	-0.38066	-0.162309		5
34	QaPgtLY+QTFV	Q	P	L	Y	+	Q	T	F	V	3783	2936	611	156	1781.87	1401.02	271.768	68.0723	0.152519	0.0485877	0.100553	0.0734903				0.0819491		0.132601	0.190734	-0.0102554	0.40766	4
610	QaPgtLY+QTLT	Q	P	L	Y	+	Q	T	L	T	3548	3899	2223	427	1671.18	1860.55	988.773	186.326	0.591662	0.100146	0.345904	0.347555				-0.252487		-0.261195	-0.077707			6
226	QaPgtLY+QTLV	Q	P	L	Y	+	Q	T	L	V	3007	3093	319	272	1416.36	1475.94	141.889	118.69	0.100179	0.0804168	0.0902977	0.0139738				0.0233454		0.455602	0.0431223		0.255606	5
							P	S	F	T											NA				#VALUE!		#VALUE!			#VALUE!
160	QaPgtRF-PSFV	Q	P	R	F	-	P	S	F	V	420	381	267	156	197.828	181.808	118.76	68.0723	0.600316	0.374419	0.487367	0.159734			-0.300567		-0.301003			-0.483744	#VALUE!	5
							P	S	L	T											NA				#VALUE!		#VALUE!
352	QaPgtRF-PSLV	Q	P	R	F	-	P	S	L	V	1191	1127	3	6	560.985	537.789	1.33438	2.61816	0.00237863	0.00486839	0.00362351	0.00176052			0.0617013		0.302528				#VALUE!	6
							P	T	F	T											NA				#VALUE!		#VALUE!		#VALUE!	#VALUE!
							P	T	F	V											NA				#VALUE!		#VALUE!		#VALUE!	#VALUE!	#VALUE!
							P	T	L	T											NA				#VALUE!		#VALUE!		#VALUE!
256	QaPgtRF-PTLV	Q	P	R	F	-	P	T	L	V	337	361	752	141	158.734	172.264	334.484	61.5269	2.1072	0.357166	1.23218	1.23746			-1.22341		-1.09091		-1.22856		#VALUE!	5
							Q	S	F	T											NA				#VALUE!		#VALUE!	#VALUE!		#VALUE!
112	QaPgtRF-QSFV	Q	P	R	F	-	Q	S	F	V	171	270	4	316	80.5444	128.84	1.77917	137.89	0.0220893	1.07024	0.546165	0.741154			-0.28504		-0.0859174	-0.0587972		-0.484286	#VALUE!	4
							Q	S	L	T											NA				#VALUE!		#VALUE!	#VALUE!
304	QaPgtRF-QSLV	Q	P	R	F	-	Q	S	L	V	631	1092	1	146	297.213	521.087	0.444792	63.7087	0.00149654	0.122261	0.0618788	0.0853934			#VALUE!		0.0443596	-0.0582553			#VALUE!	5
							Q	T	F	T											NA				#VALUE!		#VALUE!	#VALUE!	#VALUE!	#VALUE!
							Q	T	F	V											NA				#VALUE!		#VALUE!	#VALUE!	#VALUE!	#VALUE!	#VALUE!
							Q	T	L	T											NA				#VALUE!		#VALUE!	#VALUE!	#VALUE!
208	QaPgtRF-QTLV	Q	P	R	F	-	Q	T	L	V	345	970	2	1	162.502	462.871	0.889584	0.436361	0.0054743	0.000942727	0.00320852	0.00320431			-1.04827e-05		0.102414	1.22897	0.0586703		#VALUE!	4
568	QaPgtRF+PSFT	Q	P	R	F	+	P	S	F	T	6345	7424	18710	17503	2988.62	3542.63	8322.06	7637.62	2.78458	2.15592	2.47025	0.444533			34.5319					0.385501		7
184	QaPgtRF+PSFV	Q	P	R	F	+	P	S	F	V	11994	6807	2446	1341	5649.41	3248.21	1087.96	585.16	0.19258	0.180149	0.186364	0.0087901			37.501					0.119788	2.28389	6
760	QaPgtRF+PSLT	Q	P	R	F	+	P	S	L	T	7450	9305	29220	20430	3509.1	4440.22	12996.8	8914.85	3.70375	2.00775	2.85575	1.19925			36.3537							8
376	QaPgtRF+PSLV	Q	P	R	F	+	P	S	L	V	6175	8421	2468	2163	2908.55	4018.39	1097.75	943.848	0.377421	0.234882	0.306152	0.10079			44.9708						2.5496	7
472	QaPgtRF+PTFT	Q	P	R	F	+	P	T	F	T	4249	6304	10785	8219	2001.36	3008.18	4797.08	3586.45	2.39691	1.19223	1.79457	0.851835			39.5898				0.675681	5.3999		6
88	QaPgtRF+PTFV	Q	P	R	F	+	P	T	F	V	5946	6990	2115	281	2800.68	3335.53	940.735	122.617	0.335895	0.036761	0.186328	0.21152			22.1287				3.61578e-05	-0.0450503	1.60824	5
664	QaPgtRF+PTLT	Q	P	R	F	+	P	T	L	T	2878	4292	30234	20974	1355.59	2048.08	13447.8	9152.23	9.92025	4.46868	7.19447	3.85484			17.8611				-4.33872			7
280	QaPgtRF+PTLV	Q	P	R	F	+	P	T	L	V	3168	4397	650	427	1492.19	2098.19	289.115	186.326	0.193752	0.0888033	0.141278	0.0742099			10.8249				0.164874		7.05319	6
520	QaPgtRF+QSFT	Q	P	R	F	+	Q	S	F	T	9310	7864	43177	38241	4385.19	3752.59	19204.8	16686.9	4.37946	4.44676	4.41311	0.0475856			-0.742795			-1.94286		-2.66195		6
136	QaPgtRF+QSFV	Q	P	R	F	+	Q	S	F	V	9205	6777	4093	3710	4335.74	3233.89	1820.53	1618.9	0.41989	0.500604	0.460247	0.057073			0.0287872			-0.273883		-0.354009	3.95286	5
712	QaPgtRF+QSLT	Q	P	R	F	+	Q	S	L	T	8093	9483	19268	13005	3811.96	4525.16	8570.26	5674.87	2.24825	1.25407	1.75116	0.702992			-0.845722			1.10459				7
328	QaPgtRF+QSLV	Q	P	R	F	+	Q	S	L	V	5923	7999	1000	464	2789.85	3817.01	444.792	202.471	0.159432	0.0530445	0.106238	0.0752275			-0.0128034			0.199913			1.64492	6
424	QaPgtRF+QTFT	Q	P	R	F	+	Q	T	F	T	7881	6220	10225	9138	3712.11	2968.1	4548	3987.46	1.22518	1.34344	1.28431	0.0836229			-1.07952			0.510259	3.1288	-1.04898		5
40	QaPgtRF+QTFV	Q	P	R	F	+	Q	T	F	V	5231	6022	2343	1056	2463.9	2873.62	1042.15	460.797	0.422966	0.160354	0.29166	0.185694			-0.109158			-0.105332	0.168587	-0.186038	0.99265	4
616	QaPgtRF+QTLT	Q	P	R	F	+	Q	T	L	T	5266	4264	2004	519	2480.39	2034.72	891.364	226.471	0.359364	0.111303	0.235334	0.175406			-0.141916			6.95913	1.51583			6
232	QaPgtRF+QTLV	Q	P	R	F	+	Q	T	L	V	5658	4518	1142	102	2665.03	2155.93	507.953	44.5088	0.190599	0.0206448	0.105622	0.120176			0.00802107			0.0356556	0.00061633		0.129712	5
							P	S	F	T											NA				#VALUE!	#VALUE!	#VALUE!			#VALUE!
148	QaPgtRY-PSFV	Q	P	R	Y	-	P	S	F	V	898	382	3	7	422.976	182.285	1.33438	3.05453	0.00315474	0.0167569	0.00995579	0.00961815			#VALUE!	0.477412	0.181421			0.916812	#VALUE!	4
							P	S	L	T											NA				#VALUE!	#VALUE!	#VALUE!
340	QaPgtRY-PSLV	Q	P	R	Y	-	P	S	L	V	955	588	1453	268	449.824	280.585	646.283	116.945	1.43675	0.416788	0.926767	0.72122			#VALUE!	-0.923144	-0.765373				#VALUE!	5
							P	T	F	T											NA				#VALUE!	#VALUE!	#VALUE!		#VALUE!	#VALUE!
							P	T	F	V											NA				#VALUE!	#VALUE!	#VALUE!		#VALUE!	#VALUE!	#VALUE!
							P	T	L	T											NA				#VALUE!	#VALUE!	#VALUE!		#VALUE!
244	QaPgtRY-PTLV	Q	P	R	Y	-	P	T	L	V	428	297	1	2	201.596	141.724	0.444792	0.872721	0.00220635	0.00615788	0.00418212	0.00279416			#VALUE!	1.228	0.44272		0.922585		#VALUE!	4
							Q	S	F	T											NA				#VALUE!	#VALUE!	#VALUE!	#VALUE!		#VALUE!
100	QaPgtRY-QSFV	Q	P	R	Y	-	Q	S	F	V	87	255	1	141	40.9787	121.682	0.444792	61.5269	0.0108542	0.505635	0.258244	0.349862			-0.254168	0.28792	-0.133826	-0.248289		#VALUE!	#VALUE!	3
							Q	S	L	T											NA				#VALUE!	#VALUE!	#VALUE!	#VALUE!
							Q	S	L	V											NA				#VALUE!	#VALUE!	#VALUE!	#VALUE!			#VALUE!
							Q	T	F	T											NA				#VALUE!	#VALUE!	#VALUE!	#VALUE!	#VALUE!	#VALUE!
4	QaPgtRY-QTFV	Q	P	R	Y	-	Q	T	F	V	147	338	1	4	69.2399	161.289	0.444792	1.74544	0.00642393	0.0108218	0.00862288	0.00310979			#VALUE!	#VALUE!	0.188539	#VALUE!	0.249621	0.00455833	#VALUE!	2
							Q	T	L	T											NA				#VALUE!	#VALUE!	#VALUE!	#VALUE!	#VALUE!
196	QaPgtRY-QTLV	Q	P	R	Y	-	Q	T	L	V	176	351	2	6	82.8995	167.492	0.889584	2.61816	0.0107309	0.0156315	0.0131812	0.00346529			#VALUE!	-0.0099727	0.0973387	-0.0089991	#VALUE!		#VALUE!	3
556	QaPgtRY+PSFT	Q	P	R	Y	+	P	S	F	T	5449	5816	2052	2590	2566.59	2775.31	912.714	1130.17	0.355614	0.407224	0.381419	0.0364938			-0.318483	2.08883				-0.127346		6
172	QaPgtRY+PSFV	Q	P	R	Y	+	P	S	F	V	3732	3450	991	498	1757.85	1646.29	440.789	217.308	0.250755	0.131998	0.191377	0.0839739			0.632507	-0.00501261				-0.0299821	0.190042	5
748	QaPgtRY+PSLT	Q	P	R	Y	+	P	S	L	T	6426	5051	2391	866	3026.77	2410.27	1063.5	377.888	0.351364	0.156783	0.254073	0.137589			-0.223914	2.60168						7
364	QaPgtRY+PSLV	Q	P	R	Y	+	P	S	L	V	3814	3115	552	634	1796.47	1486.44	245.525	276.653	0.136671	0.186118	0.161395	0.0349645			0.175308	0.144757					0.0926786	6
460	QaPgtRY+PTFT	Q	P	R	Y	+	P	T	F	T	2307	4109	5	400	1086.64	1960.76	2.22396	174.544	0.00204663	0.0890188	0.0455327	0.0614986			0.204515	1.74904			0.335886	0.378426		5
76	QaPgtRY+PTFV	Q	P	R	Y	+	P	T	F	V	2642	2042	3	264	1244.43	974.414	1.33438	115.199	0.00107228	0.118224	0.0596482	0.0828388			0.173506	0.12668			0.131729	0.387254	-0.0141155	4
652	QaPgtRY+PTLT	Q	P	R	Y	+	P	T	L	T	2565	3762	1427	1327	1208.17	1795.17	634.718	579.051	0.525357	0.32256	0.423958	0.1434			-0.339249	6.77051			-0.169885			6
268	QaPgtRY+PTLV	Q	P	R	Y	+	P	T	L	V	1583	1340	582	801	745.624	639.43	258.869	349.525	0.347184	0.54662	0.446902	0.141022			0.0989973	-0.305624			-0.285507		-0.0229438	5
508	QaPgtRY+QSFT	Q	P	R	Y	+	Q	S	F	T	6564	5318	1093	658	3091.77	2537.68	486.158	287.125	0.157242	0.113145	0.135194	0.0311816			-0.00764028	4.27792		0.246225		0.0422246		5
124	QaPgtRY+QSFV	Q	P	R	Y	+	Q	S	F	V	3519	4228	376	684	1657.52	2017.54	167.242	298.471	0.100899	0.147938	0.124418	0.0332614			0.166869	0.335829		0.0669584		0.19322	0.0107754	4
700	QaPgtRY+QSLT	Q	P	R	Y	+	Q	S	L	T	7027	6808	1532	1109	3309.86	3248.68	681.422	483.924	0.205877	0.14896	0.177418	0.040246			0.0907787	1.57374		0.0766549				6
316	QaPgtRY+QSLV	Q	P	R	Y	+	Q	S	L	V	5105	5572	2021	1593	2404.56	2658.88	898.925	695.123	0.373842	0.261434	0.317638	0.0794846			-0.184218	-0.2114		-0.156244			-0.14022	5
412	QaPgtRY+QTFT	Q	P	R	Y	+	Q	T	F	T	5715	5752	558	1190	2691.88	2744.78	248.194	519.269	0.0922011	0.189185	0.140693	0.0685777			0.36752	1.14362		-0.0951601	-0.00549917	-0.0753444		4
28	QaPgtRY+QTFV	Q	P	R	Y	+	Q	T	F	V	2812	5248	687	939	1324.51	2504.27	305.572	409.743	0.230706	0.163617	0.197162	0.047439			-0.0966087	0.0944984		-0.137514	-0.0727435	-0.0866419	-0.056469	3
604	QaPgtRY+QTLT	Q	P	R	Y	+	Q	T	L	T	5682	4650	603	155	2676.33	2218.92	268.21	67.6359	0.100215	0.0304815	0.0653484	0.0493092			0.280556	0.169985		0.35861	0.11207			5
220	QaPgtRY+QTLV	Q	P	R	Y	+	Q	T	L	V	3977	6604	630	516	1873.25	3151.34	280.219	225.162	0.14959	0.0714497	0.11052	0.0552536			-0.0202222	-0.00489788		0.336382	0.207118		-0.0451715	4
							P	S	F	T											NA			#VALUE!			#VALUE!			#VALUE!
164	QaRgtLF-PSFV	Q	R	L	F	-	P	S	F	V	311	1116	4	288	146.487	532.54	1.77917	125.672	0.0121456	0.235986	0.124066	0.158279		0.0627349			0.91837			-0.117228	#VALUE!	5
							P	S	L	T											NA			#VALUE!			#VALUE!
356	QaRgtLF-PSLV	Q	R	L	F	-	P	S	L	V	345	1006	4	3	162.502	480.049	1.77917	1.30908	0.0109486	0.00272697	0.00683779	0.00581357		0.0584871			0.33514				#VALUE!	6
							P	T	F	T											NA			#VALUE!			#VALUE!		#VALUE!	#VALUE!
							P	T	F	V											NA			#VALUE!			#VALUE!		#VALUE!	#VALUE!	#VALUE!
							P	T	L	T											NA			#VALUE!			#VALUE!		#VALUE!
260	QaRgtLF-PTLV	Q	R	L	F	-	P	T	L	V	542	1229	1	1	255.293	586.462	0.444792	0.436361	0.00174228	0.000744056	0.00124317	0.000705853		0.00752892			0.0720422		0.00559462		#VALUE!	5
							Q	S	F	T											NA			#VALUE!			#VALUE!	#VALUE!		#VALUE!
116	QaRgtLF-QSFV	Q	R	L	F	-	Q	S	F	V	657	332	3	1	309.46	158.426	1.33438	0.436361	0.00431195	0.00275435	0.00353315	0.00110139		0.257591			0.0657367	0.120533		-0.00131143	#VALUE!	4
							Q	S	L	T											NA			#VALUE!			#VALUE!	#VALUE!
308	QaRgtLF-QSLV	Q	R	L	F	-	Q	S	L	V	287	793	1	1	135.183	378.409	0.444792	0.436361	0.0032903	0.00115315	0.00222173	0.0015112		#VALUE!			0.0957829	0.00461607			#VALUE!	5
							Q	T	F	T											NA			#VALUE!			#VALUE!	#VALUE!	#VALUE!	#VALUE!
20	QaRgtLF-QTFV	Q	R	L	F	-	Q	T	F	V	93	616	265	152	43.8048	293.947	117.87	66.3268	2.6908	0.225642	1.45822	1.74313		#VALUE!			-1.44626	#VALUE!	-1.45469	-1.45288	#VALUE!	3
							Q	T	L	T											NA			#VALUE!			#VALUE!	#VALUE!	#VALUE!
212	QaRgtLF-QTLV	Q	R	L	F	-	Q	T	L	V	251	289	2	1	118.226	137.907	0.889584	0.436361	0.00752444	0.00316417	0.00534431	0.00308318		-0.00214627			0.281786	-0.00410114	-0.00312258		#VALUE!	4
572	QaRgtLF+PSFT	Q	R	L	F	+	P	S	F	T	5475	5653	24330	21286	2578.83	2697.53	10821.8	9288.37	4.19639	3.44328	3.81984	0.532527		33.1823						-3.03885		7
188	QaRgtLF+PSFV	Q	R	L	F	+	P	S	F	V	7095	4385	6934	5572	3341.89	2092.46	3084.19	2431.4	0.922889	1.16198	1.04244	0.169064		36.6449						-0.700458	2.7774	6
764	QaRgtLF+PSLT	Q	R	L	F	+	P	S	L	T	4488	4701	4846	2788	2113.94	2243.25	2155.46	1216.57	1.01964	0.542326	0.780985	0.337515		38.4285								8
380	QaRgtLF+PSLV	Q	R	L	F	+	P	S	L	V	5958	5772	2662	1654	2806.34	2754.32	1184.04	721.741	0.421916	0.26204	0.341978	0.113049		44.935							0.439007	7
476	QaRgtLF+PTFT	Q	R	L	F	+	P	T	F	T	3853	3992	2049	1593	1814.84	1904.93	911.379	695.123	0.502182	0.364908	0.433545	0.0970674		40.9509					3.38629	0.349559		6
92	QaRgtLF+PTFV	Q	R	L	F	+	P	T	F	V	4708	6239	1743	2474	2217.56	2977.16	775.273	1079.56	0.349606	0.362612	0.356109	0.00919679		21.959					0.686326	-0.282824	0.0774356	5
668	QaRgtLF+PTLT	Q	R	L	F	+	P	T	L	T	5714	3422	5129	2689	2691.41	1632.93	2281.34	1173.37	0.847638	0.718569	0.783104	0.0912655		24.2724					-0.00211872			7
284	QaRgtLF+PTLV	Q	R	L	F	+	P	T	L	V	2343	3392	264	149	1103.6	1618.62	117.425	65.0177	0.106402	0.0401687	0.0732853	0.046834		10.8929					0.268692		0.709818	6
524	QaRgtLF+QSFT	Q	R	L	F	+	Q	S	F	T	6456	6131	1016	245	3040.9	2925.63	451.909	106.908	0.14861	0.036542	0.092576	0.0792441		3.57774				3.72726		0.159063		6
140	QaRgtLF+QSFV	Q	R	L	F	+	Q	S	F	V	6002	5839	566	316	2827.06	2786.29	251.752	137.89	0.0890509	0.0494887	0.0692698	0.0279747		0.419764				0.973165		0.0287348	0.0233062	5
716	QaRgtLF+QSLT	Q	R	L	F	+	Q	S	L	T	6847	6115	1499	1983	3225.07	2917.99	666.743	865.303	0.206738	0.296541	0.251639	0.0635003		0.653801				0.529346				7
332	QaRgtLF+QSLV	Q	R	L	F	+	Q	S	L	V	6328	6140	551	764	2980.61	2929.92	245.08	333.38	0.0822249	0.113784	0.0980046	0.022316		-0.00456966				0.243973			0.153634	6
428	QaRgtLF+QTFT	Q	R	L	F	+	Q	T	F	T	7028	6771	4550	7181	3310.33	3231.03	2023.8	3133.51	0.611361	0.969817	0.790589	0.253467		-0.585799				-0.357044	-0.698013	-0.733063		5
44	QaRgtLF+QTFV	Q	R	L	F	+	Q	T	F	V	4403	5139	2	132	2073.9	2452.26	0.889584	57.5996	0.000428943	0.0234884	0.0119587	0.0163055		0.170544				0.34415	0.0573112	0.275171	0.77863	4
620	QaRgtLF+QTLT	Q	R	L	F	+	Q	T	L	T	5203	5262	339	308	2450.72	2510.95	150.785	134.399	0.0615267	0.0535251	0.0575259	0.00565799		0.0358915				0.725578	0.194113			6
236	QaRgtLF+QTLV	Q	R	L	F	+	Q	T	L	V	6742	5977	1793	2112	3175.62	2852.14	797.512	921.594	0.251136	0.323123	0.28713	0.0509026		-0.173487				-0.213845	-0.189125		-0.229604	5
							P	S	F	T											NA			#VALUE!		#VALUE!	#VALUE!			#VALUE!
							P	S	F	V											NA			#VALUE!		#VALUE!	#VALUE!			#VALUE!	#VALUE!
							P	S	L	T											NA			#VALUE!		#VALUE!	#VALUE!
344	QaRgtLY-PSLV	Q	R	L	Y	-	P	S	L	V	718	414	1	178	338.192	197.555	0.444792	77.6722	0.00131521	0.393167	0.197241	0.277081		#VALUE!		-0.190403	-0.0396008				#VALUE!	5
							P	T	F	T											NA			#VALUE!		#VALUE!	#VALUE!		#VALUE!	#VALUE!
56	QaRgtLY-PTFV	Q	R	L	Y	-	P	T	F	V	344	159	2	1	162.031	75.8726	0.889584	0.436361	0.00549022	0.00575123	0.00562072	0.000184563		#VALUE!		#VALUE!	0.0669086		#VALUE!	#VALUE!	#VALUE!	3
							P	T	L	T											NA			#VALUE!		#VALUE!	#VALUE!		#VALUE!
							P	T	L	V											NA			#VALUE!		#VALUE!	#VALUE!		#VALUE!		#VALUE!
							Q	S	F	T											NA			#VALUE!		#VALUE!	#VALUE!	#VALUE!		#VALUE!
104	QaRgtLY-QSFV	Q	R	L	Y	-	Q	S	F	V	210	263	1	2	98.9142	125.5	0.444792	0.872721	0.00449675	0.00695396	0.00572535	0.00173751		-0.00164866		-0.0021922	0.207234	#VALUE!		#VALUE!	#VALUE!	3
							Q	S	L	T											NA			#VALUE!		#VALUE!	#VALUE!	#VALUE!
							Q	S	L	V											NA			#VALUE!		#VALUE!	#VALUE!	#VALUE!			#VALUE!
							Q	T	F	T											NA			#VALUE!		#VALUE!	#VALUE!	#VALUE!	#VALUE!	#VALUE!
8	QaRgtLY-QTFV	Q	R	L	Y	-	Q	T	F	V	157	342	1	2	73.9501	163.198	0.444792	0.872721	0.00601476	0.00534763	0.0056812	0.00047173		#VALUE!		1.45254	0.0491409	-6.0474e-05	4.41563e-05	0.00146372	#VALUE!	2
							Q	T	L	T											NA			#VALUE!		#VALUE!	#VALUE!	#VALUE!	#VALUE!
200	QaRgtLY-QTLV	Q	R	L	Y	-	Q	T	L	V	158	110	1	1	74.4211	52.4905	0.444792	0.436361	0.00597669	0.00831314	0.00714492	0.00165212		#VALUE!		-0.00180061	0.0220371	#VALUE!	#VALUE!		#VALUE!	3
560	QaRgtLY+PSFT	Q	R	L	Y	+	P	S	F	T	4178	3479	1212	473	1967.92	1660.13	539.088	206.399	0.273938	0.124327	0.199132	0.105791		-0.136196		3.62071				-0.144615		6
176	QaRgtLY+PSFV	Q	R	L	Y	+	P	S	F	V	4107	4826	5817	5044	1934.48	2302.9	2587.36	2201	1.3375	0.955753	1.14662	0.269933		-0.32274		-0.104189				-0.988984	-0.947492	5
752	QaRgtLY+PSLT	Q	R	L	Y	+	P	S	L	T	3312	5083	378	7	1560.02	2425.54	168.131	3.05453	0.107775	0.00125932	0.0545173	0.0753182		-0.0243578		0.726468						7
368	QaRgtLY+PSLV	Q	R	L	Y	+	P	S	L	V	3031	2817	491	500	1427.66	1344.23	218.393	218.18	0.152973	0.162308	0.15764	0.00660142		0.179062		0.184337					-0.103123	6
464	QaRgtLY+PTFT	Q	R	L	Y	+	P	T	F	T	2143	3223	8	383	1009.4	1537.97	3.55834	167.126	0.00352522	0.108667	0.0560959	0.0743462		0.193952		0.377449			0.143036	0.196664		5
80	QaRgtLY+PTFV	Q	R	L	Y	+	P	T	F	V	3079	1926	7	301	1450.27	919.061	3.11355	131.345	0.00214687	0.142912	0.0725293	0.0995358		0.160625		0.28358			1.07409	0.0682657	-0.0164334	4
656	QaRgtLY+PTLT	Q	R	L	Y	+	P	T	L	T	2445	2624	966	380	1151.64	1252.14	429.669	165.817	0.373092	0.132427	0.25276	0.170176		-0.168051		0.530344			-0.198242			6
272	QaRgtLY+PTLV	Q	R	L	Y	+	P	T	L	V	2264	2939	3	901	1066.39	1402.45	1.33438	393.161	0.0012513	0.280339	0.140795	0.197345		0.405104		-0.0675096			0.0168455		0.111965	5
512	QaRgtLY+QSFT	Q	R	L	Y	+	Q	S	F	T	3369	2853	1216	1484	1586.87	1361.41	540.867	647.559	0.34084	0.475653	0.408246	0.0953269		-0.280693		-0.31567		-0.209114		-0.183872		5
128	QaRgtLY+QSFV	Q	R	L	Y	+	Q	S	F	V	2764	2773	682	585	1301.9	1323.24	303.348	255.271	0.233004	0.192914	0.212959	0.0283483		0.0783277		-0.143689		0.933665		0.000740202	0.195287	4
704	QaRgtLY+QSLT	Q	R	L	Y	+	Q	S	L	T	6425	4897	1817	973	3026.3	2336.78	808.187	424.579	0.267054	0.181694	0.224374	0.060359		0.0438228		0.0272648		-0.169857				6
320	QaRgtLY+QSLV	Q	R	L	Y	+	Q	S	L	V	3202	3588	808	742	1508.21	1712.14	359.392	323.78	0.238291	0.189108	0.213699	0.034778		-0.0802794		-0.115695		-0.056059			0.0106747	5
416	QaRgtLY+QTFT	Q	R	L	Y	+	Q	T	F	T	3474	3851	1080	510	1636.32	1837.64	480.376	222.544	0.29357	0.121103	0.207337	0.121953		0.300877		0.583253		-0.151241	0.20091	-0.0941833		4
32	QaRgtLY+QTFV	Q	R	L	Y	+	Q	T	F	V	3921	3421	291	148	1846.87	1632.45	129.435	64.5814	0.0700832	0.0395609	0.0548221	0.0215825		0.0457311		-0.0428634		0.0177072	0.158137	-0.0256401	0.152514	3
608	QaRgtLY+QTLT	Q	R	L	Y	+	Q	T	L	T	3889	6180	776	256	1831.8	2949.01	345.159	111.708	0.188426	0.0378799	0.113153	0.106452		0.232751		-0.0556272		0.139607	0.111221			5
224	QaRgtLY+QTLV	Q	R	L	Y	+	Q	T	L	V	5357	3302	130	128	2523.25	1575.67	57.823	55.8542	0.022916	0.0354479	0.029182	0.00886137		0.0611157		0.257948		0.111613	0.184517		0.0839712	4
							P	S	F	T											NA			#VALUE!	#VALUE!		#VALUE!			#VALUE!
158	QaRgtRF-PSFV	Q	R	R	F	-	P	S	F	V	2535	1446	495	4	1194.04	690.011	220.172	1.74544	0.184393	0.00252959	0.0934615	0.128597		0.393906	0.0306043		-0.0093123			0.113863	#VALUE!	4
							P	S	L	T											NA			#VALUE!	#VALUE!		#VALUE!
350	QaRgtRF-PSLV	Q	R	R	F	-	P	S	L	V	2033	1047	605	153	957.583	499.614	269.099	66.7632	0.281019	0.13363	0.207324	0.10422		-0.203701	-0.200487		0.0876758				#VALUE!	5
							P	T	F	T											NA			#VALUE!	#VALUE!		#VALUE!		#VALUE!	#VALUE!
62	QaRgtRF-PTFV	Q	R	R	F	-	P	T	F	V	614	1625	1	1	289.206	775.428	0.444792	0.436361	0.00153798	0.000562736	0.00105036	0.000689599		#VALUE!	#VALUE!		0.290393		0.0924111	0.626463	#VALUE!	3
							P	T	L	T											NA			#VALUE!	#VALUE!		#VALUE!		#VALUE!
254	QaRgtRF-PTLV	Q	R	R	F	-	P	T	L	V	595	745	790	1	280.257	355.504	351.386	0.436361	1.2538	0.00122744	0.627513	0.885702		0.60467	-0.62627		-0.273017		-0.420189		#VALUE!	4
							Q	S	F	T											NA			#VALUE!	#VALUE!		#VALUE!	#VALUE!		#VALUE!
110	QaRgtRF-QSFV	Q	R	R	F	-	Q	S	F	V	1169	357	1	1	550.622	170.355	0.444792	0.436361	0.000807799	0.00256147	0.00168464	0.00124003		0.54448	0.00184852		0.17328	0.0917768		0.275454	#VALUE!	3
							Q	S	L	T											NA			#VALUE!	#VALUE!		#VALUE!	#VALUE!
302	QaRgtRF-QSLV	Q	R	R	F	-	Q	S	L	V	558	1032	327	1	262.829	492.456	145.447	0.436361	0.55339	0.00088609	0.277138	0.390679		-0.215259	-0.274916		-0.166694	-0.0698138			#VALUE!	4
							Q	T	F	T											NA			#VALUE!	#VALUE!		#VALUE!	#VALUE!	#VALUE!	#VALUE!
14	QaRgtRF-QTFV	Q	R	R	F	-	Q	T	F	V	177	970	1	144	83.3705	462.871	0.444792	62.8359	0.00533513	0.135753	0.0705439	0.0922192		#VALUE!	1.38768		0.0861787	-0.0694936	-0.0688593	3.04619	#VALUE!	2
							Q	T	L	T											NA			#VALUE!	#VALUE!		#VALUE!	#VALUE!	#VALUE!
206	QaRgtRF-QTLV	Q	R	R	F	-	Q	T	L	V	152	660	903	450	71.595	314.943	401.647	196.362	5.60999	0.623485	3.11674	3.52599		-3.11353	-3.11139		-2.99351	-2.48922	-2.8396		#VALUE!	3
566	QaRgtRF+PSFT	Q	R	R	F	+	P	S	F	T	5754	7342	556	1140	2710.25	3503.5	247.304	497.451	0.0912479	0.141987	0.116617	0.0358779		2.35363	3.70322					0.319984		6
182	QaRgtRF+PSFV	Q	R	R	F	+	P	S	F	V	13033	12648	1291	1034	6138.8	6035.45	574.227	451.197	0.0935405	0.0747578	0.0841492	0.0132814		0.102215	0.958286					0.210851	0.0324682	5
758	QaRgtRF+PSLT	Q	R	R	F	+	P	S	L	T	9821	9856	4663	4579	4625.89	4703.15	2074.07	1998.1	0.448361	0.424842	0.436602	0.0166301		2.41915	0.344383							7
374	QaRgtRF+PSLV	Q	R	R	F	+	P	S	L	V	9567	10195	3562	2658	4506.25	4864.91	1584.35	1159.85	0.35159	0.238411	0.295	0.0800297		0.0111517	0.0469775						0.141601	6
470	QaRgtRF+PTFT	Q	R	R	F	+	P	T	F	T	5538	7608	920	630	2608.51	3630.43	409.209	274.907	0.156875	0.075723	0.116299	0.0573829		1.67827	0.317246				0.000318557	0.0150563		5
86	QaRgtRF+PTFV	Q	R	R	F	+	P	T	F	V	6174	5842	2195	1579	2908.08	2787.72	976.319	689.014	0.335727	0.24716	0.291443	0.062626		-0.105115	0.0646657				-0.207294	0.0630534	-0.175145	4
662	QaRgtRF+PTLT	Q	R	R	F	+	P	T	L	T	6139	7462	1343	458	2891.59	3560.76	597.356	199.853	0.206584	0.0561265	0.131355	0.106389		7.06311	0.651748				0.305246			6
278	QaRgtRF+PTLV	Q	R	R	F	+	P	T	L	V	6776	7036	1801	3524	3191.63	3357.48	801.071	1537.74	0.250991	0.458002	0.354497	0.146379		-0.213219	-0.281211				-0.0594967		-0.223142	5
518	QaRgtRF+QSFT	Q	R	R	F	+	Q	S	F	T	9755	7196	3808	1553	4594.8	3433.83	1693.77	677.668	0.368627	0.19735	0.282989	0.121111		4.13012	-0.190413			-0.166372		-0.0993467		5
134	QaRgtRF+QSFV	Q	R	R	F	+	Q	S	F	V	7270	10955	2275	652	3424.31	5227.57	1011.9	284.507	0.295505	0.0544243	0.174965	0.17047		0.285282	-0.105695			-0.0908155		-0.0645205	0.108024	4
710	QaRgtRF+QSLT	Q	R	R	F	+	Q	S	L	T	9655	9841	1800	2058	4547.7	4695.99	800.626	898.03	0.176051	0.191233	0.183642	0.0107357		1.56752	0.0679968			0.252959				6
326	QaRgtRF+QSLV	Q	R	R	F	+	Q	S	L	V	8920	11889	1328	1044	4201.5	5673.27	590.684	455.561	0.140589	0.0802995	0.110444	0.0426311		-0.00420587	-0.0124396			0.184556			0.0731979	5
422	QaRgtRF+QTFT	Q	R	R	F	+	Q	T	F	T	6795	6464	11830	14366	3200.58	3084.53	5261.89	6268.76	1.64404	2.03232	1.83818	0.274554		-0.553872	-1.04759			-1.72188	-1.55519	-1.38636		4
38	QaRgtRF+QTFV	Q	R	R	F	+	Q	T	F	V	5554	4555	821	866	2616.04	2173.58	365.174	377.888	0.13959	0.173855	0.156723	0.0242288		0.134938	-0.144764			0.134721	0.018242	-0.0334909	1.68146	3
614	QaRgtRF+QTLT	Q	R	R	F	+	Q	T	L	T	5966	8593	3963	2597	2810.1	4100.46	1762.71	1133.23	0.627276	0.276366	0.451821	0.248131		-0.216487	-0.394295			-0.320466	-0.268179			5
230	QaRgtRF+QTLV	Q	R	R	F	+	Q	T	L	V	8761	11315	1722	753	4126.6	5399.36	765.932	328.58	0.185608	0.0608553	0.123232	0.0882137		-0.0176098	0.163898			0.231265	-0.0127876		0.328589	4
							P	S	F	T											NA			#VALUE!	#VALUE!	#VALUE!	#VALUE!			#VALUE!
146	QaRgtRY-PSFV	Q	R	R	Y	-	P	S	F	V	891	1258	1	164	419.679	600.3	0.444792	71.5632	0.00105984	0.119212	0.0601361	0.0835464		-0.0501803	#VALUE!	0.0333254	0.0684692			0.170792	#VALUE!	3
							P	S	L	T											NA			#VALUE!	#VALUE!	#VALUE!	#VALUE!
338	QaRgtRY-PSLV	Q	R	R	Y	-	P	S	L	V	1319	1600	321	406	621.275	763.498	142.778	177.162	0.229815	0.232041	0.230928	0.00157374		0.69584	-0.0336864	-0.0236033	0.0928252				#VALUE!	4
							P	T	F	T											NA			#VALUE!	#VALUE!	#VALUE!	#VALUE!		#VALUE!	#VALUE!
							P	T	F	V											NA			#VALUE!	#VALUE!	#VALUE!	#VALUE!		#VALUE!	#VALUE!	#VALUE!
							P	T	L	T											NA			#VALUE!	#VALUE!	#VALUE!	#VALUE!		#VALUE!
242	QaRgtRY-PTLV	Q	R	R	Y	-	P	T	L	V	913	925	1	1	430.041	441.397	0.444792	0.436361	0.0010343	0.00098859	0.00101145	3.23233e-05		0.00317067	#VALUE!	0.626502	0.141571		0.229916		#VALUE!	3
							Q	S	F	T											NA			#VALUE!	#VALUE!	#VALUE!	#VALUE!	#VALUE!		#VALUE!
98	QaRgtRY-QSFV	Q	R	R	Y	-	Q	S	F	V	635	399	1	2	299.098	190.397	0.444792	0.872721	0.00148711	0.00458369	0.0030354	0.00218961		0.255209	0.00268995	-0.00135076	0.475198	0.0571007		0.00238352	#VALUE!	2
							Q	S	L	T											NA			#VALUE!	#VALUE!	#VALUE!	#VALUE!	#VALUE!
290	QaRgtRY-QSLV	Q	R	R	Y	-	Q	S	L	V	292	805	3	1	137.538	384.135	1.33438	0.436361	0.00970189	0.00113596	0.00541892	0.00605703		#VALUE!	#VALUE!	0.271719	0.544436	0.225509			#VALUE!	3
							Q	T	F	T											NA			#VALUE!	#VALUE!	#VALUE!	#VALUE!	#VALUE!	#VALUE!	#VALUE!
2	QaRgtRY-QTFV	Q	R	R	Y	-	Q	T	F	V	389	122	1	1	183.227	58.2167	0.444792	0.436361	0.00242755	0.00749545	0.0049615	0.00358355		0.00366138	0.000719695	0.0655824	0.999445	#VALUE!	-0.0019261	#VALUE!	#VALUE!	1
							Q	T	L	T											NA			#VALUE!	#VALUE!	#VALUE!	#VALUE!	#VALUE!	#VALUE!
							Q	T	L	V											NA			#VALUE!	#VALUE!	#VALUE!	#VALUE!	#VALUE!	#VALUE!		#VALUE!
554	QaRgtRY+PSFT	Q	R	R	Y	+	P	S	F	T	5894	3389	1307	1139	2776.19	1617.18	581.343	497.015	0.209403	0.307334	0.258368	0.0692472		0.12305	-0.0592361	-0.141751				-0.00719042		5
170	QaRgtRY+PSFV	Q	R	R	Y	+	P	S	F	V	4231	5884	798	509	1992.88	2807.76	354.944	222.108	0.178106	0.0791048	0.128605	0.0700042		0.0627715	1.01802	-0.0444561				0.195148	0.129763	4
746	QaRgtRY+PSLT	Q	R	R	Y	+	P	S	L	T	6145	4161	1653	1130	2894.42	1985.57	735.241	493.088	0.254021	0.248335	0.251178	0.0040201		0.00289524	-0.196661	0.185424						6
362	QaRgtRY+PSLV	Q	R	R	Y	+	P	S	L	V	5667	5171	2694	1123	2669.27	2467.53	1198.27	490.033	0.448913	0.198593	0.323753	0.177003		-0.162358	-0.166112	-0.0287527					-0.0725749	5
458	QaRgtRY+PTFT	Q	R	R	Y	+	P	T	F	T	3942	3308	3	336	1856.76	1578.53	1.33438	146.617	0.000718659	0.092882	0.0468003	0.0651693		-0.00126762	0.0092956	0.0694985			0.211568	0.340482		4
74	QaRgtRY+PTFV	Q	R	R	Y	+	P	T	F	V	2508	3318	589	384	1181.32	1583.3	261.983	167.563	0.221772	0.105831	0.163801	0.0819824		-0.104153	-0.0912719	0.127642			-0.035196	-0.0212184	-0.117001	3
650	QaRgtRY+PTLT	Q	R	R	Y	+	P	T	L	T	2932	5191	1998	744	1381.03	2477.07	888.695	324.652	0.643501	0.131063	0.387282	0.362349		0.0366762	-0.134522	-0.255927			-0.136104			5
266	QaRgtRY+PTLV	Q	R	R	Y	+	P	T	L	V	4639	5057	1400	1	2185.06	2413.13	622.709	0.436361	0.284985	0.000180828	0.142583	0.201387		0.304319	-0.00178782	0.211914			0.18117		0.244699	4
506	QaRgtRY+QSFT	Q	R	R	Y	+	Q	S	F	T	8573	8371	2653	1598	4038.05	3994.53	1180.03	697.304	0.292228	0.174565	0.233397	0.0832006		-0.098203	0.17485	0.0495922		0.0249717		-0.152841		4
122	QaRgtRY+QSFV	Q	R	R	Y	+	Q	S	F	V	5722	6493	3052	3215	2695.18	3098.37	1357.51	1402.9	0.50368	0.452786	0.478233	0.0359872		-0.353815	-0.265274	-0.303268		-0.349628		0.071622	-0.244836	3
698	QaRgtRY+QSLT	Q	R	R	Y	+	Q	S	L	T	7909	12910	978	626	3725.3	6160.47	435.007	273.162	0.116771	0.044341	0.0805561	0.0512158		0.0968622	0.143818	0.103086		0.170622				5
314	QaRgtRY+QSLV	Q	R	R	Y	+	Q	S	L	V	9033	6710	5026	4214	4254.72	3201.92	2235.53	1838.82	0.525422	0.574288	0.549855	0.0345533		-0.232217	-0.336156	-0.439411		-0.226102			-0.469299	4
410	QaRgtRY+QTFT	Q	R	R	Y	+	Q	T	F	T	5584	4750	974	575	2630.17	2266.63	433.228	250.907	0.164714	0.110696	0.137705	0.0381968		0.00298765	0.0696313	1.70048		-0.0909049	0.0956915	0.0676524		3
26	QaRgtRY+QTFV	Q	R	R	Y	+	Q	T	F	V	5135	4195	3777	6029	2418.69	2001.8	1679.98	2630.82	0.694584	1.31423	1.00441	0.438156		-0.807245	-0.949584	-0.847684		-0.840605	-0.526173	-0.80144	-0.866701	2
602	QaRgtRY+QTLT	Q	R	R	Y	+	Q	T	L	T	9474	9933	2906	1315	4462.44	4739.89	1292.57	573.814	0.289654	0.121061	0.205358	0.119214		-0.140009	-0.0922044	0.246464		0.181925	-0.124802			4
218	QaRgtRY+QTLV	Q	R	R	Y	+	Q	T	L	V	7575	6343	1569	1459	3567.97	3026.79	697.879	636.65	0.195595	0.210338	0.202967	0.0104249		-0.0924469	-0.173785	-0.079735		-0.060384	0.346888		0.00239079	3
