# Supplementary material for: Indels allow antiviral proteins to evolve functional novelty inaccessible by missense mutations
Source: Cell Genom. 2025 Mar 25;5(6):100818. doi: 10.1016/j.xgen.2025.100818 (PMC12230231; doi:10.1016/j.xgen.2025.100818)
Supplement: Data S4. Source data for human TRIM5α indel variants’ restriction of SIVsab, related to Figures 4 and S4 [file mmc7.xlsx]

## Sheet: Fig. 4B Hs DIS
ID	name	position	mutation	sequence	len	inA	inB	negA	negB	inA_norm	inB_norm	negA_norm	negB_norm	enrichA	enrichB	enrichAvg	enrichStdDev
1	Hs324syn	324	syn	AAGCCACAGATAATATATGGGGCACGAGGGACAAGATACCAGACATTTGTGAATTTCAATTATTGTACTGGCATCCTGGGCTCTCAAAGT	90	1438	10116	10812	2972	6065.39	3157.09	2084.78	1905.32	0.343718	0.603507	0.473613	0.183698
2	Hs324stop	324	stop	TGACCACAGATAATATATGGGGCACGAGGGACAAGATACCAGACATTTGTGAATTTCAATTATTGTACTGGCATCCTGGGCTCTCAAAGT	90	413	8201	10375	1024	1742.01	2559.44	2000.52	656.478	1.1484	0.256493	0.702447	0.630674
3	Hs328syn	328	syn	AAACCACAGATAATCTATGGGGCACGAGGGACAAGATACCAGACATTTGTGAATTTCAATTATTGTACTGGCATCCTGGGCTCTCAAAGT	90	861	4840	11384	2348	3631.64	1510.51	2195.08	1505.28	0.604431	0.996541	0.800486	0.277263
4	Hs328stop	328	stop	AAACCACAGATATGATATGGGGCACGAGGGACAAGATACCAGACATTTGTGAATTTCAATTATTGTACTGGCATCCTGGGCTCTCAAAGT	90	1338	13029	24333	4745	5643.59	4066.2	4691.92	3041.98	0.831371	0.748113	0.789742	0.0588719
5	Hs330syn	330	syn	AAACCACAGATAATATATGGCGCACGAGGGACAAGATACCAGACATTTGTGAATTTCAATTATTGTACTGGCATCCTGGGCTCTCAAAGT	90	498	7578	12273	3938	2100.53	2365.01	2366.49	2524.62	1.12662	1.06749	1.09705	0.0418105
6	Hs330stop	330	stop	AAACCACAGATAATATATTGAGCACGAGGGACAAGATACCAGACATTTGTGAATTTCAATTATTGTACTGGCATCCTGGGCTCTCAAAGT	90	855	12370	6426	2446	3606.33	3860.54	1239.07	1568.11	0.343582	0.40619	0.374886	0.0442707
7	Hs333syn	333	syn	AAACCACAGATAATATATGGGGCACGAGGCACAAGATACCAGACATTTGTGAATTTCAATTATTGTACTGGCATCCTGGGCTCTCAAAGT	90	496	2031	3550	396	2092.09	633.852	684.515	253.872	0.327191	0.400523	0.363857	0.0518533
8	Hs333stop	333	stop	AAACCACAGATAATATATGGGGCACGATGAACAAGATACCAGACATTTGTGAATTTCAATTATTGTACTGGCATCCTGGGCTCTCAAAGT	90	886	5925	12482	3712	3737.09	1849.13	2406.79	2379.73	0.644029	1.28695	0.96549	0.454614
9	Hs336syn	336	syn	AAACCACAGATAATATATGGGGCACGAGGGACAAGATATCAGACATTTGTGAATTTCAATTATTGTACTGGCATCCTGGGCTCTCAAAGT	90	158	1810	1949	523	666.433	564.88	375.809	335.291	0.56391	0.593561	0.578736	0.0209663
10	Hs336stop	336	stop	AAACCACAGATAATATATGGGGCACGAGGGACAAGATGACAGACATTTGTGAATTTCAATTATTGTACTGGCATCCTGGGCTCTCAAAGT	90	298	3447	7131	1788	1256.94	1075.77	1375.01	1146.27	1.09393	1.06554	1.07973	0.0200767
11	Hs340syn	340	syn	AAACCACAGATAATATATGGGGCACGAGGGACAAGATACCAGACATTTGTTAATTTCAATTATTGTACTGGCATCCTGGGCTCTCAAAGT	90	327	5208	3537	964	1379.26	1625.36	682.009	618.013	0.494473	0.380232	0.437352	0.0807808
12	Hs340stop	340	stop	AAACCACAGATAATATATGGGGCACGAGGGACAAGATACCAGACATTTTGAAATTTCAATTATTGTACTGGCATCCTGGGCTCTCAAAGT	90	176	2072	1274	1548	742.356	646.648	245.654	992.41	0.330912	1.5347	0.932806	0.851207
13	Hs345syn	345	syn	AAACCACAGATAATATATGGGGCACGAGGGACAAGATACCAGACATTTGTGAATTTCAATTATTGCACTGGCATCCTGGGCTCTCAAAGT	90	932	3055	5633	412	3931.11	953.431	1086.16	264.13	0.276299	0.277031	0.276665	0.00051766
14	Hs345stop	345	stop	AAACCACAGATAATATATGGGGCACGAGGGACAAGATACCAGACATTTGTGAATTTCAATTATTGAACTGGCATCCTGGGCTCTCAAAGT	90	50	4277	2007	544	210.897	1334.8	386.992	348.754	1.83499	0.261277	1.04813	1.11278
15	Hs324dupe1	324	dupe1	AAGAAACCACAGATAATATATGGGGCACGAGGGACAAGATACCAGACATTTGTGAATTTCAATTATTGTACTGGCATCCTGGGCTCTCAAAGT	93	548	8268	9547	1003	2311.43	2580.35	1840.86	643.015	0.796419	0.249197	0.522808	0.386944
17	Hs324dupe3	324	dupe3	AAGCCGCAAAAACCACAGATAATATATGGGGCACGAGGGACAAGATACCAGACATTTGTGAATTTCAATTATTGTACTGGCATCCTGGGCTCTCAAAGT	99	640	5924	1654	890	2699.48	1848.81	318.926	570.572	0.118144	0.308615	0.213379	0.134684
19	Hs324dupe5	324	dupe5	AAGCCGCAAATCATCAAACCACAGATAATATATGGGGCACGAGGGACAAGATACCAGACATTTGTGAATTTCAATTATTGTACTGGCATCCTGGGCTCTCAAAGT	105	345	4703	4558	2192	1455.19	1467.75	878.879	1405.27	0.603963	0.957432	0.780698	0.24994
20	Hs324dupe6	324	dupe6	AAGCCGCAAATCATCTACAAACCACAGATAATATATGGGGCACGAGGGACAAGATACCAGACATTTGTGAATTTCAATTATTGTACTGGCATCCTGGGCTCTCAAAGT	108	1112	6581	15988	2819	4690.34	2053.86	3082.83	1807.24	0.657271	0.879925	0.768598	0.15744
21	Hs324dupe7	324	dupe7	AAGCCGCAAATCATCTACGGCAAACCACAGATAATATATGGGGCACGAGGGACAAGATACCAGACATTTGTGAATTTCAATTATTGTACTGGCATCCTGGGCTCTCAAAGT	111	588	689	1224	29	2480.14	215.029	236.013	18.5917	0.0951611	0.0864612	0.0908111	0.00615177
22	Hs324dupe8	324	dupe8	AAGCCGCAAATCATCTACGGCGCGAAACCACAGATAATATATGGGGCACGAGGGACAAGATACCAGACATTTGTGAATTTCAATTATTGTACTGGCATCCTGGGCTCTCAAAGT	114	451	1331	1085	412	1902.29	415.39	209.211	264.13	0.109979	0.63586	0.372919	0.371854
23	Hs324dupe9	324	dupe9	AAGCCGCAAATCATCTACGGCGCGAGAAAACCACAGATAATATATGGGGCACGAGGGACAAGATACCAGACATTTGTGAATTTCAATTATTGTACTGGCATCCTGGGCTCTCAAAGT	117	422	256	5324	1	1779.97	79.8947	1026.58	0.641092	0.576741	0.00802421	0.292383	0.402144
24	Hs325dupe1	325	dupe1	AAACCGCCACAGATAATATATGGGGCACGAGGGACAAGATACCAGACATTTGTGAATTTCAATTATTGTACTGGCATCCTGGGCTCTCAAAGT	93	176	286	537	549	742.356	89.2573	103.545	351.959	0.139482	3.9432	2.04134	2.68963
25	Hs325dupe2	325	dupe2	AAACCGCAACCACAGATAATATATGGGGCACGAGGGACAAGATACCAGACATTTGTGAATTTCAATTATTGTACTGGCATCCTGGGCTCTCAAAGT	96	222	3102	1777	887	936.381	968.099	342.643	568.648	0.365923	0.587387	0.476655	0.156598
26	Hs325dupe3	325	dupe3	AAACCGCAAATCCCACAGATAATATATGGGGCACGAGGGACAAGATACCAGACATTTGTGAATTTCAATTATTGTACTGGCATCCTGGGCTCTCAAAGT	99	466	5877	2024	325	1965.56	1834.14	390.27	208.355	0.198555	0.113598	0.156076	0.0600735
27	Hs325dupe4	325	dupe4	AAACCGCAAATCATCCCACAGATAATATATGGGGCACGAGGGACAAGATACCAGACATTTGTGAATTTCAATTATTGTACTGGCATCCTGGGCTCTCAAAGT	102	127	1154	4673	860	535.677	360.15	901.054	551.339	1.68208	1.53086	1.60647	0.106932
28	Hs325dupe5	325	dupe5	AAACCGCAAATCATCTACCCACAGATAATATATGGGGCACGAGGGACAAGATACCAGACATTTGTGAATTTCAATTATTGTACTGGCATCCTGGGCTCTCAAAGT	105	773	3875	8743	2151	3260.46	1209.34	1685.84	1378.99	0.517054	1.14028	0.828667	0.440686
29	Hs325dupe6	325	dupe6	AAACCGCAAATCATCTACGGCCCACAGATAATATATGGGGCACGAGGGACAAGATACCAGACATTTGTGAATTTCAATTATTGTACTGGCATCCTGGGCTCTCAAAGT	108	663	3636	4136	751	2796.49	1134.75	797.509	481.46	0.285182	0.424286	0.354734	0.0983611
30	Hs325dupe7	325	dupe7	AAACCGCAAATCATCTACGGCGCGCCACAGATAATATATGGGGCACGAGGGACAAGATACCAGACATTTGTGAATTTCAATTATTGTACTGGCATCCTGGGCTCTCAAAGT	111	948	748	3624	3	3998.6	233.442	698.784	1.92328	0.174757	0.00823876	0.091498	0.117746
31	Hs325dupe8	325	dupe8	AAACCGCAAATCATCTACGGCGCGAGACCACAGATAATATATGGGGCACGAGGGACAAGATACCAGACATTTGTGAATTTCAATTATTGTACTGGCATCCTGGGCTCTCAAAGT	114	99	2114	743	441	417.575	659.755	143.266	282.721	0.343091	0.428525	0.385808	0.060411
32	Hs325dupe9	325	dupe9	AAACCGCAAATCATCTACGGCGCGAGAGGTCCACAGATAATATATGGGGCACGAGGGACAAGATACCAGACATTTGTGAATTTCAATTATTGTACTGGCATCCTGGGCTCTCAAAGT	117	434	2034	2113	1234	1830.58	634.788	407.431	791.107	0.222569	1.24625	0.734411	0.723854
33	Hs326dupe1	326	dupe1	AAACCACAACAGATAATATATGGGGCACGAGGGACAAGATACCAGACATTTGTGAATTTCAATTATTGTACTGGCATCCTGGGCTCTCAAAGT	93	2211	11014	43728	4024	9325.85	3437.34	8431.69	2579.75	0.90412	0.750508	0.827314	0.10862
34	Hs326dupe2	326	dupe2	AAACCACAAATCCAGATAATATATGGGGCACGAGGGACAAGATACCAGACATTTGTGAATTTCAATTATTGTACTGGCATCCTGGGCTCTCAAAGT	96	527	4053	41	6	2222.85	1264.9	7.90567	3.84655	0.00355655	0.003041	0.00329878	0.00036454
35	Hs326dupe3	326	dupe3	AAACCACAAATCATCCAGATAATATATGGGGCACGAGGGACAAGATACCAGACATTTGTGAATTTCAATTATTGTACTGGCATCCTGGGCTCTCAAAGT	99	588	3961	4616	700	2480.14	1236.18	890.063	448.764	0.358875	0.363024	0.36095	0.00293356
36	Hs326dupe4	326	dupe4	AAACCACAAATCATCTACCAGATAATATATGGGGCACGAGGGACAAGATACCAGACATTTGTGAATTTCAATTATTGTACTGGCATCCTGGGCTCTCAAAGT	102	582	2708	3039	226	2454.84	845.136	585.984	144.887	0.238706	0.171436	0.205071	0.0475669
37	Hs326dupe5	326	dupe5	AAACCACAAATCATCTACGGCCAGATAATATATGGGGCACGAGGGACAAGATACCAGACATTTGTGAATTTCAATTATTGTACTGGCATCCTGGGCTCTCAAAGT	105	1234	5250	7124	1512	5204.93	1638.47	1373.66	969.331	0.263915	0.591609	0.427762	0.231715
38	Hs326dupe6	326	dupe6	AAACCACAAATCATCTACGGCGCGCAGATAATATATGGGGCACGAGGGACAAGATACCAGACATTTGTGAATTTCAATTATTGTACTGGCATCCTGGGCTCTCAAAGT	108	334	3446	2117	493	1408.79	1075.46	408.203	316.058	0.289754	0.293883	0.291818	0.00291929
39	Hs326dupe7	326	dupe7	AAACCACAAATCATCTACGGCGCGAGACAGATAATATATGGGGCACGAGGGACAAGATACCAGACATTTGTGAATTTCAATTATTGTACTGGCATCCTGGGCTCTCAAAGT	111	327	2832	2141	130	1379.26	883.835	412.83	83.3419	0.299312	0.0942958	0.196804	0.144968
40	Hs326dupe8	326	dupe8	AAACCACAAATCATCTACGGCGCGAGAGGTCAGATAATATATGGGGCACGAGGGACAAGATACCAGACATTTGTGAATTTCAATTATTGTACTGGCATCCTGGGCTCTCAAAGT	114	2368	10331	14565	3228	9988.06	3224.19	2808.44	2069.44	0.28118	0.64185	0.461515	0.255032
41	Hs326dupe9	326	dupe9	AAACCACAAATCATCTACGGCGCGAGAGGTACCCAGATAATATATGGGGCACGAGGGACAAGATACCAGACATTTGTGAATTTCAATTATTGTACTGGCATCCTGGGCTCTCAAAGT	117	942	3193	3436	952	3973.29	996.499	662.534	610.319	0.166747	0.612464	0.389605	0.315169
42	Hs327dupe1	327	dupe1	AAACCACAGATCATAATATATGGGGCACGAGGGACAAGATACCAGACATTTGTGAATTTCAATTATTGTACTGGCATCCTGGGCTCTCAAAGT	93	236	1441	3640	385	995.432	449.72	701.869	246.82	0.70509	0.548832	0.626961	0.110492
43	Hs327dupe2	327	dupe2	AAACCACAGATCATCATAATATATGGGGCACGAGGGACAAGATACCAGACATTTGTGAATTTCAATTATTGTACTGGCATCCTGGGCTCTCAAAGT	96	400	2287	8523	847	1687.17	713.747	1643.42	543.005	0.974065	0.760781	0.867423	0.150814
44	Hs327dupe3	327	dupe3	AAACCACAGATCATCTACATAATATATGGGGCACGAGGGACAAGATACCAGACATTTGTGAATTTCAATTATTGTACTGGCATCCTGGGCTCTCAAAGT	99	117	984	4957	1486	493.498	307.095	955.815	952.662	1.93682	3.10217	2.51949	0.824032
45	Hs327dupe4	327	dupe4	AAACCACAGATCATCTACGGCATAATATATGGGGCACGAGGGACAAGATACCAGACATTTGTGAATTTCAATTATTGTACTGGCATCCTGGGCTCTCAAAGT	102	2026	5900	8110	3330	8545.53	1841.32	1563.78	2134.84	0.182994	1.1594	0.671199	0.690426
46	Hs327dupe5	327	dupe5	AAACCACAGATCATCTACGGCGCGATAATATATGGGGCACGAGGGACAAGATACCAGACATTTGTGAATTTCAATTATTGTACTGGCATCCTGGGCTCTCAAAGT	105	364	1684	2261	1058	1535.33	525.557	435.969	678.275	0.283958	1.29058	0.78727	0.711791
47	Hs327dupe6	327	dupe6	AAACCACAGATCATCTACGGCGCGAGAATAATATATGGGGCACGAGGGACAAGATACCAGACATTTGTGAATTTCAATTATTGTACTGGCATCCTGGGCTCTCAAAGT	108	329	4581	883	1968	1387.7	1429.68	170.261	1261.67	0.122693	0.882484	0.502589	0.537254
48	Hs327dupe7	327	dupe7	AAACCACAGATCATCTACGGCGCGAGAGGTATAATATATGGGGCACGAGGGACAAGATACCAGACATTTGTGAATTTCAATTATTGTACTGGCATCCTGGGCTCTCAAAGT	111	1230	4156	3022	1321	5188.06	1297.04	582.706	846.882	0.112317	0.652934	0.382626	0.382274
49	Hs327dupe8	327	dupe8	AAACCACAGATCATCTACGGCGCGAGAGGTACCATAATATATGGGGCACGAGGGACAAGATACCAGACATTTGTGAATTTCAATTATTGTACTGGCATCCTGGGCTCTCAAAGT	114	3296	16192	20775	5554	13902.3	5053.34	4005.86	3560.62	0.288144	0.704608	0.496376	0.294485
50	Hs327dupe9	327	dupe9	AAACCACAGATCATCTACGGCGCGAGAGGTACCCGCATAATATATGGGGCACGAGGGACAAGATACCAGACATTTGTGAATTTCAATTATTGTACTGGCATCCTGGGCTCTCAAAGT	117	283	6617	1240	2724	1193.67	2065.09	239.098	1746.33	0.200304	0.845645	0.522975	0.456325
51	Hs328dupe1	328	dupe1	AAACCACAGATAATCATATATGGGGCACGAGGGACAAGATACCAGACATTTGTGAATTTCAATTATTGTACTGGCATCCTGGGCTCTCAAAGT	93	1472	6449	10394	2248	6208.8	2012.66	2004.18	1441.17	0.322798	0.716055	0.519426	0.278075
52	Hs328dupe2	328	dupe2	AAACCACAGATAATCTACATATATGGGGCACGAGGGACAAGATACCAGACATTTGTGAATTTCAATTATTGTACTGGCATCCTGGGCTCTCAAAGT	96	627	8971	12906	5573	2644.64	2799.75	2488.55	3572.8	0.940978	1.27612	1.10855	0.236979
53	Hs328dupe3	328	dupe3	AAACCACAGATAATCTACGGCATATATGGGGCACGAGGGACAAGATACCAGACATTTGTGAATTTCAATTATTGTACTGGCATCCTGGGCTCTCAAAGT	99	90	4788	3011	696	379.614	1494.28	580.585	446.2	1.52941	0.298605	0.914007	0.870309
54	Hs328dupe4	328	dupe4	AAACCACAGATAATCTACGGCGCGATATATGGGGCACGAGGGACAAGATACCAGACATTTGTGAATTTCAATTATTGTACTGGCATCCTGGGCTCTCAAAGT	102	2243	7344	12913	3157	9460.82	2291.98	2489.9	2023.93	0.26318	0.883048	0.573114	0.438313
55	Hs328dupe5	328	dupe5	AAACCACAGATAATCTACGGCGCGAGAATATATGGGGCACGAGGGACAAGATACCAGACATTTGTGAATTTCAATTATTGTACTGGCATCCTGGGCTCTCAAAGT	105	1051	9395	13753	2430	4433.05	2932.07	2651.87	1557.85	0.598205	0.531315	0.56476	0.0472986
56	Hs328dupe6	328	dupe6	AAACCACAGATAATCTACGGCGCGAGAGGTATATATGGGGCACGAGGGACAAGATACCAGACATTTGTGAATTTCAATTATTGTACTGGCATCCTGGGCTCTCAAAGT	108	989	4213	8620	713	4171.53	1314.83	1662.12	457.098	0.398443	0.347648	0.373046	0.0359172
57	Hs328dupe7	328	dupe7	AAACCACAGATAATCTACGGCGCGAGAGGTACCATATATGGGGCACGAGGGACAAGATACCAGACATTTGTGAATTTCAATTATTGTACTGGCATCCTGGGCTCTCAAAGT	111	688	5331	6295	1109	2901.94	1663.74	1213.81	710.971	0.418276	0.427332	0.422804	0.00640364
58	Hs328dupe8	328	dupe8	AAACCACAGATAATCTACGGCGCGAGAGGTACCCGCATATATGGGGCACGAGGGACAAGATACCAGACATTTGTGAATTTCAATTATTGTACTGGCATCCTGGGCTCTCAAAGT	114	1910	4593	15132	998	8056.25	1433.42	2917.77	639.81	0.362175	0.446351	0.404263	0.0595215
59	Hs328dupe9	328	dupe9	AAACCACAGATAATCTACGGCGCGAGAGGTACCCGCTATATATATGGGGCACGAGGGACAAGATACCAGACATTTGTGAATTTCAATTATTGTACTGGCATCCTGGGCTCTCAAAGT	117	421	2859	3613	875	1775.75	892.261	696.663	560.955	0.392321	0.628689	0.510505	0.167138
60	Hs329dupe1	329	dupe1	AAACCACAGATAATATACTATGGGGCACGAGGGACAAGATACCAGACATTTGTGAATTTCAATTATTGTACTGGCATCCTGGGCTCTCAAAGT	93	349	4855	6671	1204	1472.06	1515.19	1286.31	771.875	0.873818	0.509424	0.691621	0.257665
61	Hs329dupe2	329	dupe2	AAACCACAGATAATATACGGCTATGGGGCACGAGGGACAAGATACCAGACATTTGTGAATTTCAATTATTGTACTGGCATCCTGGGCTCTCAAAGT	96	217	1721	3744	981	915.291	537.105	721.923	628.911	0.788735	1.17093	0.979832	0.270251
62	Hs329dupe3	329	dupe3	AAACCACAGATAATATACGGCGCGTATGGGGCACGAGGGACAAGATACCAGACATTTGTGAATTTCAATTATTGTACTGGCATCCTGGGCTCTCAAAGT	99	604	4959	7712	803	2547.63	1547.65	1487.04	514.797	0.583694	0.332632	0.458163	0.177528
63	Hs329dupe4	329	dupe4	AAACCACAGATAATATACGGCGCGAGATATGGGGCACGAGGGACAAGATACCAGACATTTGTGAATTTCAATTATTGTACTGGCATCCTGGGCTCTCAAAGT	102	57	3583	1096	581	240.422	1118.21	211.332	372.474	0.879004	0.333098	0.606051	0.386014
64	Hs329dupe5	329	dupe5	AAACCACAGATAATATACGGCGCGAGAGGTTATGGGGCACGAGGGACAAGATACCAGACATTTGTGAATTTCAATTATTGTACTGGCATCCTGGGCTCTCAAAGT	105	556	3231	1019	595	2345.17	1008.36	196.485	381.45	0.0837828	0.378288	0.231035	0.208246
65	Hs329dupe6	329	dupe6	AAACCACAGATAATATACGGCGCGAGAGGTACCTATGGGGCACGAGGGACAAGATACCAGACATTTGTGAATTTCAATTATTGTACTGGCATCCTGGGCTCTCAAAGT	108	1921	12819	17105	3283	8102.65	4000.66	3298.21	2104.7	0.407053	0.526089	0.466571	0.084171
66	Hs329dupe7	329	dupe7	AAACCACAGATAATATACGGCGCGAGAGGTACCCGCTATGGGGCACGAGGGACAAGATACCAGACATTTGTGAATTTCAATTATTGTACTGGCATCCTGGGCTCTCAAAGT	111	484	3935	3018	315	2041.48	1228.07	581.934	201.944	0.285055	0.16444	0.224748	0.0852877
67	Hs329dupe8	329	dupe8	AAACCACAGATAATATACGGCGCGAGAGGTACCCGCTATTATGGGGCACGAGGGACAAGATACCAGACATTTGTGAATTTCAATTATTGTACTGGCATCCTGGGCTCTCAAAGT	114	488	2654	1995	980	2058.35	828.283	384.678	628.27	0.186887	0.758521	0.472704	0.404206
68	Hs329dupe9	329	dupe9	AAACCACAGATAATATACGGCGCGAGAGGTACCCGCTATCAATATGGGGCACGAGGGACAAGATACCAGACATTTGTGAATTTCAATTATTGTACTGGCATCCTGGGCTCTCAAAGT	117	1208	4562	7676	1175	5095.26	1423.75	1480.1	753.283	0.290485	0.529084	0.409784	0.168715
69	Hs330dupe1	330	dupe1	AAACCACAGATAATATATGGCGGGGCACGAGGGACAAGATACCAGACATTTGTGAATTTCAATTATTGTACTGGCATCCTGGGCTCTCAAAGT	93	295	6813	6500	1099	1244.29	2126.26	1253.34	704.56	1.00727	0.331361	0.669316	0.477941
70	Hs330dupe2	330	dupe2	AAACCACAGATAATATATGGCGCGGGGGCACGAGGGACAAGATACCAGACATTTGTGAATTTCAATTATTGTACTGGCATCCTGGGCTCTCAAAGT	96	1947	6467	11984	1435	8212.31	2018.28	2310.77	919.967	0.281379	0.455818	0.368598	0.123347
71	Hs330dupe3	330	dupe3	AAACCACAGATAATATATGGCGCGAGAGGGGCACGAGGGACAAGATACCAGACATTTGTGAATTTCAATTATTGTACTGGCATCCTGGGCTCTCAAAGT	99	1649	3727	30675	1794	6955.37	1163.15	5914.79	1150.12	0.850392	0.988793	0.919592	0.0978642
72	Hs330dupe4	330	dupe4	AAACCACAGATAATATATGGCGCGAGAGGTGGGGCACGAGGGACAAGATACCAGACATTTGTGAATTTCAATTATTGTACTGGCATCCTGGGCTCTCAAAGT	102	499	1377	6325	2576	2104.75	429.746	1219.59	1651.45	0.579449	3.84286	2.21115	2.30758
73	Hs330dupe5	330	dupe5	AAACCACAGATAATATATGGCGCGAGAGGTACCGGGGCACGAGGGACAAGATACCAGACATTTGTGAATTTCAATTATTGTACTGGCATCCTGGGCTCTCAAAGT	105	2756	17565	25154	9074	11624.6	5481.84	4850.23	5817.27	0.417237	1.06119	0.739213	0.455343
74	Hs330dupe6	330	dupe6	AAACCACAGATAATATATGGCGCGAGAGGTACCCGCGGGGCACGAGGGACAAGATACCAGACATTTGTGAATTTCAATTATTGTACTGGCATCCTGGGCTCTCAAAGT	108	164	1047	21378	7654	691.741	326.757	4122.13	4906.92	5.95907	15.017	10.4881	6.40495
76	Hs330dupe8	330	dupe8	AAACCACAGATAATATATGGCGCGAGAGGTACCCGCTATCAAGGGGCACGAGGGACAAGATACCAGACATTTGTGAATTTCAATTATTGTACTGGCATCCTGGGCTCTCAAAGT	114	479	1673	3504	1024	2020.39	522.124	675.646	656.478	0.334414	1.25732	0.795867	0.652594
77	Hs330dupe9	330	dupe9	AAACCACAGATAATATATGGCGCGAGAGGTACCCGCTATCAAACCGGGGCACGAGGGACAAGATACCAGACATTTGTGAATTTCAATTATTGTACTGGCATCCTGGGCTCTCAAAGT	117	624	3801	6231	282	2631.99	1186.25	1201.47	180.788	0.456487	0.152403	0.304445	0.21502
78	Hs331dupe1	331	dupe1	AAACCACAGATAATATATGGGGCGGCACGAGGGACAAGATACCAGACATTTGTGAATTTCAATTATTGTACTGGCATCCTGGGCTCTCAAAGT	93	529	3882	4162	453	2231.29	1211.53	802.522	290.415	0.359668	0.239709	0.299689	0.0848235
79	Hs331dupe2	331	dupe2	AAACCACAGATAATATATGGGGCGAGAGCACGAGGGACAAGATACCAGACATTTGTGAATTTCAATTATTGTACTGGCATCCTGGGCTCTCAAAGT	96	470	3897	4709	1543	1982.43	1216.21	907.995	989.205	0.458022	0.813351	0.635686	0.251255
80	Hs331dupe3	331	dupe3	AAACCACAGATAATATATGGGGCGAGAGGTGCACGAGGGACAAGATACCAGACATTTGTGAATTTCAATTATTGTACTGGCATCCTGGGCTCTCAAAGT	99	1460	6085	17550	611	6158.18	1899.06	3384.01	391.707	0.549515	0.206264	0.377889	0.242715
81	Hs331dupe4	331	dupe4	AAACCACAGATAATATATGGGGCGAGAGGTACCGCACGAGGGACAAGATACCAGACATTTGTGAATTTCAATTATTGTACTGGCATCCTGGGCTCTCAAAGT	102	1244	12420	4513	4661	5247.11	3876.14	870.202	2988.13	0.165844	0.770903	0.468374	0.427841
82	Hs331dupe5	331	dupe5	AAACCACAGATAATATATGGGGCGAGAGGTACCCGCGCACGAGGGACAAGATACCAGACATTTGTGAATTTCAATTATTGTACTGGCATCCTGGGCTCTCAAAGT	105	1640	6397	35162	5469	6917.41	1996.43	6779.98	3506.13	0.980133	1.7562	1.36817	0.548762
83	Hs331dupe6	331	dupe6	AAACCACAGATAATATATGGGGCGAGAGGTACCCGCTATGCACGAGGGACAAGATACCAGACATTTGTGAATTTCAATTATTGTACTGGCATCCTGGGCTCTCAAAGT	108	197	2653	2196	39	830.933	827.971	423.435	25.0026	0.509591	0.0301974	0.269894	0.338982
84	Hs331dupe7	331	dupe7	AAACCACAGATAATATATGGGGCGAGAGGTACCCGCTATCAAGCACGAGGGACAAGATACCAGACATTTGTGAATTTCAATTATTGTACTGGCATCCTGGGCTCTCAAAGT	111	864	2610	15731	1118	3644.29	814.551	3033.27	716.741	0.832334	0.879921	0.856128	0.0336487
85	Hs331dupe8	331	dupe8	AAACCACAGATAATATATGGGGCGAGAGGTACCCGCTATCAAACCGCACGAGGGACAAGATACCAGACATTTGTGAATTTCAATTATTGTACTGGCATCCTGGGCTCTCAAAGT	114	326	1979	3432	376	1375.05	617.623	661.762	241.051	0.481266	0.390287	0.435776	0.0643315
86	Hs331dupe9	331	dupe9	AAACCACAGATAATATATGGGGCGAGAGGTACCCGCTATCAAACCTTCGCACGAGGGACAAGATACCAGACATTTGTGAATTTCAATTATTGTACTGGCATCCTGGGCTCTCAAAGT	117	111	322	1722	71	468.19	100.493	332.038	45.5175	0.709195	0.452944	0.581069	0.181196
88	Hs332dupe2	332	dupe2	AAACCACAGATAATATATGGGGCAAGAGGTCGAGGGACAAGATACCAGACATTTGTGAATTTCAATTATTGTACTGGCATCCTGGGCTCTCAAAGT	96	804	9367	4995	558	3391.22	2923.33	963.142	357.729	0.284011	0.12237	0.20319	0.114297
89	Hs332dupe3	332	dupe3	AAACCACAGATAATATATGGGGCAAGAGGTACCCGAGGGACAAGATACCAGACATTTGTGAATTTCAATTATTGTACTGGCATCCTGGGCTCTCAAAGT	99	342	8831	7466	3940	1442.53	2756.05	1439.6	2525.9	0.997969	0.916492	0.957231	0.0576132
90	Hs332dupe4	332	dupe4	AAACCACAGATAATATATGGGGCAAGAGGTACCCGCCGAGGGACAAGATACCAGACATTTGTGAATTTCAATTATTGTACTGGCATCCTGGGCTCTCAAAGT	102	624	5847	72080	19479	2631.99	1824.78	13898.6	12487.8	5.28063	6.84346	6.06204	1.10509
91	Hs332dupe5	332	dupe5	AAACCACAGATAATATATGGGGCAAGAGGTACCCGCTATCGAGGGACAAGATACCAGACATTTGTGAATTTCAATTATTGTACTGGCATCCTGGGCTCTCAAAGT	105	1058	4459	10198	1154	4462.57	1391.6	1966.39	739.82	0.440641	0.531631	0.486136	0.0643401
92	Hs332dupe6	332	dupe6	AAACCACAGATAATATATGGGGCAAGAGGTACCCGCTATCAACGAGGGACAAGATACCAGACATTTGTGAATTTCAATTATTGTACTGGCATCCTGGGCTCTCAAAGT	108	304	3184	864	278	1282.25	993.69	166.598	178.224	0.129926	0.179355	0.154641	0.0349519
94	Hs332dupe8	332	dupe8	AAACCACAGATAATATATGGGGCAAGAGGTACCCGCTATCAAACCTTCCGAGGGACAAGATACCAGACATTTGTGAATTTCAATTATTGTACTGGCATCCTGGGCTCTCAAAGT	114	410	928	902	1	1729.35	289.618	173.925	0.641092	0.100572	0.00221358	0.0513929	0.0695501
95	Hs332dupe9	332	dupe9	AAACCACAGATAATATATGGGGCAAGAGGTACCCGCTATCAAACCTTCGTTCGAGGGACAAGATACCAGACATTTGTGAATTTCAATTATTGTACTGGCATCCTGGGCTCTCAAAGT	117	77	2277	567	220	324.781	710.626	109.33	141.04	0.336626	0.198473	0.26755	0.0976887
96	Hs333dupe1	333	dupe1	AAACCACAGATAATATATGGGGCACGAGGTGGGACAAGATACCAGACATTTGTGAATTTCAATTATTGTACTGGCATCCTGGGCTCTCAAAGT	93	604	6987	3189	3322	2547.63	2180.56	614.907	2129.71	0.241364	0.976677	0.609021	0.519945
97	Hs333dupe2	333	dupe2	AAACCACAGATAATATATGGGGCACGAGGTACCGGGACAAGATACCAGACATTTGTGAATTTCAATTATTGTACTGGCATCCTGGGCTCTCAAAGT	96	555	6372	10717	1093	2340.95	1988.63	2066.47	700.713	0.882745	0.35236	0.617553	0.375039
98	Hs333dupe3	333	dupe3	AAACCACAGATAATATATGGGGCACGAGGTACCCGCGGGACAAGATACCAGACATTTGTGAATTTCAATTATTGTACTGGCATCCTGGGCTCTCAAAGT	99	556	5366	6491	1530	2345.17	1674.67	1251.6	980.87	0.533694	0.585711	0.559702	0.0367815
99	Hs333dupe4	333	dupe4	AAACCACAGATAATATATGGGGCACGAGGTACCCGCTATGGGACAAGATACCAGACATTTGTGAATTTCAATTATTGTACTGGCATCCTGGGCTCTCAAAGT	102	916	6512	6078	1196	3863.63	2032.32	1171.97	766.746	0.303334	0.377276	0.340305	0.0522851
100	Hs333dupe5	333	dupe5	AAACCACAGATAATATATGGGGCACGAGGTACCCGCTATCAAGGGACAAGATACCAGACATTTGTGAATTTCAATTATTGTACTGGCATCCTGGGCTCTCAAAGT	105	62	4897	997	1900	261.512	1528.3	192.243	1218.07	0.735121	0.797014	0.766067	0.0437649
101	Hs333dupe6	333	dupe6	AAACCACAGATAATATATGGGGCACGAGGTACCCGCTATCAAACCGGGACAAGATACCAGACATTTGTGAATTTCAATTATTGTACTGGCATCCTGGGCTCTCAAAGT	108	1318	3265	20112	913	5559.23	1018.97	3878.02	585.317	0.697582	0.57442	0.636001	0.0870882
102	Hs333dupe7	333	dupe7	AAACCACAGATAATATATGGGGCACGAGGTACCCGCTATCAAACCTTCGGGACAAGATACCAGACATTTGTGAATTTCAATTATTGTACTGGCATCCTGGGCTCTCAAAGT	111	134	1493	1798	81	565.203	465.948	346.693	51.9284	0.613395	0.111447	0.362421	0.354931
103	Hs333dupe8	333	dupe8	AAACCACAGATAATATATGGGGCACGAGGTACCCGCTATCAAACCTTCGTTGGGACAAGATACCAGACATTTGTGAATTTCAATTATTGTACTGGCATCCTGGGCTCTCAAAGT	114	230	1862	1643	606	970.124	581.109	316.805	388.502	0.326562	0.668552	0.497557	0.241824
104	Hs333dupe9	333	dupe9	AAACCACAGATAATATATGGGGCACGAGGTACCCGCTATCAAACCTTCGTTAACGGGACAAGATACCAGACATTTGTGAATTTCAATTATTGTACTGGCATCCTGGGCTCTCAAAGT	117	575	6258	3485	574	2425.31	1953.05	671.982	367.987	0.27707	0.188416	0.232743	0.0626879
105	Hs334dupe1	334	dupe1	AAACCACAGATAATATATGGGGCACGAGGGACCACAAGATACCAGACATTTGTGAATTTCAATTATTGTACTGGCATCCTGGGCTCTCAAAGT	93	152	5503	4473	1621	641.126	1717.42	862.489	1039.21	1.34527	0.605098	0.975186	0.523383
106	Hs334dupe2	334	dupe2	AAACCACAGATAATATATGGGGCACGAGGGACCCGCACAAGATACCAGACATTTGTGAATTTCAATTATTGTACTGGCATCCTGGGCTCTCAAAGT	96	307	5118	3736	4771	1294.91	1597.27	720.38	3058.65	0.556319	1.91492	1.23562	0.960679
107	Hs334dupe3	334	dupe3	AAACCACAGATAATATATGGGGCACGAGGGACCCGCTATACAAGATACCAGACATTTGTGAATTTCAATTATTGTACTGGCATCCTGGGCTCTCAAAGT	99	181	4290	4357	438	763.446	1338.86	840.122	280.798	1.10043	0.209729	0.655082	0.629824
108	Hs334dupe4	334	dupe4	AAACCACAGATAATATATGGGGCACGAGGGACCCGCTATCAAACAAGATACCAGACATTTGTGAATTTCAATTATTGTACTGGCATCCTGGGCTCTCAAAGT	102	79	1495	1017	4	333.217	466.572	196.099	2.56437	0.588504	0.00549618	0.297	0.412248
109	Hs334dupe5	334	dupe5	AAACCACAGATAATATATGGGGCACGAGGGACCCGCTATCAAACCACAAGATACCAGACATTTGTGAATTTCAATTATTGTACTGGCATCCTGGGCTCTCAAAGT	105	556	2763	12409	686	2345.17	862.301	2392.72	439.789	1.02028	0.510018	0.765147	0.360806
110	Hs334dupe6	334	dupe6	AAACCACAGATAATATATGGGGCACGAGGGACCCGCTATCAAACCTTCACAAGATACCAGACATTTGTGAATTTCAATTATTGTACTGGCATCCTGGGCTCTCAAAGT	108	111	422	362	716	468.19	131.701	69.8013	459.022	0.149087	3.48532	1.8172	2.35907
111	Hs334dupe7	334	dupe7	AAACCACAGATAATATATGGGGCACGAGGGACCCGCTATCAAACCTTCGTTACAAGATACCAGACATTTGTGAATTTCAATTATTGTACTGGCATCCTGGGCTCTCAAAGT	111	66	711	1	1	278.384	221.895	0.192821	0.641092	0.00069265	0.00288917	0.00179091	0.00155318
112	Hs334dupe8	334	dupe8	AAACCACAGATAATATATGGGGCACGAGGGACCCGCTATCAAACCTTCGTTAACACAAGATACCAGACATTTGTGAATTTCAATTATTGTACTGGCATCCTGGGCTCTCAAAGT	114	317	1636	1110	218	1337.08	510.577	214.032	139.758	0.160073	0.273726	0.216899	0.0803643
113	Hs334dupe9	334	dupe9	AAACCACAGATAATATATGGGGCACGAGGGACCCGCTATCAAACCTTCGTTAACTTTACAAGATACCAGACATTTGTGAATTTCAATTATTGTACTGGCATCCTGGGCTCTCAAAGT	117	1895	1325	7749	30	7992.98	413.517	1494.17	19.2328	0.186935	0.0465101	0.116723	0.0992957
114	Hs335dupe1	335	dupe1	AAACCACAGATAATATATGGGGCACGAGGGACACGCAGATACCAGACATTTGTGAATTTCAATTATTGTACTGGCATCCTGGGCTCTCAAAGT	93	1112	15112	18612	3700	4690.34	4716.28	3588.79	2372.04	0.765145	0.502947	0.634046	0.185402
115	Hs335dupe2	335	dupe2	AAACCACAGATAATATATGGGGCACGAGGGACACGCTATAGATACCAGACATTTGTGAATTTCAATTATTGTACTGGCATCCTGGGCTCTCAAAGT	96	1144	2520	5875	1123	4825.31	786.463	1132.82	719.946	0.234767	0.915422	0.575095	0.481296
116	Hs335dupe3	335	dupe3	AAACCACAGATAATATATGGGGCACGAGGGACACGCTATCAAAGATACCAGACATTTGTGAATTTCAATTATTGTACTGGCATCCTGGGCTCTCAAAGT	99	192	5871	3222	1956	809.843	1832.27	621.27	1253.98	0.767149	0.684383	0.725766	0.0585244
117	Hs335dupe4	335	dupe4	AAACCACAGATAATATATGGGGCACGAGGGACACGCTATCAAACCAGATACCAGACATTTGTGAATTTCAATTATTGTACTGGCATCCTGGGCTCTCAAAGT	102	462	4171	18	1221	1948.68	1301.72	3.47078	782.773	0.00178109	0.601337	0.301559	0.42395
118	Hs335dupe5	335	dupe5	AAACCACAGATAATATATGGGGCACGAGGGACACGCTATCAAACCTTCAGATACCAGACATTTGTGAATTTCAATTATTGTACTGGCATCCTGGGCTCTCAAAGT	105	606	4057	11304	1228	2556.07	1266.14	2179.65	787.261	0.852736	0.621778	0.737257	0.163312
119	Hs335dupe6	335	dupe6	AAACCACAGATAATATATGGGGCACGAGGGACACGCTATCAAACCTTCGTTAGATACCAGACATTTGTGAATTTCAATTATTGTACTGGCATCCTGGGCTCTCAAAGT	108	112	2835	152	401	472.408	884.771	29.3088	257.078	0.0620413	0.290558	0.1763	0.161586
120	Hs335dupe7	335	dupe7	AAACCACAGATAATATATGGGGCACGAGGGACACGCTATCAAACCTTCGTTAACAGATACCAGACATTTGTGAATTTCAATTATTGTACTGGCATCCTGGGCTCTCAAAGT	111	387	1534	1251	428	1632.34	478.744	241.219	274.387	0.147775	0.57314	0.360458	0.300778
121	Hs335dupe8	335	dupe8	AAACCACAGATAATATATGGGGCACGAGGGACACGCTATCAAACCTTCGTTAACTTTAGATACCAGACATTTGTGAATTTCAATTATTGTACTGGCATCCTGGGCTCTCAAAGT	114	869	2312	8196	746	3665.38	721.549	1580.36	478.254	0.431159	0.662816	0.546988	0.163807
122	Hs335dupe9	335	dupe9	AAACCACAGATAATATATGGGGCACGAGGGACACGCTATCAAACCTTCGTTAACTTTAACAGATACCAGACATTTGTGAATTTCAATTATTGTACTGGCATCCTGGGCTCTCAAAGT	117	9	662	193	1	37.9614	206.603	37.2145	0.641092	0.980325	0.00310302	0.491714	0.691
123	Hs336dupe1	336	dupe1	AAACCACAGATAATATATGGGGCACGAGGGACAAGATATTACCAGACATTTGTGAATTTCAATTATTGTACTGGCATCCTGGGCTCTCAAAGT	93	1161	6575	12006	4836	4897.02	2051.98	2315.01	3100.32	0.472739	1.51089	0.991814	0.734084
124	Hs336dupe2	336	dupe2	AAACCACAGATAATATATGGGGCACGAGGGACAAGATATCAATACCAGACATTTGTGAATTTCAATTATTGTACTGGCATCCTGGGCTCTCAAAGT	96	378	6489	3196	690	1594.38	2025.14	616.257	442.353	0.386518	0.218431	0.302475	0.118856
125	Hs336dupe3	336	dupe3	AAACCACAGATAATATATGGGGCACGAGGGACAAGATATCAAACCTACCAGACATTTGTGAATTTCAATTATTGTACTGGCATCCTGGGCTCTCAAAGT	99	287	1736	1463	209	1210.55	541.786	282.097	133.988	0.233033	0.247308	0.240171	0.0100941
126	Hs336dupe4	336	dupe4	AAACCACAGATAATATATGGGGCACGAGGGACAAGATATCAAACCTTCTACCAGACATTTGTGAATTTCAATTATTGTACTGGCATCCTGGGCTCTCAAAGT	102	149	3150	845	917	628.472	983.079	162.934	587.881	0.259254	0.598	0.428627	0.239529
127	Hs336dupe5	336	dupe5	AAACCACAGATAATATATGGGGCACGAGGGACAAGATATCAAACCTTCGTTTACCAGACATTTGTGAATTTCAATTATTGTACTGGCATCCTGGGCTCTCAAAGT	105	615	2913	3773	977	2594.03	909.114	727.514	626.347	0.280457	0.688964	0.484711	0.288858
128	Hs336dupe6	336	dupe6	AAACCACAGATAATATATGGGGCACGAGGGACAAGATATCAAACCTTCGTTAACTACCAGACATTTGTGAATTTCAATTATTGTACTGGCATCCTGGGCTCTCAAAGT	108	862	4285	1806	290	3635.86	1337.3	348.235	185.917	0.095778	0.139024	0.117401	0.0305795
129	Hs336dupe7	336	dupe7	AAACCACAGATAATATATGGGGCACGAGGGACAAGATATCAAACCTTCGTTAACTTTTACCAGACATTTGTGAATTTCAATTATTGTACTGGCATCCTGGGCTCTCAAAGT	111	35	377	943	931	147.628	117.657	181.83	596.856	1.23168	5.07283	3.15226	2.7161
130	Hs336dupe8	336	dupe8	AAACCACAGATAATATATGGGGCACGAGGGACAAGATATCAAACCTTCGTTAACTTTAACTACCAGACATTTGTGAATTTCAATTATTGTACTGGCATCCTGGGCTCTCAAAGT	114	1117	1826	6874	498	4711.43	569.874	1325.45	319.264	0.281327	0.560236	0.420781	0.197218
132	Hs337dupe1	337	dupe1	AAACCACAGATAATATATGGGGCACGAGGGACAAGATACCAACAGACATTTGTGAATTTCAATTATTGTACTGGCATCCTGGGCTCTCAAAGT	93	1545	8927	8119	1584	6516.71	2786.02	1565.52	1015.49	0.240231	0.364495	0.302363	0.087868
133	Hs337dupe2	337	dupe2	AAACCACAGATAATATATGGGGCACGAGGGACAAGATACCAAACCCAGACATTTGTGAATTTCAATTATTGTACTGGCATCCTGGGCTCTCAAAGT	96	258	4137	2591	698	1088.23	1291.11	499.6	447.482	0.459095	0.346587	0.402841	0.0795555
134	Hs337dupe3	337	dupe3	AAACCACAGATAATATATGGGGCACGAGGGACAAGATACCAAACCTTCCAGACATTTGTGAATTTCAATTATTGTACTGGCATCCTGGGCTCTCAAAGT	99	172	4077	435	640	725.484	1272.39	83.8772	410.299	0.115615	0.322464	0.21904	0.146264
135	Hs337dupe4	337	dupe4	AAACCACAGATAATATATGGGGCACGAGGGACAAGATACCAAACCTTCGTTCAGACATTTGTGAATTTCAATTATTGTACTGGCATCCTGGGCTCTCAAAGT	102	16	3738	1655	2	67.4869	1166.59	319.119	1.28218	4.72861	0.00109909	2.36485	3.34285
136	Hs337dupe5	337	dupe5	AAACCACAGATAATATATGGGGCACGAGGGACAAGATACCAAACCTTCGTTAACCAGACATTTGTGAATTTCAATTATTGTACTGGCATCCTGGGCTCTCAAAGT	105	1189	4010	10197	797	5015.12	1251.48	1966.2	510.95	0.392054	0.408278	0.400166	0.0114723
137	Hs337dupe6	337	dupe6	AAACCACAGATAATATATGGGGCACGAGGGACAAGATACCAAACCTTCGTTAACTTTCAGACATTTGTGAATTTCAATTATTGTACTGGCATCCTGGGCTCTCAAAGT	108	221	1411	2269	1095	932.163	440.357	437.511	701.996	0.469351	1.59415	1.03175	0.795354
138	Hs337dupe7	337	dupe7	AAACCACAGATAATATATGGGGCACGAGGGACAAGATACCAAACCTTCGTTAACTTTAACCAGACATTTGTGAATTTCAATTATTGTACTGGCATCCTGGGCTCTCAAAGT	111	383	2784	2035	1430	1615.47	868.855	392.391	916.761	0.242896	1.05514	0.649017	0.574341
139	Hs337dupe8	337	dupe8	AAACCACAGATAATATATGGGGCACGAGGGACAAGATACCAAACCTTCGTTAACTTTAACTACCAGACATTTGTGAATTTCAATTATTGTACTGGCATCCTGGGCTCTCAAAGT	114	623	1159	1838	812	2627.77	361.711	354.405	520.567	0.134869	1.43918	0.787024	0.922286
140	Hs337dupe9	337	dupe9	AAACCACAGATAATATATGGGGCACGAGGGACAAGATACCAAACCTTCGTTAACTTTAACTACTGCCAGACATTTGTGAATTTCAATTATTGTACTGGCATCCTGGGCTCTCAAAGT	117	454	1054	4001	1595	1914.94	328.941	771.478	1022.54	0.402873	3.10858	1.75573	1.91323
141	Hs338dupe1	338	dupe1	AAACCACAGATAATATATGGGGCACGAGGGACAAGATACCAGACCACATTTGTGAATTTCAATTATTGTACTGGCATCCTGGGCTCTCAAAGT	93	1299	5979	11958	2638	5479.09	1865.98	2305.76	1691.2	0.420828	0.906335	0.663581	0.343305
142	Hs338dupe2	338	dupe2	AAACCACAGATAATATATGGGGCACGAGGGACAAGATACCAGACCTTCACATTTGTGAATTTCAATTATTGTACTGGCATCCTGGGCTCTCAAAGT	96	133	4300	5595	289	560.985	1341.98	1078.83	185.276	1.92311	0.138061	1.03058	1.26222
143	Hs338dupe3	338	dupe3	AAACCACAGATAATATATGGGGCACGAGGGACAAGATACCAGACCTTCGTTACATTTGTGAATTTCAATTATTGTACTGGCATCCTGGGCTCTCAAAGT	99	1158	2998	6816	1201	4884.37	935.642	1314.27	769.951	0.269077	0.822913	0.545995	0.391621
144	Hs338dupe4	338	dupe4	AAACCACAGATAATATATGGGGCACGAGGGACAAGATACCAGACCTTCGTTAACACATTTGTGAATTTCAATTATTGTACTGGCATCCTGGGCTCTCAAAGT	102	178	3954	372	137	750.792	1234	71.7295	87.8296	0.0955384	0.0711748	0.0833566	0.0172277
145	Hs338dupe5	338	dupe5	AAACCACAGATAATATATGGGGCACGAGGGACAAGATACCAGACCTTCGTTAACTTTACATTTGTGAATTTCAATTATTGTACTGGCATCCTGGGCTCTCAAAGT	105	460	3142	8107	532	1940.25	980.582	1563.2	341.061	0.805671	0.347815	0.576743	0.323753
146	Hs338dupe6	338	dupe6	AAACCACAGATAATATATGGGGCACGAGGGACAAGATACCAGACCTTCGTTAACTTTAACACATTTGTGAATTTCAATTATTGTACTGGCATCCTGGGCTCTCAAAGT	108	1662	3684	2973	2676	7010.2	1149.73	573.258	1715.56	0.0817747	1.49214	0.786956	0.997277
147	Hs338dupe7	338	dupe7	AAACCACAGATAATATATGGGGCACGAGGGACAAGATACCAGACCTTCGTTAACTTTAACTACACATTTGTGAATTTCAATTATTGTACTGGCATCCTGGGCTCTCAAAGT	111	293	1535	3150	211	1235.85	479.056	607.387	135.27	0.491471	0.282369	0.38692	0.147858
148	Hs338dupe8	338	dupe8	AAACCACAGATAATATATGGGGCACGAGGGACAAGATACCAGACCTTCGTTAACTTTAACTACTGCACATTTGTGAATTTCAATTATTGTACTGGCATCCTGGGCTCTCAAAGT	114	537	2318	4334	857	2265.03	723.421	835.687	549.416	0.368952	0.759468	0.56421	0.276137
149	Hs338dupe9	338	dupe9	AAACCACAGATAATATATGGGGCACGAGGGACAAGATACCAGACCTTCGTTAACTTTAACTACTGCACCACATTTGTGAATTTCAATTATTGTACTGGCATCCTGGGCTCTCAAAGT	117	363	316	1028	1291	1531.11	98.62	198.22	827.65	0.129462	8.39231	4.26089	5.84271
150	Hs339dupe1	339	dupe1	AAACCACAGATAATATATGGGGCACGAGGGACAAGATACCAGACATTCTTTGTGAATTTCAATTATTGTACTGGCATCCTGGGCTCTCAAAGT	93	888	12338	1570744	496495	3745.52	3850.55	302873	318299	80.8626	82.6632	81.7629	1.27324
151	Hs339dupe2	339	dupe2	AAACCACAGATAATATATGGGGCACGAGGGACAAGATACCAGACATTCGTTTTTGTGAATTTCAATTATTGTACTGGCATCCTGGGCTCTCAAAGT	96	514	7456	3959	1271	2168.02	2326.93	763.379	814.828	0.352109	0.350172	0.351141	0.00136967
152	Hs339dupe3	339	dupe3	AAACCACAGATAATATATGGGGCACGAGGGACAAGATACCAGACATTCGTTAACTTTGTGAATTTCAATTATTGTACTGGCATCCTGGGCTCTCAAAGT	99	897	5802	7366	2169	3783.49	1810.74	1420.32	1390.53	0.3754	0.767934	0.571667	0.277564
153	Hs339dupe4	339	dupe4	AAACCACAGATAATATATGGGGCACGAGGGACAAGATACCAGACATTCGTTAACTTTTTTGTGAATTTCAATTATTGTACTGGCATCCTGGGCTCTCAAAGT	102	318	476	2	111	1341.3	148.554	0.385642	71.1612	0.00028751	0.479025	0.239656	0.338519
154	Hs339dupe5	339	dupe5	AAACCACAGATAATATATGGGGCACGAGGGACAAGATACCAGACATTCGTTAACTTTAACTTTGTGAATTTCAATTATTGTACTGGCATCCTGGGCTCTCAAAGT	105	406	2665	1677	1452	1712.48	831.716	323.361	930.865	0.188826	1.11921	0.654018	0.657881
155	Hs339dupe6	339	dupe6	AAACCACAGATAATATATGGGGCACGAGGGACAAGATACCAGACATTCGTTAACTTTAACTACTTTGTGAATTTCAATTATTGTACTGGCATCCTGGGCTCTCAAAGT	108	340	2005	7472	1303	1434.1	625.738	1440.76	835.343	1.00465	1.33497	1.16981	0.233576
156	Hs339dupe7	339	dupe7	AAACCACAGATAATATATGGGGCACGAGGGACAAGATACCAGACATTCGTTAACTTTAACTACTGCTTTGTGAATTTCAATTATTGTACTGGCATCCTGGGCTCTCAAAGT	111	321	2221	6590	690	1353.96	693.149	1270.69	442.353	0.938503	0.638179	0.788341	0.212361
157	Hs339dupe8	339	dupe8	AAACCACAGATAATATATGGGGCACGAGGGACAAGATACCAGACATTCGTTAACTTTAACTACTGCACCTTTGTGAATTTCAATTATTGTACTGGCATCCTGGGCTCTCAAAGT	114	306	1455	1590	159	1290.69	454.089	306.586	101.934	0.237537	0.224479	0.231008	0.00923303
159	Hs340dupe1	340	dupe1	AAACCACAGATAATATATGGGGCACGAGGGACAAGATACCAGACATTTGTTGTGAATTTCAATTATTGTACTGGCATCCTGGGCTCTCAAAGT	93	884	1562	10088	2862	3728.65	487.482	1945.18	1834.8	0.521685	3.76384	2.14276	2.29255
160	Hs340dupe2	340	dupe2	AAACCACAGATAATATATGGGGCACGAGGGACAAGATACCAGACATTTGTTAACGTGAATTTCAATTATTGTACTGGCATCCTGGGCTCTCAAAGT	96	887	4930	5300	1059	3741.31	1538.6	1021.95	678.916	0.273154	0.441257	0.357205	0.118867
161	Hs340dupe3	340	dupe3	AAACCACAGATAATATATGGGGCACGAGGGACAAGATACCAGACATTTGTTAACTTTGTGAATTTCAATTATTGTACTGGCATCCTGGGCTCTCAAAGT	99	1348	3516	5462	328	5685.77	1097.3	1053.19	210.278	0.185232	0.191632	0.188432	0.00452493
162	Hs340dupe4	340	dupe4	AAACCACAGATAATATATGGGGCACGAGGGACAAGATACCAGACATTTGTTAACTTTAACGTGAATTTCAATTATTGTACTGGCATCCTGGGCTCTCAAAGT	102	308	4603	2225	2929	1299.12	1436.54	429.027	1877.76	0.330244	1.30714	0.81869	0.690767
163	Hs340dupe5	340	dupe5	AAACCACAGATAATATATGGGGCACGAGGGACAAGATACCAGACATTTGTTAACTTTAACTACGTGAATTTCAATTATTGTACTGGCATCCTGGGCTCTCAAAGT	105	325	3404	1719	1622	1370.83	1062.35	331.46	1039.85	0.241795	0.978822	0.610308	0.521156
164	Hs340dupe6	340	dupe6	AAACCACAGATAATATATGGGGCACGAGGGACAAGATACCAGACATTTGTTAACTTTAACTACTGCGTGAATTTCAATTATTGTACTGGCATCCTGGGCTCTCAAAGT	108	369	1624	4912	468	1556.42	506.832	947.138	300.031	0.608537	0.591973	0.600255	0.0117126
165	Hs340dupe7	340	dupe7	AAACCACAGATAATATATGGGGCACGAGGGACAAGATACCAGACATTTGTTAACTTTAACTACTGCACCGTGAATTTCAATTATTGTACTGGCATCCTGGGCTCTCAAAGT	111	217	2682	173	304	915.291	837.022	33.3581	194.892	0.0364453	0.23284	0.134643	0.138872
166	Hs340dupe8	340	dupe8	AAACCACAGATAATATATGGGGCACGAGGGACAAGATACCAGACATTTGTTAACTTTAACTACTGCACCGGTGTGAATTTCAATTATTGTACTGGCATCCTGGGCTCTCAAAGT	114	470	341	3611	824	1982.43	106.422	696.277	528.26	0.351225	4.96381	2.65752	3.26159
167	Hs340dupe9	340	dupe9	AAACCACAGATAATATATGGGGCACGAGGGACAAGATACCAGACATTTGTTAACTTTAACTACTGCACCGGTATTGTGAATTTCAATTATTGTACTGGCATCCTGGGCTCTCAAAGT	117	134	1042	1459	465	565.203	325.196	281.326	298.108	0.497744	0.916701	0.707222	0.296247
168	Hs341dupe1	341	dupe1	AAACCACAGATAATATATGGGGCACGAGGGACAAGATACCAGACATTTGTGAACAATTTCAATTATTGTACTGGCATCCTGGGCTCTCAAAGT	93	63	3805	2280	719	265.73	1187.5	439.632	460.945	1.65443	0.388165	1.0213	0.895388
169	Hs341dupe2	341	dupe2	AAACCACAGATAATATATGGGGCACGAGGGACAAGATACCAGACATTTGTGAACTTTAATTTCAATTATTGTACTGGCATCCTGGGCTCTCAAAGT	96	780	3144	3209	1250	3289.99	981.207	618.763	801.365	0.188075	0.816714	0.502394	0.444515
170	Hs341dupe3	341	dupe3	AAACCACAGATAATATATGGGGCACGAGGGACAAGATACCAGACATTTGTGAACTTTAACAATTTCAATTATTGTACTGGCATCCTGGGCTCTCAAAGT	99	680	4034	3858	913	2868.19	1258.97	743.904	585.317	0.259363	0.464919	0.362141	0.14535
171	Hs341dupe4	341	dupe4	AAACCACAGATAATATATGGGGCACGAGGGACAAGATACCAGACATTTGTGAACTTTAACTACAATTTCAATTATTGTACTGGCATCCTGGGCTCTCAAAGT	102	244	3062	1852	1457	1029.18	955.615	357.105	934.071	0.346982	0.977455	0.662218	0.445812
172	Hs341dupe5	341	dupe5	AAACCACAGATAATATATGGGGCACGAGGGACAAGATACCAGACATTTGTGAACTTTAACTACTGCAATTTCAATTATTGTACTGGCATCCTGGGCTCTCAAAGT	105	167	913	1593	1698	704.395	284.937	307.164	1088.57	0.436068	3.8204	2.12824	2.39309
173	Hs341dupe6	341	dupe6	AAACCACAGATAATATATGGGGCACGAGGGACAAGATACCAGACATTTGTGAACTTTAACTACTGCACCAATTTCAATTATTGTACTGGCATCCTGGGCTCTCAAAGT	108	209	2019	4085	683	881.548	630.107	787.675	437.866	0.893513	0.694907	0.79421	0.140436
174	Hs341dupe7	341	dupe7	AAACCACAGATAATATATGGGGCACGAGGGACAAGATACCAGACATTTGTGAACTTTAACTACTGCACCGGTAATTTCAATTATTGTACTGGCATCCTGGGCTCTCAAAGT	111	149	1869	637	370	628.472	583.294	122.827	237.204	0.195438	0.406663	0.30105	0.149359
176	Hs341dupe9	341	dupe9	AAACCACAGATAATATATGGGGCACGAGGGACAAGATACCAGACATTTGTGAACTTTAACTACTGCACCGGTATTTTAAATTTCAATTATTGTACTGGCATCCTGGGCTCTCAAAGT	117	175	190	283	102	738.138	59.2968	54.5684	65.3914	0.0739271	1.10278	0.588354	0.727509
177	Hs342dupe1	342	dupe1	AAACCACAGATAATATATGGGGCACGAGGGACAAGATACCAGACATTTGTGAATTTTTTCAATTATTGTACTGGCATCCTGGGCTCTCAAAGT	93	253	5865	7052	1438	1067.14	1830.4	1359.78	921.89	1.27423	0.503655	0.888941	0.544877
178	Hs342dupe2	342	dupe2	AAACCACAGATAATATATGGGGCACGAGGGACAAGATACCAGACATTTGTGAATTTTAACTTCAATTATTGTACTGGCATCCTGGGCTCTCAAAGT	96	1099	11004	1263	1469	4635.51	3434.22	243.533	941.764	0.0525365	0.274229	0.163383	0.15676
179	Hs342dupe3	342	dupe3	AAACCACAGATAATATATGGGGCACGAGGGACAAGATACCAGACATTTGTGAATTTTAACTACTTCAATTATTGTACTGGCATCCTGGGCTCTCAAAGT	99	851	3492	4237	1656	3589.46	1089.81	816.984	1061.65	0.227606	0.974156	0.600881	0.52789
180	Hs342dupe4	342	dupe4	AAACCACAGATAATATATGGGGCACGAGGGACAAGATACCAGACATTTGTGAATTTTAACTACTGCTTCAATTATTGTACTGGCATCCTGGGCTCTCAAAGT	102	293	408	3057	363	1235.85	127.332	589.454	232.716	0.476961	1.82763	1.1523	0.955068
181	Hs342dupe5	342	dupe5	AAACCACAGATAATATATGGGGCACGAGGGACAAGATACCAGACATTTGTGAATTTTAACTACTGCACCTTCAATTATTGTACTGGCATCCTGGGCTCTCAAAGT	105	109	1000	766	123	459.755	312.089	147.701	78.8543	0.321261	0.252666	0.286963	0.0485035
182	Hs342dupe6	342	dupe6	AAACCACAGATAATATATGGGGCACGAGGGACAAGATACCAGACATTTGTGAATTTTAACTACTGCACCGGTTTCAATTATTGTACTGGCATCCTGGGCTCTCAAAGT	108	1024	4007	6550	2101	4319.16	1250.54	1262.98	1346.93	0.292413	1.07708	0.684748	0.554845
183	Hs342dupe7	342	dupe7	AAACCACAGATAATATATGGGGCACGAGGGACAAGATACCAGACATTTGTGAATTTTAACTACTGCACCGGTATTTTCAATTATTGTACTGGCATCCTGGGCTCTCAAAGT	111	1332	3416	4217	1013	5618.29	1066.09	813.127	649.426	0.144729	0.609163	0.376946	0.328405
184	Hs342dupe8	342	dupe8	AAACCACAGATAATATATGGGGCACGAGGGACAAGATACCAGACATTTGTGAATTTTAACTACTGCACCGGTATTTTATTCAATTATTGTACTGGCATCCTGGGCTCTCAAAGT	114	747	2230	1127	1077	3150.8	695.958	217.31	690.456	0.0689697	0.992095	0.530532	0.652748
185	Hs342dupe9	342	dupe9	AAACCACAGATAATATATGGGGCACGAGGGACAAGATACCAGACATTTGTGAATTTTAACTACTGCACCGGTATTTTAGGTTTCAATTATTGTACTGGCATCCTGGGCTCTCAAAGT	117	90	673	2	379	379.614	210.036	0.385642	242.974	0.00101588	1.15682	0.578919	0.817278
186	Hs343dupe1	343	dupe1	AAACCACAGATAATATATGGGGCACGAGGGACAAGATACCAGACATTTGTGAATTTCAACAATTATTGTACTGGCATCCTGGGCTCTCAAAGT	93	103	2915	1372	698	434.447	909.738	264.551	447.482	0.608937	0.49188	0.550408	0.0827716
187	Hs343dupe2	343	dupe2	AAACCACAGATAATATATGGGGCACGAGGGACAAGATACCAGACATTTGTGAATTTCAACTACAATTATTGTACTGGCATCCTGGGCTCTCAAAGT	96	1060	8189	7517	4525	4471.01	2555.69	1449.44	2900.94	0.324186	1.13509	0.729637	0.573395
188	Hs343dupe3	343	dupe3	AAACCACAGATAATATATGGGGCACGAGGGACAAGATACCAGACATTTGTGAATTTCAACTACTGCAATTATTGTACTGGCATCCTGGGCTCTCAAAGT	99	57	3691	417	198	240.422	1151.92	80.4065	126.936	0.334439	0.110195	0.222317	0.158564
189	Hs343dupe4	343	dupe4	AAACCACAGATAATATATGGGGCACGAGGGACAAGATACCAGACATTTGTGAATTTCAACTACTGCACCAATTATTGTACTGGCATCCTGGGCTCTCAAAGT	102	375	1441	881	544	1581.72	449.72	169.876	348.754	0.107399	0.775492	0.441445	0.472413
190	Hs343dupe5	343	dupe5	AAACCACAGATAATATATGGGGCACGAGGGACAAGATACCAGACATTTGTGAATTTCAACTACTGCACCGGTAATTATTGTACTGGCATCCTGGGCTCTCAAAGT	105	421	5387	3821	1020	1775.75	1681.22	736.77	653.914	0.414906	0.388952	0.401929	0.0183529
191	Hs343dupe6	343	dupe6	AAACCACAGATAATATATGGGGCACGAGGGACAAGATACCAGACATTTGTGAATTTCAACTACTGCACCGGTATTAATTATTGTACTGGCATCCTGGGCTCTCAAAGT	108	6	3313	536	256	25.3076	1033.95	103.352	164.12	4.08384	0.158731	2.12129	2.77547
192	Hs343dupe7	343	dupe7	AAACCACAGATAATATATGGGGCACGAGGGACAAGATACCAGACATTTGTGAATTTCAACTACTGCACCGGTATTTTAAATTATTGTACTGGCATCCTGGGCTCTCAAAGT	111	25	123	781	42	105.448	38.3869	150.593	26.9259	1.42813	0.701433	1.06478	0.513849
193	Hs343dupe8	343	dupe8	AAACCACAGATAATATATGGGGCACGAGGGACAAGATACCAGACATTTGTGAATTTCAACTACTGCACCGGTATTTTAGGTAATTATTGTACTGGCATCCTGGGCTCTCAAAGT	114	1552	4152	5255	1478	6546.23	1295.79	1013.28	947.534	0.154788	0.731239	0.443013	0.407613
194	Hs343dupe9	343	dupe9	AAACCACAGATAATATATGGGGCACGAGGGACAAGATACCAGACATTTGTGAATTTCAACTACTGCACCGGTATTTTAGGTAGCAATTATTGTACTGGCATCCTGGGCTCTCAAAGT	117	101	2816	1988	1140	426.011	878.842	383.329	730.845	0.899809	0.8316	0.865704	0.0482309
195	Hs344dupe1	344	dupe1	AAACCACAGATAATATATGGGGCACGAGGGACAAGATACCAGACATTTGTGAATTTCAATTACTATTGTACTGGCATCCTGGGCTCTCAAAGT	93	229	2023	1356	433	965.906	631.355	261.466	277.593	0.270695	0.439678	0.355186	0.119489
196	Hs344dupe2	344	dupe2	AAACCACAGATAATATATGGGGCACGAGGGACAAGATACCAGACATTTGTGAATTTCAATTACTGCTATTGTACTGGCATCCTGGGCTCTCAAAGT	96	495	9152	11937	1848	2087.88	2856.24	2301.71	1184.74	1.10242	0.41479	0.758603	0.486225
197	Hs344dupe3	344	dupe3	AAACCACAGATAATATATGGGGCACGAGGGACAAGATACCAGACATTTGTGAATTTCAATTACTGCACCTATTGTACTGGCATCCTGGGCTCTCAAAGT	99	438	8275	8279	1740	1847.45	2582.53	1596.37	1115.5	0.86409	0.43194	0.648015	0.305576
198	Hs344dupe4	344	dupe4	AAACCACAGATAATATATGGGGCACGAGGGACAAGATACCAGACATTTGTGAATTTCAATTACTGCACCGGTTATTGTACTGGCATCCTGGGCTCTCAAAGT	102	982	9028	7378	3140	4142.01	2817.54	1422.64	2013.03	0.343465	0.714464	0.528964	0.262336
199	Hs344dupe5	344	dupe5	AAACCACAGATAATATATGGGGCACGAGGGACAAGATACCAGACATTTGTGAATTTCAATTACTGCACCGGTATTTATTGTACTGGCATCCTGGGCTCTCAAAGT	105	304	3884	4547	8	1282.25	1212.15	876.758	5.12873	0.683765	0.0042311	0.343998	0.480503
200	Hs344dupe6	344	dupe6	AAACCACAGATAATATATGGGGCACGAGGGACAAGATACCAGACATTTGTGAATTTCAATTACTGCACCGGTATTTTATATTGTACTGGCATCCTGGGCTCTCAAAGT	108	3	992	2028	538	12.6538	309.592	391.041	344.907	30.9031	1.11407	16.0086	21.064
201	Hs344dupe7	344	dupe7	AAACCACAGATAATATATGGGGCACGAGGGACAAGATACCAGACATTTGTGAATTTCAATTACTGCACCGGTATTTTAGGTTATTGTACTGGCATCCTGGGCTCTCAAAGT	111	480	2506	1765	121	2024.61	782.094	340.329	77.5721	0.168097	0.0991851	0.133641	0.0487277
202	Hs344dupe8	344	dupe8	AAACCACAGATAATATATGGGGCACGAGGGACAAGATACCAGACATTTGTGAATTTCAATTACTGCACCGGTATTTTAGGTAGCTATTGTACTGGCATCCTGGGCTCTCAAAGT	114	938	1923	3128	503	3956.42	600.146	603.145	322.469	0.152447	0.537318	0.344882	0.272144
203	Hs344dupe9	344	dupe9	AAACCACAGATAATATATGGGGCACGAGGGACAAGATACCAGACATTTGTGAATTTCAATTACTGCACCGGTATTTTAGGTAGCCAGTATTGTACTGGCATCCTGGGCTCTCAAAGT	117	220	2760	1181	1234	927.945	861.365	227.722	791.107	0.245404	0.918435	0.58192	0.475904
204	Hs345dupe1	345	dupe1	AAACCACAGATAATATATGGGGCACGAGGGACAAGATACCAGACATTTGTGAATTTCAATTATTGCTGTACTGGCATCCTGGGCTCTCAAAGT	93	62	1309	1414	933	261.512	408.524	272.649	598.139	1.04259	1.46415	1.25337	0.298086
205	Hs345dupe2	345	dupe2	AAACCACAGATAATATATGGGGCACGAGGGACAAGATACCAGACATTTGTGAATTTCAATTATTGCACCTGTACTGGCATCCTGGGCTCTCAAAGT	96	190	1798	1546	633	801.407	561.135	298.102	405.811	0.371973	0.723196	0.547585	0.248353
206	Hs345dupe3	345	dupe3	AAACCACAGATAATATATGGGGCACGAGGGACAAGATACCAGACATTTGTGAATTTCAATTATTGCACCGGTTGTACTGGCATCCTGGGCTCTCAAAGT	99	435	3133	6371	1310	1834.8	977.774	1228.46	839.83	0.669535	0.858921	0.764228	0.133916
207	Hs345dupe4	345	dupe4	AAACCACAGATAATATATGGGGCACGAGGGACAAGATACCAGACATTTGTGAATTTCAATTATTGCACCGGTATTTGTACTGGCATCCTGGGCTCTCAAAGT	102	150	1002	1710	514	632.69	312.713	329.724	329.521	0.521147	1.05375	0.787449	0.376607
208	Hs345dupe5	345	dupe5	AAACCACAGATAATATATGGGGCACGAGGGACAAGATACCAGACATTTGTGAATTTCAATTATTGCACCGGTATTTTATGTACTGGCATCCTGGGCTCTCAAAGT	105	304	1532	245	489	1282.25	478.12	47.2412	313.494	0.0368424	0.655681	0.346262	0.437585
209	Hs345dupe6	345	dupe6	AAACCACAGATAATATATGGGGCACGAGGGACAAGATACCAGACATTTGTGAATTTCAATTATTGCACCGGTATTTTAGGTTGTACTGGCATCCTGGGCTCTCAAAGT	108	500	1731	2696	1239	2108.97	540.225	519.846	794.313	0.246493	1.47034	0.858415	0.865387
210	Hs345dupe7	345	dupe7	AAACCACAGATAATATATGGGGCACGAGGGACAAGATACCAGACATTTGTGAATTTCAATTATTGCACCGGTATTTTAGGTAGCTGTACTGGCATCCTGGGCTCTCAAAGT	111	346	1423	4729	1	1459.4	444.102	911.852	0.641092	0.624811	0.00144357	0.313127	0.440787
211	Hs345dupe8	345	dupe8	AAACCACAGATAATATATGGGGCACGAGGGACAAGATACCAGACATTTGTGAATTTCAATTATTGCACCGGTATTTTAGGTAGCCAGTGTACTGGCATCCTGGGCTCTCAAAGT	114	45	386	454	51	189.807	120.466	87.5408	32.6957	0.46121	0.27141	0.36631	0.134209
212	Hs345dupe9	345	dupe9	AAACCACAGATAATATATGGGGCACGAGGGACAAGATACCAGACATTTGTGAATTTCAATTATTGCACCGGTATTTTAGGTAGCCAGTCTTGTACTGGCATCCTGGGCTCTCAAAGT	117	749	1046	4798	457	3159.23	326.445	925.156	292.979	0.292842	0.897484	0.595163	0.427546
213	Hs324del1	324	del1	CCACAGATAATATATGGGGCACGAGGGACAAGATACCAGACATTTGTGAATTTCAATTATTGTACTGGCATCCTGGGCTCTCAAAGT	87	395	13544	11374	6544	1666.08	4226.93	2193.15	4195.3	1.31635	0.992519	1.15443	0.228983
214	Hs324del2	324	del2	CAGATAATATATGGGGCACGAGGGACAAGATACCAGACATTTGTGAATTTCAATTATTGTACTGGCATCCTGGGCTCTCAAAGT	84	177	3753	19037	342	746.574	1171.27	3670.74	219.253	4.91678	0.187193	2.55198	3.34432
215	Hs324del3	324	del3	ATAATATATGGGGCACGAGGGACAAGATACCAGACATTTGTGAATTTCAATTATTGTACTGGCATCCTGGGCTCTCAAAGT	81	395	5265	1274	245	1666.08	1643.15	245.654	157.067	0.147444	0.0955895	0.121517	0.0366668
216	Hs324del4	324	del4	ATATATGGGGCACGAGGGACAAGATACCAGACATTTGTGAATTTCAATTATTGTACTGGCATCCTGGGCTCTCAAAGT	78	447	10579	5842	1812	1885.42	3301.59	1126.46	1161.66	0.597461	0.351849	0.474655	0.173674
217	Hs324del5	324	del5	TATGGGGCACGAGGGACAAGATACCAGACATTTGTGAATTTCAATTATTGTACTGGCATCCTGGGCTCTCAAAGT	75	192	8033	3757	3373	809.843	2507.01	724.429	2162.4	0.894531	0.862543	0.878537	0.0226185
218	Hs324del6	324	del6	GGGGCACGAGGGACAAGATACCAGACATTTGTGAATTTCAATTATTGTACTGGCATCCTGGGCTCTCAAAGT	72	401	5329	9254	3644	1691.39	1663.12	1784.37	2336.14	1.05497	1.40467	1.22982	0.247276
219	Hs324del7	324	del7	GCACGAGGGACAAGATACCAGACATTTGTGAATTTCAATTATTGTACTGGCATCCTGGGCTCTCAAAGT	69	712	7128	16095	2338	3003.17	2224.57	3103.46	1498.87	1.03339	0.673782	0.853588	0.254285
220	Hs324del8	324	del8	CGAGGGACAAGATACCAGACATTTGTGAATTTCAATTATTGTACTGGCATCCTGGGCTCTCAAAGT	66	295	30473	6064	1307	1244.29	9510.28	1169.27	837.907	0.939707	0.0881054	0.513906	0.602173
221	Hs324del9	324	del9	GGGACAAGATACCAGACATTTGTGAATTTCAATTATTGTACTGGCATCCTGGGCTCTCAAAGT	63	248	7249	2045	1939	1046.05	2262.33	394.319	1243.08	0.376961	0.549467	0.463214	0.12198
222	Hs325del1	325	del1	AAACAGATAATATATGGGGCACGAGGGACAAGATACCAGACATTTGTGAATTTCAATTATTGTACTGGCATCCTGGGCTCTCAAAGT	87	545	8203	2971	4224	2298.77	2560.06	572.872	2707.97	0.249208	1.05778	0.653492	0.571744
223	Hs325del2	325	del2	AAAATAATATATGGGGCACGAGGGACAAGATACCAGACATTTGTGAATTTCAATTATTGTACTGGCATCCTGGGCTCTCAAAGT	84	140	2001	1654	490	590.51	624.489	318.926	314.135	0.540086	0.503027	0.521556	0.0262045
224	Hs325del3	325	del3	AAAATATATGGGGCACGAGGGACAAGATACCAGACATTTGTGAATTTCAATTATTGTACTGGCATCCTGGGCTCTCAAAGT	81	24	1065	944	272	101.23	332.374	182.023	174.377	1.79811	0.52464	1.16137	0.900478
225	Hs325del4	325	del4	AAATATGGGGCACGAGGGACAAGATACCAGACATTTGTGAATTTCAATTATTGTACTGGCATCCTGGGCTCTCAAAGT	78	97	3793	1732	1096	409.139	1183.75	333.966	702.637	0.816265	0.593567	0.704916	0.157471
226	Hs325del5	325	del5	AAAGGGGCACGAGGGACAAGATACCAGACATTTGTGAATTTCAATTATTGTACTGGCATCCTGGGCTCTCAAAGT	75	457	11891	3684	4191	1927.59	3711.05	710.353	2686.82	0.368518	0.724005	0.546261	0.251367
227	Hs325del6	325	del6	AAAGCACGAGGGACAAGATACCAGACATTTGTGAATTTCAATTATTGTACTGGCATCCTGGGCTCTCAAAGT	72	190	10239	4228	4729	801.407	3195.48	815.248	3031.72	1.01727	0.948755	0.983013	0.0484481
228	Hs325del7	325	del7	AAACGAGGGACAAGATACCAGACATTTGTGAATTTCAATTATTGTACTGGCATCCTGGGCTCTCAAAGT	69	163	17829	10094	7312	687.523	5564.23	1946.34	4687.66	2.83094	0.842464	1.8367	1.40607
229	Hs325del8	325	del8	AAAGGGACAAGATACCAGACATTTGTGAATTTCAATTATTGTACTGGCATCCTGGGCTCTCAAAGT	66	804	18302	16886	3010	3391.22	5711.85	3255.98	1929.69	0.960121	0.337839	0.64898	0.44002
230	Hs325del9	325	del9	AAAACAAGATACCAGACATTTGTGAATTTCAATTATTGTACTGGCATCCTGGGCTCTCAAAGT	63	712	20882	9070	7120	3003.17	6517.03	1748.89	4564.57	0.582348	0.700407	0.641377	0.08348
231	Hs326del1	326	del1	AAACCAATAATATATGGGGCACGAGGGACAAGATACCAGACATTTGTGAATTTCAATTATTGTACTGGCATCCTGGGCTCTCAAAGT	87	247	3955	3239	1093	1041.83	1234.31	624.548	700.713	0.599472	0.567696	0.583584	0.0224692
232	Hs326del2	326	del2	AAACCAATATATGGGGCACGAGGGACAAGATACCAGACATTTGTGAATTTCAATTATTGTACTGGCATCCTGGGCTCTCAAAGT	84	116	4487	1601	395	489.28	1400.34	308.707	253.231	0.630941	0.180835	0.405888	0.318273
233	Hs326del3	326	del3	AAACCATATGGGGCACGAGGGACAAGATACCAGACATTTGTGAATTTCAATTATTGTACTGGCATCCTGGGCTCTCAAAGT	81	728	3160	6642	737	3070.65	986.2	1280.72	472.485	0.417083	0.479096	0.44809	0.0438497
234	Hs326del4	326	del4	AAACCAGGGGCACGAGGGACAAGATACCAGACATTTGTGAATTTCAATTATTGTACTGGCATCCTGGGCTCTCAAAGT	78	453	8484	5925	2610	1910.72	2647.76	1142.47	1673.25	0.597923	0.631949	0.614936	0.02406
235	Hs326del5	326	del5	AAACCAGCACGAGGGACAAGATACCAGACATTTGTGAATTTCAATTATTGTACTGGCATCCTGGGCTCTCAAAGT	75	1014	8956	26746	4105	4276.98	2795.07	5157.2	2631.68	1.2058	0.941546	1.07367	0.186858
236	Hs326del6	326	del6	AAACCACGAGGGACAAGATACCAGACATTTGTGAATTTCAATTATTGTACTGGCATCCTGGGCTCTCAAAGT	72	17	9987	1820	271	71.7048	3116.83	350.935	173.736	4.89416	0.0557412	2.47495	3.42128
237	Hs326del7	326	del7	AAACCAGGGACAAGATACCAGACATTTGTGAATTTCAATTATTGTACTGGCATCCTGGGCTCTCAAAGT	69	644	17033	22930	10790	2716.35	5315.81	4421.39	6917.38	1.6277	1.30129	1.46449	0.230807
238	Hs326del8	326	del8	AAACCAACAAGATACCAGACATTTGTGAATTTCAATTATTGTACTGGCATCCTGGGCTCTCAAAGT	66	1339	24765	9643	4957	5647.81	7728.87	1859.38	3177.89	0.32922	0.411171	0.370196	0.057948
239	Hs326del9	326	del9	AAACCAAGATACCAGACATTTGTGAATTTCAATTATTGTACTGGCATCCTGGGCTCTCAAAGT	63	315	17931	7839	4617	1328.65	5596.06	1511.53	2959.92	1.13764	0.528929	0.833285	0.430424
240	Hs327del1	327	del1	AAACCACAGATATATGGGGCACGAGGGACAAGATACCAGACATTTGTGAATTTCAATTATTGTACTGGCATCCTGGGCTCTCAAAGT	87	906	16279	12616	6054	3821.45	5080.49	2432.63	3881.17	0.636574	0.763936	0.700255	0.0900587
241	Hs327del2	327	del2	AAACCACAGTATGGGGCACGAGGGACAAGATACCAGACATTTGTGAATTTCAATTATTGTACTGGCATCCTGGGCTCTCAAAGT	84	829	6342	5846	5638	3496.67	1979.27	1127.23	3614.48	0.322374	1.82617	1.07427	1.06334
242	Hs327del3	327	del3	AAACCACAGGGGGCACGAGGGACAAGATACCAGACATTTGTGAATTTCAATTATTGTACTGGCATCCTGGGCTCTCAAAGT	81	736	8404	6289	3077	3104.4	2622.79	1212.65	1972.64	0.390624	0.752114	0.571369	0.255612
243	Hs327del4	327	del4	AAACCACAGGCACGAGGGACAAGATACCAGACATTTGTGAATTTCAATTATTGTACTGGCATCCTGGGCTCTCAAAGT	78	608	13480	9090	8931	2564.5	4206.95	1752.74	5725.59	0.683464	1.36098	1.02222	0.479078
244	Hs327del5	327	del5	AAACCACAGCGAGGGACAAGATACCAGACATTTGTGAATTTCAATTATTGTACTGGCATCCTGGGCTCTCAAAGT	75	1014	21417	17338	12321	4276.98	6684	3343.13	7898.89	0.781657	1.18176	0.981709	0.282916
245	Hs327del6	327	del6	AAACCACAGGGGACAAGATACCAGACATTTGTGAATTTCAATTATTGTACTGGCATCCTGGGCTCTCAAAGT	72	1674	10784	29282	3610	7060.82	3365.56	5646.19	2314.34	0.799651	0.687653	0.743652	0.0791943
246	Hs327del7	327	del7	AAACCACAGACAAGATACCAGACATTTGTGAATTTCAATTATTGTACTGGCATCCTGGGCTCTCAAAGT	69	1293	10129	13642	4439	5453.79	3161.15	2630.47	2845.81	0.482319	0.900245	0.691282	0.295518
247	Hs327del8	327	del8	AAACCACAGAGATACCAGACATTTGTGAATTTCAATTATTGTACTGGCATCCTGGGCTCTCAAAGT	66	366	17608	12908	6631	1543.76	5495.26	2488.94	4251.08	1.61225	0.773591	1.19292	0.593024
248	Hs327del9	327	del9	AAACCACAGTACCAGACATTTGTGAATTTCAATTATTGTACTGGCATCCTGGGCTCTCAAAGT	63	427	18965	13598	7780	1801.06	5918.76	2621.98	4987.69	1.4558	0.842692	1.14925	0.433534
249	Hs328del1	328	del1	AAACCACAGATATATGGGGCACGAGGGACAAGATACCAGACATTTGTGAATTTCAATTATTGTACTGGCATCCTGGGCTCTCAAAGT	87	906	16279	12616	6054	3821.45	5080.49	2432.63	3881.17	0.636574	0.763936	0.700255	0.0900587
250	Hs328del2	328	del2	AAACCACAGATAGGGGCACGAGGGACAAGATACCAGACATTTGTGAATTTCAATTATTGTACTGGCATCCTGGGCTCTCAAAGT	84	669	10008	7697	2264	2821.8	3123.38	1484.14	1451.43	0.525957	0.464699	0.495328	0.0433165
251	Hs328del3	328	del3	AAACCACAGATAGCACGAGGGACAAGATACCAGACATTTGTGAATTTCAATTATTGTACTGGCATCCTGGGCTCTCAAAGT	81	131	3563	4083	968	552.549	1111.97	787.289	620.577	1.42483	0.558087	0.991459	0.612881
252	Hs328del4	328	del4	AAACCACAGATACGAGGGACAAGATACCAGACATTTGTGAATTTCAATTATTGTACTGGCATCCTGGGCTCTCAAAGT	78	270	8655	3122	1358	1138.84	2701.13	601.988	870.603	0.528597	0.322311	0.425454	0.145866
253	Hs328del5	328	del5	AAACCACAGATAGGGACAAGATACCAGACATTTGTGAATTTCAATTATTGTACTGGCATCCTGGGCTCTCAAAGT	75	185	12861	1489	1573	780.317	4013.77	287.111	1008.44	0.367941	0.251244	0.309593	0.082517
254	Hs328del6	328	del6	AAACCACAGATAACAAGATACCAGACATTTGTGAATTTCAATTATTGTACTGGCATCCTGGGCTCTCAAAGT	72	189	11460	5220	1292	797.189	3576.54	1006.53	828.291	1.26259	0.23159	0.747092	0.72903
255	Hs328del7	328	del7	AAACCACAGATAAGATACCAGACATTTGTGAATTTCAATTATTGTACTGGCATCCTGGGCTCTCAAAGT	69	244	14432	6491	4624	1029.18	4504.06	1251.6	2964.41	1.21612	0.658163	0.937142	0.394536
256	Hs328del8	328	del8	AAACCACAGATATACCAGACATTTGTGAATTTCAATTATTGTACTGGCATCCTGGGCTCTCAAAGT	66	930	18226	1820	2062	3922.68	5688.13	350.935	1321.93	0.0894631	0.232402	0.160932	0.101073
257	Hs328del9	328	del9	AAACCACAGATACAGACATTTGTGAATTTCAATTATTGTACTGGCATCCTGGGCTCTCAAAGT	63	1213	30004	50885	12973	5116.35	9363.91	9811.71	8316.88	1.91772	0.888185	1.40295	0.727988
258	Hs329del1	329	del1	AAACCACAGATAATAGGGGCACGAGGGACAAGATACCAGACATTTGTGAATTTCAATTATTGTACTGGCATCCTGGGCTCTCAAAGT	87	1352	7511	26555	1880	5702.64	2344.1	5120.37	1205.25	0.897894	0.514165	0.706029	0.271337
260	Hs329del3	329	del3	AAACCACAGATAATACGAGGGACAAGATACCAGACATTTGTGAATTTCAATTATTGTACTGGCATCCTGGGCTCTCAAAGT	81	218	12219	6457	5833	919.509	3813.41	1245.05	3739.49	1.35403	0.980615	1.16732	0.264047
261	Hs329del4	329	del4	AAACCACAGATAATAGGGACAAGATACCAGACATTTGTGAATTTCAATTATTGTACTGGCATCCTGGGCTCTCAAAGT	78	924	8112	8526	1665	3897.37	2531.66	1643.99	1067.42	0.421821	0.421627	0.421724	0.00013735
262	Hs329del5	329	del5	AAACCACAGATAATAACAAGATACCAGACATTTGTGAATTTCAATTATTGTACTGGCATCCTGGGCTCTCAAAGT	75	433	11608	13189	5156	1826.36	3622.72	2543.12	3305.47	1.39245	0.912426	1.15244	0.339427
263	Hs329del6	329	del6	AAACCACAGATAATAAGATACCAGACATTTGTGAATTTCAATTATTGTACTGGCATCCTGGGCTCTCAAAGT	72	487	9973	5119	4352	2054.13	3112.46	987.052	2790.03	0.48052	0.896407	0.688464	0.294077
264	Hs329del7	329	del7	AAACCACAGATAATATACCAGACATTTGTGAATTTCAATTATTGTACTGGCATCCTGGGCTCTCAAAGT	69	260	13349	12695	4086	1096.66	4166.07	2447.87	2619.5	2.2321	0.62877	1.43044	1.13373
265	Hs329del8	329	del8	AAACCACAGATAATACAGACATTTGTGAATTTCAATTATTGTACTGGCATCCTGGGCTCTCAAAGT	66	42	2515	2	2799	177.153	784.903	0.385642	1794.42	0.00217689	2.28616	1.14417	1.61502
266	Hs329del9	329	del9	AAACCACAGATAATAACATTTGTGAATTTCAATTATTGTACTGGCATCCTGGGCTCTCAAAGT	63	585	12662	11225	5756	2467.49	3951.67	2164.42	3690.12	0.877174	0.933815	0.905494	0.0400511
267	Hs330del1	330	del1	AAACCACAGATAATATATGCACGAGGGACAAGATACCAGACATTTGTGAATTTCAATTATTGTACTGGCATCCTGGGCTCTCAAAGT	87	181	3704	1895	3566	763.446	1155.98	365.396	2286.13	0.478615	1.97766	1.22814	1.05999
268	Hs330del2	330	del2	AAACCACAGATAATATATCGAGGGACAAGATACCAGACATTTGTGAATTTCAATTATTGTACTGGCATCCTGGGCTCTCAAAGT	84	331	1845	5079	212	1396.14	575.804	979.339	135.911	0.701464	0.236038	0.468751	0.329106
269	Hs330del3	330	del3	AAACCACAGATAATATATGGGACAAGATACCAGACATTTGTGAATTTCAATTATTGTACTGGCATCCTGGGCTCTCAAAGT	81	410	11667	5349	2967	1729.35	3641.14	1031.4	1902.12	0.596409	0.522397	0.559403	0.0523342
270	Hs330del4	330	del4	AAACCACAGATAATATATACAAGATACCAGACATTTGTGAATTTCAATTATTGTACTGGCATCCTGGGCTCTCAAAGT	78	249	6212	3379	1654	1050.27	1938.69	651.543	1060.37	0.62036	0.546948	0.583654	0.0519102
271	Hs330del5	330	del5	AAACCACAGATAATATATAGATACCAGACATTTGTGAATTTCAATTATTGTACTGGCATCCTGGGCTCTCAAAGT	75	270	11823	5932	3720	1138.84	3689.82	1143.82	2384.86	1.00437	0.646335	0.825351	0.253167
272	Hs330del6	330	del6	AAACCACAGATAATATATTACCAGACATTTGTGAATTTCAATTATTGTACTGGCATCCTGGGCTCTCAAAGT	72	15	1894	198	339	63.269	591.096	38.1786	217.33	0.603433	0.367673	0.485553	0.166707
273	Hs330del7	330	del7	AAACCACAGATAATATATCAGACATTTGTGAATTTCAATTATTGTACTGGCATCCTGGGCTCTCAAAGT	69	826	10477	10705	3966	3484.01	3269.75	2064.15	2542.57	0.592464	0.777603	0.685034	0.130913
274	Hs330del8	330	del8	AAACCACAGATAATATATACATTTGTGAATTTCAATTATTGTACTGGCATCCTGGGCTCTCAAAGT	66	33	6750	4149	2102	139.192	2106.6	800.015	1347.57	5.74758	0.639692	3.19363	3.61182
275	Hs330del9	330	del9	AAACCACAGATAATATATTTTGTGAATTTCAATTATTGTACTGGCATCCTGGGCTCTCAAAGT	63	245	17016	5887	6124	1033.39	5310.5	1135.14	3926.05	1.09846	0.739299	0.918878	0.253963
276	Hs331del1	331	del1	AAACCACAGATAATATATGGGCGAGGGACAAGATACCAGACATTTGTGAATTTCAATTATTGTACTGGCATCCTGGGCTCTCAAAGT	87	437	2997	6167	2629	1843.24	935.33	1189.13	1685.43	0.645131	1.80196	1.22355	0.818005
277	Hs331del2	331	del2	AAACCACAGATAATATATGGGGGGACAAGATACCAGACATTTGTGAATTTCAATTATTGTACTGGCATCCTGGGCTCTCAAAGT	84	535	4318	3469	114	2256.59	1347.6	668.897	73.0845	0.296419	0.0542331	0.175326	0.171251
278	Hs331del3	331	del3	AAACCACAGATAATATATGGGACAAGATACCAGACATTTGTGAATTTCAATTATTGTACTGGCATCCTGGGCTCTCAAAGT	81	410	11667	5349	2967	1729.35	3641.14	1031.4	1902.12	0.596409	0.522397	0.559403	0.0523342
279	Hs331del4	331	del4	AAACCACAGATAATATATGGGAGATACCAGACATTTGTGAATTTCAATTATTGTACTGGCATCCTGGGCTCTCAAAGT	78	187	4941	6178	2459	788.753	1542.03	1191.25	1576.44	1.51029	1.02232	1.26631	0.345051
280	Hs331del5	331	del5	AAACCACAGATAATATATGGGTACCAGACATTTGTGAATTTCAATTATTGTACTGGCATCCTGGGCTCTCAAAGT	75	519	9881	14331	2329	2189.11	3083.75	2763.32	1493.1	1.26231	0.484184	0.873245	0.550214
281	Hs331del6	331	del6	AAACCACAGATAATATATGGGCAGACATTTGTGAATTTCAATTATTGTACTGGCATCCTGGGCTCTCAAAGT	72	128	5699	6535	617	539.895	1778.59	1260.09	395.554	2.33395	0.222397	1.27817	1.49309
282	Hs331del7	331	del7	AAACCACAGATAATATATGGGACATTTGTGAATTTCAATTATTGTACTGGCATCCTGGGCTCTCAAAGT	69	252	8823	4105	3013	1062.92	2753.56	791.531	1931.61	0.744677	0.701496	0.723086	0.0305336
283	Hs331del8	331	del8	AAACCACAGATAATATATGGGTTTGTGAATTTCAATTATTGTACTGGCATCCTGGGCTCTCAAAGT	66	921	12751	27814	1641	3884.72	3979.44	5363.13	1052.03	1.38057	0.264367	0.822469	0.789276
284	Hs331del9	331	del9	AAACCACAGATAATATATGGGGTGAATTTCAATTATTGTACTGGCATCCTGGGCTCTCAAAGT	63	653	14844	20355	5254	2754.31	4632.64	3924.88	3368.3	1.42499	0.727079	1.07604	0.493501
285	Hs332del1	332	del1	AAACCACAGATAATATATGGGGCAGGGACAAGATACCAGACATTTGTGAATTTCAATTATTGTACTGGCATCCTGGGCTCTCAAAGT	87	298	2363	1658	882	1256.94	737.465	319.698	565.443	0.254345	0.766738	0.510542	0.362317
286	Hs332del2	332	del2	AAACCACAGATAATATATGGGGCAACAAGATACCAGACATTTGTGAATTTCAATTATTGTACTGGCATCCTGGGCTCTCAAAGT	84	332	5695	6679	2194	1400.35	1777.34	1287.85	1406.56	0.919663	0.79138	0.855521	0.0907095
287	Hs332del3	332	del3	AAACCACAGATAATATATGGGGCAAGATACCAGACATTTGTGAATTTCAATTATTGTACTGGCATCCTGGGCTCTCAAAGT	81	427	7178	2307	102	1801.06	2240.17	444.839	65.3914	0.246987	0.0291903	0.138089	0.154006
288	Hs332del4	332	del4	AAACCACAGATAATATATGGGGCATACCAGACATTTGTGAATTTCAATTATTGTACTGGCATCCTGGGCTCTCAAAGT	78	370	11981	4723	3026	1560.63	3739.13	910.695	1939.94	0.583541	0.518822	0.551181	0.0457636
289	Hs332del5	332	del5	AAACCACAGATAATATATGGGGCACAGACATTTGTGAATTTCAATTATTGTACTGGCATCCTGGGCTCTCAAAGT	75	138	19290	3980	5013	582.075	6020.19	767.428	3213.79	1.31844	0.533836	0.926136	0.554796
290	Hs332del6	332	del6	AAACCACAGATAATATATGGGGCAACATTTGTGAATTTCAATTATTGTACTGGCATCCTGGGCTCTCAAAGT	72	966	14273	16482	5964	4074.52	4454.44	3178.08	3823.47	0.779988	0.85835	0.819169	0.0554105
291	Hs332del7	332	del7	AAACCACAGATAATATATGGGGCATTTGTGAATTTCAATTATTGTACTGGCATCCTGGGCTCTCAAAGT	69	305	15793	8987	1000	1286.47	4928.82	1732.88	641.092	1.34701	0.13007	0.738539	0.860505
292	Hs332del8	332	del8	AAACCACAGATAATATATGGGGCAGTGAATTTCAATTATTGTACTGGCATCCTGGGCTCTCAAAGT	66	529	10525	12678	3335	2231.29	3284.73	2444.59	2138.04	1.0956	0.650903	0.873249	0.314446
293	Hs332del9	332	del9	AAACCACAGATAATATATGGGGCAAATTTCAATTATTGTACTGGCATCCTGGGCTCTCAAAGT	63	216	20337	7636	4079	911.073	6346.95	1472.38	2615.01	1.6161	0.412011	1.01405	0.851417
294	Hs333del1	333	del1	AAACCACAGATAATATATGGGGCACGAACAAGATACCAGACATTTGTGAATTTCAATTATTGTACTGGCATCCTGGGCTCTCAAAGT	87	1059	12813	7362	4739	4466.79	3998.79	1419.55	3038.13	0.317801	0.759763	0.538782	0.312514
295	Hs333del2	333	del2	AAACCACAGATAATATATGGGGCACGAAGATACCAGACATTTGTGAATTTCAATTATTGTACTGGCATCCTGGGCTCTCAAAGT	84	261	2708	3992	1281	1100.88	845.136	769.742	821.239	0.699206	0.971724	0.835465	0.192699
296	Hs333del3	333	del3	AAACCACAGATAATATATGGGGCACGATACCAGACATTTGTGAATTTCAATTATTGTACTGGCATCCTGGGCTCTCAAAGT	81	246	4612	1219	1930	1037.61	1439.35	235.049	1237.31	0.226529	0.859627	0.543078	0.447668
297	Hs333del4	333	del4	AAACCACAGATAATATATGGGGCACGACAGACATTTGTGAATTTCAATTATTGTACTGGCATCCTGGGCTCTCAAAGT	78	158	9810	4583	5296	666.433	3061.59	883.7	3395.22	1.32601	1.10897	1.21749	0.15347
298	Hs333del5	333	del5	AAACCACAGATAATATATGGGGCACGAACATTTGTGAATTTCAATTATTGTACTGGCATCCTGGGCTCTCAAAGT	75	201	7261	5468	927	847.804	2266.08	1054.35	594.292	1.24362	0.262256	0.752938	0.693929
299	Hs333del6	333	del6	AAACCACAGATAATATATGGGGCACGATTTGTGAATTTCAATTATTGTACTGGCATCCTGGGCTCTCAAAGT	72	140	12618	9434	2183	590.51	3937.93	1819.08	1399.5	3.08051	0.35539	1.71795	1.92695
300	Hs333del7	333	del7	AAACCACAGATAATATATGGGGCACGAGTGAATTTCAATTATTGTACTGGCATCCTGGGCTCTCAAAGT	69	308	8400	1110	2689	1299.12	2621.54	214.032	1723.9	0.164751	0.657588	0.411169	0.348488
301	Hs333del8	333	del8	AAACCACAGATAATATATGGGGCACGAAATTTCAATTATTGTACTGGCATCCTGGGCTCTCAAAGT	66	363	12272	23669	7041	1531.11	3829.95	4563.89	4513.93	2.98077	1.17859	2.07968	1.27434
302	Hs333del9	333	del9	AAACCACAGATAATATATGGGGCACGATTCAATTATTGTACTGGCATCCTGGGCTCTCAAAGT	63	752	18387	32158	7394	3171.88	5738.37	6200.75	4740.23	1.95491	0.826059	1.39048	0.798217
303	Hs334del1	334	del1	AAACCACAGATAATATATGGGGCACGAGGGAGATACCAGACATTTGTGAATTTCAATTATTGTACTGGCATCCTGGGCTCTCAAAGT	87	515	11118	5017	1368	2172.24	3469.8	967.384	877.014	0.44534	0.252756	0.349048	0.136178
304	Hs334del2	334	del2	AAACCACAGATAATATATGGGGCACGAGGGTACCAGACATTTGTGAATTTCAATTATTGTACTGGCATCCTGGGCTCTCAAAGT	84	175	6424	4415	1176	738.138	2004.86	851.306	753.924	1.15331	0.376049	0.764682	0.54961
305	Hs334del3	334	del3	AAACCACAGATAATATATGGGGCACGAGGGCAGACATTTGTGAATTTCAATTATTGTACTGGCATCCTGGGCTCTCAAAGT	81	196	12939	3699	6104	826.715	4038.11	713.246	3913.22	0.862747	0.969072	0.91591	0.0751831
306	Hs334del4	334	del4	AAACCACAGATAATATATGGGGCACGAGGGACATTTGTGAATTTCAATTATTGTACTGGCATCCTGGGCTCTCAAAGT	78	292	17447	2633	6020	1231.64	5445.01	507.698	3859.37	0.412214	0.708791	0.560503	0.209711
307	Hs334del5	334	del5	AAACCACAGATAATATATGGGGCACGAGGGTTTGTGAATTTCAATTATTGTACTGGCATCCTGGGCTCTCAAAGT	75	167	9394	1407	296	704.395	2931.76	271.299	189.763	0.385153	0.0647267	0.22494	0.226575
308	Hs334del6	334	del6	AAACCACAGATAATATATGGGGCACGAGGGGTGAATTTCAATTATTGTACTGGCATCCTGGGCTCTCAAAGT	72	733	16044	19302	5244	3091.74	5007.15	3721.84	3361.89	1.2038	0.671417	0.937607	0.37645
309	Hs334del7	334	del7	AAACCACAGATAATATATGGGGCACGAGGGAATTTCAATTATTGTACTGGCATCCTGGGCTCTCAAAGT	69	918	33204	24481	8793	3872.06	10362.6	4720.46	5637.12	1.21911	0.543988	0.881547	0.477381
310	Hs334del8	334	del8	AAACCACAGATAATATATGGGGCACGAGGGTTCAATTATTGTACTGGCATCCTGGGCTCTCAAAGT	66	787	26690	32840	10561	3319.51	8329.65	6332.25	6770.57	1.90758	0.812828	1.36021	0.774109
311	Hs334del9	334	del9	AAACCACAGATAATATATGGGGCACGAGGGAATTATTGTACTGGCATCCTGGGCTCTCAAAGT	63	358	17733	22112	3825	1510.02	5534.27	4263.66	2452.18	2.82358	0.44309	1.63334	1.68326
312	Hs335del1	335	del1	AAACCACAGATAATATATGGGGCACGAGGGACATACCAGACATTTGTGAATTTCAATTATTGTACTGGCATCCTGGGCTCTCAAAGT	87	428	9973	7670	2996	1805.27	3112.46	1478.94	1920.71	0.819232	0.617104	0.718168	0.142926
313	Hs335del2	335	del2	AAACCACAGATAATATATGGGGCACGAGGGACACAGACATTTGTGAATTTCAATTATTGTACTGGCATCCTGGGCTCTCAAAGT	84	17	3543	1332	211	71.7048	1105.73	256.838	135.27	3.58188	0.122336	1.85211	2.44626
314	Hs335del3	335	del3	AAACCACAGATAATATATGGGGCACGAGGGACAACATTTGTGAATTTCAATTATTGTACTGGCATCCTGGGCTCTCAAAGT	81	110	4756	1250	345	463.973	1484.29	241.027	221.177	0.519484	0.149011	0.334248	0.261964
315	Hs335del4	335	del4	AAACCACAGATAATATATGGGGCACGAGGGACATTTGTGAATTTCAATTATTGTACTGGCATCCTGGGCTCTCAAAGT	78	292	17447	2633	6020	1231.64	5445.01	507.698	3859.37	0.412214	0.708791	0.560503	0.209711
316	Hs335del5	335	del5	AAACCACAGATAATATATGGGGCACGAGGGACAGTGAATTTCAATTATTGTACTGGCATCCTGGGCTCTCAAAGT	75	421	22340	13378	4002	1775.75	6972.06	2579.56	2565.65	1.45266	0.36799	0.910326	0.766978
317	Hs335del6	335	del6	AAACCACAGATAATATATGGGGCACGAGGGACAAATTTCAATTATTGTACTGGCATCCTGGGCTCTCAAAGT	72	191	7254	6786	955	805.625	2263.89	1308.48	612.243	1.62419	0.270438	0.947312	0.957244
318	Hs335del7	335	del7	AAACCACAGATAATATATGGGGCACGAGGGACATTCAATTATTGTACTGGCATCCTGGGCTCTCAAAGT	69	1806	21649	28451	8471	7617.59	6756.41	5485.96	5430.69	0.72017	0.803784	0.761977	0.0591237
319	Hs335del8	335	del8	AAACCACAGATAATATATGGGGCACGAGGGACAAATTATTGTACTGGCATCCTGGGCTCTCAAAGT	66	515	14618	9588	3774	2172.24	4562.11	1848.77	2419.48	0.851091	0.530342	0.690717	0.226804
320	Hs335del9	335	del9	AAACCACAGATAATATATGGGGCACGAGGGACATATTGTACTGGCATCCTGGGCTCTCAAAGT	63	452	21902	14545	9359	1906.51	6835.37	2804.58	5999.98	1.47106	0.877785	1.17442	0.419509
321	Hs336del1	336	del1	AAACCACAGATAATATATGGGGCACGAGGGACAAGACAGACATTTGTGAATTTCAATTATTGTACTGGCATCCTGGGCTCTCAAAGT	87	1567	4797	10810	1425	6609.5	1497.09	2084.4	913.556	0.315364	0.610221	0.462793	0.208496
322	Hs336del2	336	del2	AAACCACAGATAATATATGGGGCACGAGGGACAAGAACATTTGTGAATTTCAATTATTGTACTGGCATCCTGGGCTCTCAAAGT	84	119	4666	2999	127	501.934	1456.21	578.271	81.4187	1.15209	0.0559115	0.603999	0.775112
323	Hs336del3	336	del3	AAACCACAGATAATATATGGGGCACGAGGGACAAGATTTGTGAATTTCAATTATTGTACTGGCATCCTGGGCTCTCAAAGT	81	202	6441	5320	1580	852.022	2010.16	1025.81	1012.93	1.20397	0.503902	0.853936	0.495023
324	Hs336del4	336	del4	AAACCACAGATAATATATGGGGCACGAGGGACAAGAGTGAATTTCAATTATTGTACTGGCATCCTGGGCTCTCAAAGT	78	631	9142	11498	994	2661.52	2853.11	2217.06	637.245	0.833006	0.223351	0.528178	0.431091
325	Hs336del5	336	del5	AAACCACAGATAATATATGGGGCACGAGGGACAAGAAATTTCAATTATTGTACTGGCATCCTGGGCTCTCAAAGT	75	272	13781	5595	2071	1147.28	4300.89	1078.83	1327.7	0.940343	0.308704	0.624523	0.446637
326	Hs336del6	336	del6	AAACCACAGATAATATATGGGGCACGAGGGACAAGATTCAATTATTGTACTGGCATCCTGGGCTCTCAAAGT	72	404	13933	4679	3536	1704.04	4348.33	902.211	2266.9	0.529452	0.521327	0.52539	0.00574581
327	Hs336del7	336	del7	AAACCACAGATAATATATGGGGCACGAGGGACAAGAAATTATTGTACTGGCATCCTGGGCTCTCAAAGT	69	548	10980	25343	3802	2311.43	3426.73	4886.67	2437.43	2.11414	0.711299	1.41272	0.991955
328	Hs336del8	336	del8	AAACCACAGATAATATATGGGGCACGAGGGACAAGATATTGTACTGGCATCCTGGGCTCTCAAAGT	66	1706	23102	48538	5022	7195.79	7209.87	9359.16	3219.56	1.30064	0.446549	0.873596	0.603935
329	Hs336del9	336	del9	AAACCACAGATAATATATGGGGCACGAGGGACAAGATGTACTGGCATCCTGGGCTCTCAAAGT	63	318	16578	17142	5309	1341.3	5173.81	3305.34	3403.56	2.46428	0.657844	1.56106	1.27734
330	Hs337del1	337	del1	AAACCACAGATAATATATGGGGCACGAGGGACAAGATACACATTTGTGAATTTCAATTATTGTACTGGCATCCTGGGCTCTCAAAGT	87	268	4064	2520	1914	1130.41	1268.33	485.909	1227.05	0.429854	0.967454	0.698654	0.380141
331	Hs337del2	337	del2	AAACCACAGATAATATATGGGGCACGAGGGACAAGATACTTTGTGAATTTCAATTATTGTACTGGCATCCTGGGCTCTCAAAGT	84	76	6022	1389	626	320.563	1879.4	267.829	401.323	0.835495	0.213538	0.524517	0.43979
332	Hs337del3	337	del3	AAACCACAGATAATATATGGGGCACGAGGGACAAGATACGTGAATTTCAATTATTGTACTGGCATCCTGGGCTCTCAAAGT	81	264	5882	4165	2499	1113.53	1835.71	803.1	1602.09	0.721218	0.872737	0.796977	0.107141
333	Hs337del4	337	del4	AAACCACAGATAATATATGGGGCACGAGGGACAAGATACAATTTCAATTATTGTACTGGCATCCTGGGCTCTCAAAGT	78	217	12460	7258	4257	915.291	3888.62	1399.5	2729.13	1.52902	0.701823	1.11542	0.584915
334	Hs337del5	337	del5	AAACCACAGATAATATATGGGGCACGAGGGACAAGATACTTCAATTATTGTACTGGCATCCTGGGCTCTCAAAGT	75	285	7258	8230	1689	1202.11	2265.14	1586.92	1082.8	1.32011	0.47803	0.89907	0.595441
335	Hs337del6	337	del6	AAACCACAGATAATATATGGGGCACGAGGGACAAGATACAATTATTGTACTGGCATCCTGGGCTCTCAAAGT	72	408	8252	6442	812	1720.92	2575.36	1242.15	520.567	0.721798	0.202134	0.461966	0.367458
336	Hs337del7	337	del7	AAACCACAGATAATATATGGGGCACGAGGGACAAGATACTATTGTACTGGCATCCTGGGCTCTCAAAGT	69	310	8686	11831	4009	1307.56	2710.8	2281.27	2570.14	1.74468	0.94811	1.34639	0.563258
337	Hs337del8	337	del8	AAACCACAGATAATATATGGGGCACGAGGGACAAGATACTGTACTGGCATCCTGGGCTCTCAAAGT	66	1967	28200	14771	6402	8296.67	8800.9	2848.16	4104.27	0.34329	0.466347	0.404818	0.0870144
338	Hs337del9	337	del9	AAACCACAGATAATATATGGGGCACGAGGGACAAGATACACTGGCATCCTGGGCTCTCAAAGT	63	725	16363	17849	12859	3058	5106.71	3441.67	8243.8	1.12546	1.61431	1.36989	0.345666
339	Hs338del1	338	del1	AAACCACAGATAATATATGGGGCACGAGGGACAAGATACCAGTTTGTGAATTTCAATTATTGTACTGGCATCCTGGGCTCTCAAAGT	87	510	10504	4305	1159	2151.15	3278.18	830.095	743.025	0.385885	0.226658	0.306272	0.112591
340	Hs338del2	338	del2	AAACCACAGATAATATATGGGGCACGAGGGACAAGATACCAGGTGAATTTCAATTATTGTACTGGCATCCTGGGCTCTCAAAGT	84	988	2556	8613	1826	4167.32	797.699	1660.77	1170.63	0.398522	1.46751	0.933018	0.755891
341	Hs338del3	338	del3	AAACCACAGATAATATATGGGGCACGAGGGACAAGATACCAGAATTTCAATTATTGTACTGGCATCCTGGGCTCTCAAAGT	81	315	13291	4462	2747	1328.65	4147.97	860.368	1761.08	0.647551	0.424564	0.536058	0.157676
342	Hs338del4	338	del4	AAACCACAGATAATATATGGGGCACGAGGGACAAGATACCAGTTCAATTATTGTACTGGCATCCTGGGCTCTCAAAGT	78	92	7691	3288	944	388.05	2400.27	633.996	605.191	1.6338	0.252134	0.942968	0.976986
343	Hs338del5	338	del5	AAACCACAGATAATATATGGGGCACGAGGGACAAGATACCAGAATTATTGTACTGGCATCCTGGGCTCTCAAAGT	75	193	9961	2257	1500	814.061	3108.71	435.198	961.638	0.534601	0.309336	0.421968	0.159286
344	Hs338del6	338	del6	AAACCACAGATAATATATGGGGCACGAGGGACAAGATACCAGTATTGTACTGGCATCCTGGGCTCTCAAAGT	72	37	3068	2098	2117	156.063	957.488	404.539	1357.19	2.59214	1.41745	2.0048	0.830634
345	Hs338del7	338	del7	AAACCACAGATAATATATGGGGCACGAGGGACAAGATACCAGTGTACTGGCATCCTGGGCTCTCAAAGT	69	338	8314	15465	2997	1425.66	2594.7	2981.98	1921.35	2.09165	0.74049	1.41607	0.955413
346	Hs338del8	338	del8	AAACCACAGATAATATATGGGGCACGAGGGACAAGATACCAGACTGGCATCCTGGGCTCTCAAAGT	66	168	8921	4632	2533	708.613	2784.14	893.148	1623.89	1.26042	0.583262	0.92184	0.478821
347	Hs338del9	338	del9	AAACCACAGATAATATATGGGGCACGAGGGACAAGATACCAGGGCATCCTGGGCTCTCAAAGT	63	199	13496	20486	4654	839.368	4211.95	3950.14	2983.64	4.70608	0.708376	2.70723	2.8268
348	Hs339del1	339	del1	AAACCACAGATAATATATGGGGCACGAGGGACAAGATACCAGACAGTGAATTTCAATTATTGTACTGGCATCCTGGGCTCTCAAAGT	87	245	12676	3334	2636	1033.39	3956.04	642.866	1689.92	0.622092	0.427175	0.524633	0.137828
349	Hs339del2	339	del2	AAACCACAGATAATATATGGGGCACGAGGGACAAGATACCAGACAAATTTCAATTATTGTACTGGCATCCTGGGCTCTCAAAGT	84	112	9459	3766	1502	472.408	2952.05	726.165	962.92	1.53715	0.326187	0.931671	0.856283
350	Hs339del3	339	del3	AAACCACAGATAATATATGGGGCACGAGGGACAAGATACCAGACATTCAATTATTGTACTGGCATCCTGGGCTCTCAAAGT	81	201	6499	6655	3005	847.804	2028.26	1283.23	1926.48	1.51359	0.949818	1.2317	0.398645
351	Hs339del4	339	del4	AAACCACAGATAATATATGGGGCACGAGGGACAAGATACCAGACAAATTATTGTACTGGCATCCTGGGCTCTCAAAGT	78	460	4784	19386	4257	1940.25	1493.03	3738.03	2729.13	1.92657	1.82791	1.87724	0.0697659
352	Hs339del5	339	del5	AAACCACAGATAATATATGGGGCACGAGGGACAAGATACCAGACATATTGTACTGGCATCCTGGGCTCTCAAAGT	75	316	5674	14359	3480	1332.87	1770.79	2768.72	2231	2.07727	1.25989	1.66858	0.577974
353	Hs339del6	339	del6	AAACCACAGATAATATATGGGGCACGAGGGACAAGATACCAGACATGTACTGGCATCCTGGGCTCTCAAAGT	72	198	11070	6292	4087	835.151	3454.82	1213.23	2620.14	1.45271	0.758402	1.10556	0.49095
354	Hs339del7	339	del7	AAACCACAGATAATATATGGGGCACGAGGGACAAGATACCAGACAACTGGCATCCTGGGCTCTCAAAGT	69	637	17072	22540	2436	2686.82	5327.98	4346.19	1561.7	1.61759	0.293113	0.955354	0.93655
355	Hs339del8	339	del8	AAACCACAGATAATATATGGGGCACGAGGGACAAGATACCAGACAGGCATCCTGGGCTCTCAAAGT	66	441	10278	5817	5433	1860.11	3207.65	1121.64	3483.05	0.602998	1.08586	0.844428	0.341434
356	Hs339del9	339	del9	AAACCACAGATAATATATGGGGCACGAGGGACAAGATACCAGACAATCCTGGGCTCTCAAAGT	63	257	15355	29772	8731	1084.01	4792.12	5740.67	5597.37	5.29578	1.16804	3.23191	2.91876
357	Hs340del1	340	del1	AAACCACAGATAATATATGGGGCACGAGGGACAAGATACCAGACATTTAATTTCAATTATTGTACTGGCATCCTGGGCTCTCAAAGT	87	863	10773	11274	7225	3640.08	3362.13	2173.87	4631.89	0.597204	1.37766	0.987434	0.551869
358	Hs340del2	340	del2	AAACCACAGATAATATATGGGGCACGAGGGACAAGATACCAGACATTTTTCAATTATTGTACTGGCATCCTGGGCTCTCAAAGT	84	98	4490	4261	46	413.357	1401.28	821.611	29.4902	1.98765	0.0210452	1.00435	1.3906
359	Hs340del3	340	del3	AAACCACAGATAATATATGGGGCACGAGGGACAAGATACCAGACATTTAATTATTGTACTGGCATCCTGGGCTCTCAAAGT	81	1070	5171	13349	3389	4513.19	1613.81	2573.97	2172.66	0.570322	1.34629	0.958307	0.548694
360	Hs340del4	340	del4	AAACCACAGATAATATATGGGGCACGAGGGACAAGATACCAGACATTTTATTGTACTGGCATCCTGGGCTCTCAAAGT	78	116	5127	9141	2153	489.28	1600.08	1762.58	1380.27	3.60239	0.862627	2.23251	1.93731
361	Hs340del5	340	del5	AAACCACAGATAATATATGGGGCACGAGGGACAAGATACCAGACATTTTGTACTGGCATCCTGGGCTCTCAAAGT	75	232	7499	12861	4034	978.56	2340.35	2479.87	2586.16	2.53421	1.10503	1.81962	1.01058
362	Hs340del6	340	del6	AAACCACAGATAATATATGGGGCACGAGGGACAAGATACCAGACATTTACTGGCATCCTGGGCTCTCAAAGT	72	315	11169	7507	3823	1328.65	3485.72	1447.51	2450.89	1.08946	0.703125	0.896292	0.27318
363	Hs340del7	340	del7	AAACCACAGATAATATATGGGGCACGAGGGACAAGATACCAGACATTTGGCATCCTGGGCTCTCAAAGT	69	638	19701	19627	5710	2691.04	6148.46	3784.5	3660.63	1.40633	0.595374	1.00085	0.573435
364	Hs340del8	340	del8	AAACCACAGATAATATATGGGGCACGAGGGACAAGATACCAGACATTTATCCTGGGCTCTCAAAGT	66	142	3100	4142	1456	598.946	967.475	798.666	933.43	1.33345	0.96481	1.14913	0.260668
365	Hs340del9	340	del9	AAACCACAGATAATATATGGGGCACGAGGGACAAGATACCAGACATTTCTGGGCTCTCAAAGT	63	189	6932	6835	3718	797.189	2163.4	1317.93	2383.58	1.65323	1.10178	1.3775	0.389934
366	Hs341del1	341	del1	AAACCACAGATAATATATGGGGCACGAGGGACAAGATACCAGACATTTGTGTTCAATTATTGTACTGGCATCCTGGGCTCTCAAAGT	87	830	12983	4481	1655	3500.88	4051.85	864.032	1061.01	0.246804	0.261858	0.254331	0.0106445
367	Hs341del2	341	del2	AAACCACAGATAATATATGGGGCACGAGGGACAAGATACCAGACATTTGTGAATTATTGTACTGGCATCCTGGGCTCTCAAAGT	84	628	16456	5453	1827	2648.86	5135.73	1051.45	1171.27	0.396946	0.228064	0.312505	0.119417
368	Hs341del3	341	del3	AAACCACAGATAATATATGGGGCACGAGGGACAAGATACCAGACATTTGTGTATTGTACTGGCATCCTGGGCTCTCAAAGT	81	280	7348	5831	600	1181.02	2293.23	1124.34	384.655	0.952007	0.167735	0.559871	0.554564
369	Hs341del4	341	del4	AAACCACAGATAATATATGGGGCACGAGGGACAAGATACCAGACATTTGTGTGTACTGGCATCCTGGGCTCTCAAAGT	78	937	8334	14416	2392	3952.2	2600.95	2779.71	1533.49	0.703332	0.58959	0.646461	0.0804279
370	Hs341del5	341	del5	AAACCACAGATAATATATGGGGCACGAGGGACAAGATACCAGACATTTGTGACTGGCATCCTGGGCTCTCAAAGT	75	51	8032	3698	1818	215.115	2506.7	713.053	1165.5	3.31476	0.464957	1.88986	2.01511
371	Hs341del6	341	del6	AAACCACAGATAATATATGGGGCACGAGGGACAAGATACCAGACATTTGTGGGCATCCTGGGCTCTCAAAGT	72	887	20665	19739	6018	3741.31	6449.31	3806.1	3858.09	1.01732	0.598217	0.807768	0.296349
372	Hs341del7	341	del7	AAACCACAGATAATATATGGGGCACGAGGGACAAGATACCAGACATTTGTGATCCTGGGCTCTCAAAGT	69	483	16934	15831	5053	2037.26	5284.91	3052.55	3239.44	1.49836	0.61296	1.05566	0.626073
373	Hs341del8	341	del8	AAACCACAGATAATATATGGGGCACGAGGGACAAGATACCAGACATTTGTGCTGGGCTCTCAAAGT	66	520	16863	14055	4901	2193.32	5262.75	2710.1	3141.99	1.23561	0.597024	0.916319	0.451551
374	Hs341del9	341	del9	AAACCACAGATAATATATGGGGCACGAGGGACAAGATACCAGACATTTGTGGGCTCTCAAAGT	63	1249	22175	57992	16569	5268.2	6920.57	11182.1	10622.3	2.12256	1.53488	1.82872	0.415554
375	Hs342del1	342	del1	AAACCACAGATAATATATGGGGCACGAGGGACAAGATACCAGACATTTGTGAATAATTATTGTACTGGCATCCTGGGCTCTCAAAGT	87	301	9333	7057	2519	1269.6	2912.72	1360.74	1614.91	1.07179	0.554433	0.813111	0.365825
376	Hs342del2	342	del2	AAACCACAGATAATATATGGGGCACGAGGGACAAGATACCAGACATTTGTGAATTATTGTACTGGCATCCTGGGCTCTCAAAGT	84	628	16456	5453	1827	2648.86	5135.73	1051.45	1171.27	0.396946	0.228064	0.312505	0.119417
377	Hs342del3	342	del3	AAACCACAGATAATATATGGGGCACGAGGGACAAGATACCAGACATTTGTGAATTGTACTGGCATCCTGGGCTCTCAAAGT	81	118	7826	5062	2170	497.716	2442.41	976.061	1391.17	1.96108	0.56959	1.26534	0.983932
378	Hs342del4	342	del4	AAACCACAGATAATATATGGGGCACGAGGGACAAGATACCAGACATTTGTGAATACTGGCATCCTGGGCTCTCAAAGT	78	264	13565	4835	8881	1113.53	4233.48	932.291	5693.54	0.837236	1.34488	1.09106	0.35896
379	Hs342del5	342	del5	AAACCACAGATAATATATGGGGCACGAGGGACAAGATACCAGACATTTGTGAATGGCATCCTGGGCTCTCAAAGT	75	1172	9115	19656	2906	4943.42	2844.69	3790.09	1863.01	0.766695	0.654909	0.710802	0.0790446
380	Hs342del6	342	del6	AAACCACAGATAATATATGGGGCACGAGGGACAAGATACCAGACATTTGTGAATATCCTGGGCTCTCAAAGT	72	153	9525	11004	4515	645.344	2972.64	2121.8	2894.53	3.28787	0.973722	2.1308	1.63635
381	Hs342del7	342	del7	AAACCACAGATAATATATGGGGCACGAGGGACAAGATACCAGACATTTGTGAATCTGGGCTCTCAAAGT	69	412	2174	11477	3168	1737.79	678.481	2213.01	2030.98	1.27346	2.99342	2.13344	1.21619
382	Hs342del8	342	del8	AAACCACAGATAATATATGGGGCACGAGGGACAAGATACCAGACATTTGTGAATGGCTCTCAAAGT	66	970	7200	32873	4471	4091.39	2247.04	6338.61	2866.32	1.54925	1.2756	1.41243	0.193503
383	Hs342del9	342	del9	AAACCACAGATAATATATGGGGCACGAGGGACAAGATACCAGACATTTGTGAATTCTCAAAGT	63	163	14976	46755	4733	687.523	4673.84	9015.36	3034.29	13.1128	0.649207	6.88101	8.8131
384	Hs343del1	343	del1	AAACCACAGATAATATATGGGGCACGAGGGACAAGATACCAGACATTTGTGAATTTCTATTGTACTGGCATCCTGGGCTCTCAAAGT	87	728	10103	8384	3005	3070.65	3153.03	1616.61	1926.48	0.526472	0.610993	0.568733	0.0597656
385	Hs343del2	343	del2	AAACCACAGATAATATATGGGGCACGAGGGACAAGATACCAGACATTTGTGAATTTCTGTACTGGCATCCTGGGCTCTCAAAGT	84	754	7273	11222	2053	3180.32	2269.82	2163.84	1316.16	0.680384	0.579853	0.630118	0.0710865
386	Hs343del3	343	del3	AAACCACAGATAATATATGGGGCACGAGGGACAAGATACCAGACATTTGTGAATTTCACTGGCATCCTGGGCTCTCAAAGT	81	929	9394	14752	3315	3918.46	2931.76	2844.5	2125.22	0.725923	0.724895	0.725409	0.00072659
387	Hs343del4	343	del4	AAACCACAGATAATATATGGGGCACGAGGGACAAGATACCAGACATTTGTGAATTTCGGCATCCTGGGCTCTCAAAGT	78	299	4217	1705	1939	1261.16	1316.08	328.76	1243.08	0.26068	0.944532	0.602606	0.483556
388	Hs343del5	343	del5	AAACCACAGATAATATATGGGGCACGAGGGACAAGATACCAGACATTTGTGAATTTCATCCTGGGCTCTCAAAGT	75	331	15622	8445	2535	1396.14	4875.45	1628.38	1625.17	1.16634	0.333337	0.749841	0.589025
389	Hs343del6	343	del6	AAACCACAGATAATATATGGGGCACGAGGGACAAGATACCAGACATTTGTGAATTTCCTGGGCTCTCAAAGT	72	943	16569	26057	7832	3977.51	5171	5024.34	5021.03	1.26319	0.970999	1.11709	0.206609
390	Hs343del7	343	del7	AAACCACAGATAATATATGGGGCACGAGGGACAAGATACCAGACATTTGTGAATTTCGGCTCTCAAAGT	69	1465	15205	84857	10275	6179.27	4745.31	16362.2	6587.22	2.64792	1.38815	2.01804	0.890791
391	Hs343del8	343	del8	AAACCACAGATAATATATGGGGCACGAGGGACAAGATACCAGACATTTGTGAATTTCTCTCAAAGT	66	104	18518	17168	7800	438.665	5779.26	3310.35	5000.52	7.54643	0.865252	4.20584	4.72431
392	Hs343del9	343	del9	AAACCACAGATAATATATGGGGCACGAGGGACAAGATACCAGACATTTGTGAATTTCCAAAGT	63	124	8292	19009	4247	523.024	2587.84	3665.34	2722.72	7.00798	1.05212	4.03005	4.21143
393	Hs344del1	344	del1	AAACCACAGATAATATATGGGGCACGAGGGACAAGATACCAGACATTTGTGAATTTCAATTGTACTGGCATCCTGGGCTCTCAAAGT	87	826	22563	11531	6446	3484.01	7041.66	2223.42	4132.48	0.638179	0.586862	0.61252	0.0362865
394	Hs344del2	344	del2	AAACCACAGATAATATATGGGGCACGAGGGACAAGATACCAGACATTTGTGAATTTCAATACTGGCATCCTGGGCTCTCAAAGT	84	385	1290	2090	425	1623.9	402.594	402.996	272.464	0.248165	0.676771	0.462468	0.30307
395	Hs344del3	344	del3	AAACCACAGATAATATATGGGGCACGAGGGACAAGATACCAGACATTTGTGAATTTCAATGGCATCCTGGGCTCTCAAAGT	81	255	7230	2272	1342	1075.57	2256.4	438.09	860.345	0.407308	0.381291	0.3943	0.0183971
396	Hs344del4	344	del4	AAACCACAGATAATATATGGGGCACGAGGGACAAGATACCAGACATTTGTGAATTTCAATATCCTGGGCTCTCAAAGT	78	394	12233	13229	3529	1661.87	3817.78	2550.83	2262.41	1.53492	0.592599	1.06376	0.666322
397	Hs344del5	344	del5	AAACCACAGATAATATATGGGGCACGAGGGACAAGATACCAGACATTTGTGAATTTCAATCTGGGCTCTCAAAGT	75	574	15253	26805	8524	2421.09	4760.29	5168.57	5464.67	2.13481	1.14797	1.64139	0.697801
398	Hs344del6	344	del6	AAACCACAGATAATATATGGGGCACGAGGGACAAGATACCAGACATTTGTGAATTTCAATGGCTCTCAAAGT	72	870	19076	42025	4479	3669.6	5953.4	8103.31	2871.45	2.20823	0.482321	1.34527	1.2204
399	Hs344del7	344	del7	AAACCACAGATAATATATGGGGCACGAGGGACAAGATACCAGACATTTGTGAATTTCAATTCTCAAAGT	69	271	6098	15193	3652	1143.06	1903.12	2929.53	2341.27	2.56289	1.23023	1.89656	0.942332
400	Hs344del8	344	del8	AAACCACAGATAATATATGGGGCACGAGGGACAAGATACCAGACATTTGTGAATTTCAATCAAAGT	66	219	7149	11382	4527	923.727	2231.12	2194.69	2902.22	2.37591	1.30079	1.83835	0.760223
401	Hs344del9	344	del9	AAACCACAGATAATATATGGGGCACGAGGGACAAGATACCAGACATTTGTGAATTTCAATAGT	63	160	15574	12648	4618	674.869	4860.47	2438.8	2960.56	3.61374	0.60911	2.11143	2.1246
402	Hs345del1	345	del1	AAACCACAGATAATATATGGGGCACGAGGGACAAGATACCAGACATTTGTGAATTTCAATTATACTGGCATCCTGGGCTCTCAAAGT	87	1970	23563	30700	6988	8309.33	7353.74	5919.61	4479.95	0.712406	0.609207	0.660806	0.0729728
403	Hs345del2	345	del2	AAACCACAGATAATATATGGGGCACGAGGGACAAGATACCAGACATTTGTGAATTTCAATTATGGCATCCTGGGCTCTCAAAGT	84	922	1987	4544	608	3888.93	620.12	876.18	389.784	0.225301	0.628562	0.426931	0.285149
404	Hs345del3	345	del3	AAACCACAGATAATATATGGGGCACGAGGGACAAGATACCAGACATTTGTGAATTTCAATTATATCCTGGGCTCTCAAAGT	81	99	8434	3218	958	417.575	2632.16	620.499	614.166	1.48596	0.233332	0.859644	0.885739
405	Hs345del4	345	del4	AAACCACAGATAATATATGGGGCACGAGGGACAAGATACCAGACATTTGTGAATTTCAATTATCTGGGCTCTCAAAGT	78	272	9151	16139	1890	1147.28	2855.92	3111.94	1211.66	2.71246	0.424263	1.56836	1.618
406	Hs345del5	345	del5	AAACCACAGATAATATATGGGGCACGAGGGACAAGATACCAGACATTTGTGAATTTCAATTATGGCTCTCAAAGT	75	173	2907	1741	1269	729.702	907.242	335.702	813.546	0.460053	0.896724	0.678389	0.308773
407	Hs345del6	345	del6	AAACCACAGATAATATATGGGGCACGAGGGACAAGATACCAGACATTTGTGAATTTCAATTATTCTCAAAGT	72	477	13387	19128	3244	2011.95	4177.93	3688.28	2079.7	1.83319	0.497783	1.16548	0.944272
408	Hs345del7	345	del7	AAACCACAGATAATATATGGGGCACGAGGGACAAGATACCAGACATTTGTGAATTTCAATTATCAAAGT	69	238	6089	8457	5662	1003.87	1900.31	1630.69	3629.86	1.62441	1.91014	1.76728	0.202047
409	Hs345del8	345	del8	AAACCACAGATAATATATGGGGCACGAGGGACAAGATACCAGACATTTGTGAATTTCAATTATAGT	66	139	2655	5523	197	586.293	828.595	1064.95	126.295	1.81642	0.152421	0.984419	1.17662
410	Hs345del9	345	del9	AAACCACAGATAATATATGGGGCACGAGGGACAAGATACCAGACATTTGTGAATTTCAATTAT	63	140	2065	4030	3370	590.51	644.463	777.07	2160.48	1.31593	3.35237	2.33415	1.43998

## Sheet: Fig. 4C DIS validation
Collated fold SIVsab restriction:
Human TRIM5:	WT	F339dup1	G330dup6	R332dup4	RhV1
JT 8/25/23	1.32	18.2	3.23	3.59
IR 8/25/23			1.61162	1.31331
IR 8/28/23	1.71	13.86	2.29	4.3
IR 9/1/23	1.34142			2.98955
IR 9/5/23	1.37104	15.0139	2.24785	2.95476
IR 9/11/23	1.3709		2.27631	2.70625
IR/HK 9/18/23	1.59711	12.1306
IR 9/22/23	1.16436	8.75641
2023-10-23					14.0352
2023-10-27					24.07
2022-09-23					12.165
2022-09-26					10.6707
2022-09-30					32.3887
8/25/2023.- JT												8/25/23 - IR								8/28/23 - IR
Raw Data												Raw Data								Raw Data
Viral dose (uL)	EV		HsWT		F339dup1		G330dup6		R332dup4			Viral dose (uL)	EV		G330dup6		R332dup4			Viral dose (uL)	EV		HsWT		F339dup1		G330dup6		R332dup4
5.55556	99.2*	98.5*	97*	96.8*	28.2	28.2	88.8*	89.5*	89.5*	88.1*		6.25	99.6*	99.5*	97.9*	98.3*	98.7*	98.2*		6.25	87.3*	85.2*	81.5*	82.5*	21.1	21.2	71.6*	72.1*	60.8*	59.9*
1.85185	88.4*	84.2*	77.5*	79.2*	13.8	16.1	61.6*	58.8*	58.9*	58.9*		2.083	95.6*	94.7*	87.7*	85.4*	94.5*	93.9*		2.083	65.7*	62.5*	55.5*	56.9*	10.4	11.3	40.3	38.9	30.7	31.2
0.617284	57.1*	52.1*	47	49.3	6.67	6.62	30.7	29.9	27.5	25.1		0.694	71*	72.3*	58.1*	54.8*	66.3*	67.1*		0.694	35.8	34.2	28.6	30.1	5.8	5.07	17.4	19.4	14.4	15.1
0.205761	28.7	23.3	21.4	22.2	2.99	2.85	12.5	11	9.71	9.84		0.231	37.1	36.3	26.5	25.7	30.8	32		0.231	14.2	17.5	11.2	11.5	1.98	2.05	8.22	6.99	4.71	5.63
0.0685871	10.7	8.53	8.53	8	1.15	1.12	4.12	4.27	3.17	3.7		0.077	15.7	15.8	11	10.1	13.2	12.8		0.077	6.71	5.95	4.51	4.49	0.86	0.88	3.44	3.34	1.89	1.85
0.0228624	4.31	4.39	3.63	3.38	0.57	0.42	1.69	1.25	1.48	1.55		0.026	6.47	5.21	3.5	4.05	5.01	4.43		0.026	2.34	2.46	1.34	1.4	0.46*	0.3*	1.36	1.79	0.48	0.82
0.00762079	2.2	1.88	1.39	1.26	0.18*	0.12*	0.5	0.72	0.52	0.87		0.009	2.05	1.71	0.82	1.21	1.75	1.11		0.009	1.55	1.15	0.69	0.56	0.15*	0.17*	0.5*	0.18*	0.54*	0.32*
0.00254026	1.25	0.67	0.79	0.78	0.085*	0.17*	0.51*	0.23*	0.25*	0.21*		0.003	0.8	0.7	0.63	0.36	1	0.23		0.003	0.28*	0.15*	0.32*	0.13*	0.013*	0.18*	0.2*	0.083*	0.19*	0.2*
Log-transformed data												Log-transformed data								Log-transformed data
Viral dose (uL)	EV		HsWT		F339dup1		G330dup6		R332dup4			Viral dose (uL)	EV		G330dup6		R332dup4			Viral dose (uL)	EV		HsWT		F339dup1		G330dup6		R332dup4
0.744727					1.4502	1.4502						0.79588								0.79588					1.32428	1.32634
0.267606					1.1399	1.2068						0.318759								0.318759					1.01703	1.05308	1.60531	1.58995	1.48714	1.49415
-0.209515			1.6721	1.6928	0.8241	0.8209	1.4871	1.4757	1.4393	1.3997		-0.158362								-0.158362	1.55388	1.53403	1.45637	1.47857	0.763428	0.705008	1.24055	1.2878	1.15836	1.17898
-0.686636	1.4579	1.3674	1.3304	1.3464	0.4757	0.4548	1.0969	1.0414	0.9872	0.993		-0.635484	1.56937	1.55991	1.42325	1.40993	1.48855	1.50515		-0.635484	1.15229	1.24304	1.04922	1.0607	0.296665	0.311754	0.914872	0.844477	0.673021	0.750508
-1.16376	1.0294	0.9309	0.9309	0.9031	0.0607	0.0492	0.6149	0.6304	0.5011	0.5682		-1.11261	1.1959	1.19866	1.04139	1.00432	1.12057	1.10721		-1.11261	0.826723	0.774517	0.654177	0.652246	-0.0655015	-0.0555173	0.536558	0.523746	0.276462	0.267172
-1.64088	0.6345	0.6425	0.5599	0.5289	-0.2441	-0.3768	0.2279	0.0969	0.1703	0.1903		-1.58973	0.810904	0.716838	0.544068	0.607455	0.699838	0.646404		-1.58973	0.369216	0.390935	0.127105	0.146128			0.133539	0.252853	-0.318759	-0.0861861
-2.118	0.3424	0.2742	0.143	0.1004			-0.301	-0.1427	-0.284	-0.0605		-2.06685	0.311754	0.232996	-0.0861861	0.0827854	0.243038	0.045323		-2.06685	0.190332	0.0606978	-0.161151	-0.251812
-2.59512	0.0969	-0.1739	-0.1024	-0.1079								-2.54397	-0.09691	-0.154902	-0.200659	-0.443697	0	-0.638272		-2.54397
Linear Regression												Linear Regression								Linear Regression
	EV	HsWT	F339dup1	G330dup6	R332dup4								EV	G330dup6	R332dup4						EV	HsWT	F339dup1	G330dup6	R332dup4
slope	0.7491	0.7761	0.7495	0.904	0.837							slope	0.9149	0.9564	0.9777					slope	0.7659	0.8942	0.7341	0.7426	0.8977
y-intercept	1.889	1.838	0.9451	1.675	1.564							y-intercept	2.181	2.05	2.167					y-intercept	1.662	1.616	0.7839	1.365	1.259
log5	0.7	0.7	0.7	0.7	0.7							log5	0.69897	0.69897	0.69897					log5	0.69897	0.69897	0.69897	0.69897	0.69897
logx	-1.59	-1.47	-0.33	-1.08	-1.03							logx	-1.61988	-1.41262	-1.50151					logx	-1.25738	-1.02553	-0.115693	-0.896889	-0.62385
x	0.03	0.03	0.47	0.08	0.09							x	0.0239949	0.0386705	0.0315127					x	0.0552862	0.0942907	0.766139	0.126798	0.237766
fold restriction	1	1.32123	18.2063	3.228	3.59025							fold restriction	1	1.61162	1.31331					fold restriction	1	1.7055	13.8577	2.29348	4.30065
9/1/23 - IR								9/5/23 - IR												9/11/23 - IR
Raw Data								Raw Data												Raw Data
Viral dose (uL)	EV		HsWT		R332dup4			Viral dose (uL)	EV		HsWT		F339dup1		G330dup6		R332dup4			Viral dose (uL)	EV		HsWT		G330dup6		G330dup6		R332dup4
6.25	98.6*	97.1*	96.4*	96.1*	93.4*	93.2*		6.25	86.4*	81.1*	89.2*	87.2*	38.3	38.4	94.1*	94.5*	88*	85.4*		6.25	97.9*	97.8*	95.8*	94.9*	84.5*	82.7*	84.8*	82.3*	74.1*	71.9*
2.083	96.6*	95.5*	90.9*	89.2*	76.2*	74.9*		2.083	93.7*	90.4*	81.7*	84.8*	26.7	28.1	77.9*	79.5*	76.3*	73.2*		2.083	93.9*	92.5*	87.6*	87.3*	73.5*	72.8*	69.4*	70.7*	64*	59.5*
0.694	85.2*	81.4*	72.8*	70.8*	47.4	47.6		0.694	79.4*	77.6*	65.1*	65.6*	14.8	15.8	60.6*	56.8*	53.4*	48.8*		0.694	72.1*	72.5*	60.5*	61.9*	46.1	47.7	43.7	42.4	37.6	38.7
0.231	54.3	47.8	43.4	43	24.1	23.9		0.231	52.6*	51.7*	41.8	38.2	6.64	7.21	30.5	32.3	26	27		0.231	39.6	39.9	32.1	32.3	23.6	22.7	20.3	18.4	18	16.9
0.077	25.1	23.4	19.4	20.8	9.57	9.89		0.077	27.9	22.9	17.1	16.5	3.12	3.21	13.7	16	11.4	9.88		0.077	16.9	15.1	12.1	12.3	8.89	9.33	6.35	6.26	6.85	6.64
0.026	10.4	10	7.49	7.32	3.35	3.33		0.026	10.9	12	7.35	9.65	1.03	1.08	5.37	5.95	3.89	3.67		0.026	6.24	5.93	4.33	4.06	2.9	2.81	3.16	2.3	2.66	2.44
0.009	3.41	3.52	2.64	2.94	1.18	1.63		0.009	5.16	3.43	4.62	3.13	0.41*	0.3*	1.56	2.04	1.37	1.36		0.009	2.39	1.81	1.56	1.52	1	1.19	1.13	0.71	0.63	1.04
0.003	1.2	1.36	0.78	1.14	0.39*	0.39*		0.003	1.46	0.93	0.92	0.93	0.15*	0.079*	0.62	0.49	0.3*	0.35*		0.003	0.79	0.71	0.38*	0.59*	0.41*	0.48*	0.4*	0.15*	0.37*	0.39*
Log-transformed data								Log-transformed data												Log-transformed data
Viral dose (uL)	EV		HsWT		R332dup4			Viral dose (uL)	EV		HsWT		F339dup1		G330dup6		R332dup4			Viral dose (uL)	EV		HsWT		G330dup6		G330dup6		R332dup4
0.79588								0.79588					1.5832	1.58433						0.79588
0.318759								0.318759					1.42651	1.44871						0.318759
-0.158362					1.67578	1.67761		-0.158362					1.17026	1.19866						-0.158362					1.6637	1.67852	1.64048	1.62737	1.57519	1.58771
-0.635484	1.7348	1.67943	1.63749	1.63347	1.38202	1.3784		-0.635484			1.62118	1.58206	0.822168	0.857935	1.4843	1.5092	1.41497	1.43136		-0.635484	1.5977	1.60097	1.50651	1.5092	1.37291	1.35603	1.3075	1.26482	1.25527	1.22789
-1.11261	1.39967	1.36922	1.2878	1.31806	0.980912	0.995196		-1.11261	1.4456	1.35984	1.233	1.21748	0.494155	0.506505	1.13672	1.20412	1.0569	0.994757		-1.11261	1.22789	1.17898	1.08279	1.08991	0.948902	0.969882	0.802774	0.796574	0.835691	0.822168
-1.58973	1.01703	1	0.874482	0.864511	0.525045	0.522444		-1.58973	1.03743	1.07918	0.866287	0.984527	0.0128372	0.0334238	0.729974	0.774517	0.58995	0.564666		-1.58973	0.795185	0.773055	0.636488	0.608526	0.462398	0.448706	0.499687	0.361728	0.424882	0.38739
-2.06685	0.532754	0.546543	0.421604	0.468347	0.071882	0.212188		-2.06685	0.71265	0.535294	0.664642	0.495544			0.193125	0.30963	0.136721	0.133539		-2.06685	0.378398	0.257679	0.193125	0.181844	0	0.075547	0.0530784	-0.148742	-0.200659	0.0170333
-2.54397	0.0791812	0.133539	-0.107905	0.0569049				-2.54397	0.164353	-0.0315171	-0.0362122	-0.0315171			-0.207608	-0.309804				-2.54397	-0.102373	-0.148742
Linear Regression								Linear Regression												Linear Regression
	EV	HsWT	R332dup4						EV	HsWT	F339dup1	G330dup6	R332dup4								EV	HsWT	G330dup6	G330dup6	R332dup4
slope	0.8481	0.8761	0.8228					slope	0.9313	0.8208	0.6563	0.9285	0.9039							slope	0.9086	0.9274	0.8752	0.8843	0.8765
y-intercept	2.297	2.238	1.858					y-intercept	2.49	2.165	1.189	2.158	2.012							y-intercept	2.2	2.104	1.871	1.804	1.768
log5	0.69897	0.69897	0.69897					log5	0.69897	0.69897	0.69897	0.69897	0.69897							log5	0.69897	0.69897	0.69897	0.69897	0.69897
logx	-1.88425	-1.75668	-1.40864					logx	-1.92315	-1.7861	-0.746656	-1.57138	-1.45263							logx	-1.65203	-1.51502	-1.33916	-1.24961	-1.21966
x	0.0130543	0.0175112	0.0390264					x	0.0119358	0.0163644	0.179203	0.0268297	0.0352673							x	0.0222831	0.0305478	0.0457977	0.0562847	0.0603035
fold restriction	1	1.34142	2.98955					fold restriction	1	1.37104	15.0139	2.24785	2.95476							fold restriction	1	1.3709	2.05527	2.52589	2.70625
																							average	2.29058
IR/HK 9/18/23								IR 9/22/23								10/23/23 - IR						10/27/23 - IR
Raw Data								Raw Data								Raw Data						Raw Data
uL of virus	Ev		Hs		F339dup1			uL of virus	Ev		Hs		F339dup1			uL of virus	EV		RhV1			uL of virus	Ev		RhV1
6.25	94.1*	91.3*	86.2*	87.1*	40.1	41.9		6.25	99.4*	99.2*	98.7*	98.6*	57.8*	57.7*		6.25	95.3*	96.3*	26.7*	25.7*		6.25	97.3*	96.7*	17*	15*
2.08333	82*	81.5*	72.9*	74.7*	23.1	23.3		2.08333	97.5*	96*	95.8*	95.6*	39.5	39.7		2.08333	86*	85.9*	16.9*	15.6*		2.08333	89.3*	90.4*	9.19*	8.32*
0.694444	58.7*	58.7*	45.9	45.5	11.1	12.7		0.694444	86.1*	85.5*	84*	82.9*	24	22.2		0.694444	62.5*	65.2*	8.76	7.77		0.694444	67.3*	67.2*	6.02	5.17
0.231481	33.4	31.9	23	24.5	4.53	5.23		0.231481	59.9*	56*	53*	53.3*	11.5	12.3		0.231481	34.4	33.2	3.77	3.83		0.231481	35.1	36.1	2.72	2.91
0.0771605	12.7	13.8	9.98	9.06	1.41	2.28		0.0771605	30	26	27	26.4	5	4.98		0.0771605	14.4	14.3	1.82	1.92		0.0771605	14.3	15.5	1.07	0.81
0.0257202	5.18	5.77	3.57	3.48	0.77	0.67		0.0257202	12	10.5	10.2	10.1	2.11	2.23		0.0257202	5.67	5.3	0.48*	0.62*		0.0257202	5.34	6.13	0.58*	0.49*
0.00857339	1.67	2.34	1.37	1.63	0.28*	0.17*		0.00857339	4.82	4.03	3.58	3.56	0.69	0.72		0.00857339	2.4	2.03	0.16*	0.23*		0.00857339	2.04	2.5	0.13*	0.19*
0.0028578	1.12	0.82	0.42*	0.52*	0.18*	0.23*		0.0028578	1.69	1.43	1.31	1.39	0.22*	0.19*		0.0028578	0.7	0.76	0.064*	0.075*		0.0028578	0.94	0.56	0.022*	0*
Log-transformed data								Log-transformed data								Log-transformed data						Log-transformed data
Viral dose (uL)	Ev		Hs		F339dup1				Ev		Hs		F339dup1				EV		RhV1				Ev		RhV1
0.79588					1.60314	1.62221		0.79588								0.79588						0.79588
0.318759					1.36361	1.36736		0.318759					1.5966	1.59879		0.318759						0.318759
-0.158362			1.66181	1.65801	1.04532	1.1038		-0.158362					1.38021	1.34635		-0.158362			0.942504	0.890421		-0.158362			0.779596	0.713491
-0.635484	1.52375	1.50379	1.36173	1.38917	0.656098	0.718502		-0.635484					1.0607	1.08991		-0.635484	1.53656	1.52114	0.576341	0.583199		-0.635484	1.54531	1.55751	0.434569	0.463893
-1.11261	1.1038	1.13988	0.999131	0.957128	0.149219	0.357935		-1.11261	1.47712	1.41497	1.43136	1.4216	0.69897	0.697229		-1.11261	1.15836	1.15534	0.260071	0.283301		-1.11261	1.15534	1.19033	0.0293838	-0.091515
-1.58973	0.71433	0.761176	0.552668	0.541579	-0.113509	-0.173925		-1.58973	1.07918	1.02119	1.0086	1.00432	0.324282	0.348305		-1.58973	0.753583	0.724276				-1.58973	0.727541	0.78746
-2.06685	0.222716	0.369216	0.136721	0.212188				-2.06685	0.683047	0.605305	0.553883	0.55145	-0.161151	-0.142668		-2.06685	0.380211	0.307496				-2.06685	0.30963	0.39794
-2.54397	0.049218	-0.0861861						-2.54397	0.227887	0.155336	0.117271	0.143015				-2.54397	-0.154902	-0.119186				-2.54397	-0.0268721	-0.251812
Linear Regression								Linear Regression								Linear Regression						Linear Regression
	Ev	Hs	F339dup1						Ev	Hs	F339dup1						EV	RhV1					Ev	RhV1
Best-fit values								Best-fit values								Best-fit values						Best-fit values
Slope	0.8154	0.7963	0.7488					Slope	0.8738	0.9102	0.7309					Slope	0.8687	0.6757				Slope	0.8804	0.8149
Y-intercept	2.026	1.833	1.106					Y-intercept	2.431	2.443	1.459					Y-intercept	2.107	1.019				Y-intercept	2.139	0.9061
log5	0.69897	0.69897	0.69897					log5	0.69897	0.69897	0.69897					log5	0.69897	0.69897				log5	0.69897	0.69897
logx	-1.62746	-1.42412	-0.543576					logx	-1.98218	-1.9161	-1.03985					logx	-1.62085	-0.473627				logx	-1.63565	-0.254178
x	0.0235799	0.0376596	0.286038					x	0.0104188	0.0121312	0.0912315					x	0.0239416	0.336026				x	0.0231391	0.556957
fold restriction	1	1.59711	12.1306					fold restriction	1	1.16436	8.75641					fold restriction	1	14.0352				fold restriction	1	24.07
2022-09-23				2022-09-26				2022-09-30
% GFP+				% GFP+				% GFP+
uL SIVsab	EV	HsT5-RhV1		uL SIVsab	EV	HsT5-Rhv1		uL SIVsab	EV	HsT5-RhV1
6.25	79	15		10	99.6	34		10		30.9
3.125	53	8.2		4.54545	96	23.6		4.44444	94	17.1
1.5625	34	5.2		2.06612	83.4	18.2		1.97531	80.3	11.8
0.78125	22	2.1		0.939144	61.3	12.1		0.877915	62.3	6.03
0.390625	12	1.4		0.426883	41.4	7.71		0.390184	42.8	3.88
0.195312	6.4	0.5		0.194038	20	3.75		0.173415	24.2	1.63
0.0976562	3.7	0.4		0.0881991	10.6	2.24		0.0770735	12.5	0.76
0.0488281	1.8	0.2		0.0400905	6.72	1.04		0.0342549	6.55	0.4
log/log-transformed data				log/log-transformed data				log/log-transformed data
log(uL)	EV	HsT5-RhV1		log(uL)	EV	HsT5-RhV1		log(uL)	EV	HsT5-RhV1
0.79588		1.17609		1		1.53148		1		1.48996
0.49485		0.913814		0.657577		1.37291		0.647817		1.233
0.19382	1.53148	0.716003		0.315155		1.26007		0.295635		1.07188
-0.10721	1.34242	0.322219		-0.0272678		1.08279		-0.0565475		0.780317
-0.40824	1.07918	0.146128		-0.369691	1.617	0.887054		-0.408731	1.63144	0.588832
-0.70927	0.80618	-0.30103		-0.712113	1.30103	0.574031		-0.760913	1.38382	0.212188
-1.0103	0.568202	-0.39794		-1.05454	1.02531	0.350248		-1.1131	1.09691	-0.119186
-1.31133	0.255273			-1.39696	0.827369	0.0170333		-1.46528	0.816241	-0.39794
Lin Reg	EV	HsT5-RhV1		Lin Reg	EV	HsT5-Rhv1		Lin Reg	EV	HsT5-RhV1
Best-fit values				Best-fit values				Best-fit values
Slope	0.852	0.9161		Slope	0.7723	0.6247		Slope	0.7759	0.7689
Y-intercept	1.407	0.4661		Y-intercept	1.875	1.008		Y-intercept	1.959	0.7863
log(5)	0.69897	0.69897		log(5)				log(5)
log(x) for log(y) = 5	-0.831021	0.254197		log(x) for log(y) = 5	-1.52276	-0.494685		log(x) for log(y) = 5	-1.62396	-0.113578
x for y=5	0.147563	1.79555		x for y=5	0.030008	0.320121		x for y=5	0.0237706	0.769878
fold restriction	1	12.16		fold restriction	1.00027	10.6707		fold restriction	1	32.39

## Sheet: Fig. 4D F339dup breadth
Summary: fold virus restriction
Human TRIM5:	WT						F339dup
SIVsab	1.32	1.71	1.37104	1.59711	1.16436		18.2	13.86	15.0139	12.1306	8.75641
HIV-1	3.5894	1.15439	1.29619	1.86786	2.59194		10.7763	5.58346	4.92314	7.53802	10.8554
SIVcpz	2.69414	1.99919	2.05556				13.2369	9.4299	10.9053
SIVmac	2.08565	0.99724	1.26893				1.66987	1.18059	1.45116
N-MLV	11.9708	9.56723	12.2455				8.87266	11.3873	12.3897
	for SIVsab fold restriction data, see Fig 3C
2023-10-20
SIVcpz-GFP raw data (%GFP+)					SIVmac-GFP raw data (%GFP+)					HIV1-GFP raw data (%GFP+)
uL virus	Ev	HsT5	F339dup		uL virus	Ev	HsT5	F339dup		uL virus	Ev	HsT5	F339dup
50	97.4*	93.1*	25.3*		50	99.8*	99.6*	99.5*		50	99.8*	99.3*	89.6*
16.6667	87.8*	76.4*	19.7		16.6667	98.1*	96.8*	97.8*		16.6667	99.1*	99*	97*
5.55556	60.8*	43.5	11		5.55556	97.7*	93.7*	96.7*		5.55556	99.5*	97.2*	81.6*
1.85185	34.2	19.2	6.32		1.85185	92.6*	77.5*	82.8*		1.85185	95.5*	84.7*	48.6
0.617284	16.8	7.71	2.62		0.617284	65.4*	39.6	49.9		0.617284	79.7*	57*	24.7
0.205761	7.4	2.87	0.81		0.205761	33.8	16.5	21.7		0.205761	51.2*	26.8	11.6
0.0685871	3.19	1.2	0.34*		0.0685871	11.4	6.68	9.91		0.0685871	26.5	11.2	4.59
0.0228624	0.99	0.44*	0.1*		0.0228624	5.14	2.57	3.96		0.0228624	11.1	5.03	1.99
0.00762079	0.41*	0.091*	0.051*		0.00762079	2	1.12	0.89		0.00762079	5.34	1.91	0.85
0.00254026	0.14*	0.17*	0.035*		0.00254026	0.71	0.36*	0.49*		0.00254026	1.96	0.67	0.26*
0.000846754	0.047*	0.035*	0.018*		0.000846754	0.2*	0.15*	0.24*		0.000846754	1.07	0.25*	0.13*
0.000282251	0.048*	0*	0.018*		0.000282251	0.28*	0.15*	0.09*		0.000282251	0.62	0.2*	0.072*
Log-log-transformed data
uL virus	Ev	HsT5	F339dup		uL virus	Ev	HsT5	F339dup		uL virus	Ev	HsT5	F339dup
1.69897					1.69897					1.69897
1.22185			1.29447		1.22185					1.22185
0.744727		1.63849	1.04139		0.744727					0.744727
0.267606	1.53403	1.2833	0.800717		0.267606					0.267606			1.68664
-0.209515	1.22531	0.887054	0.418301		-0.209515		1.5977	1.6981		-0.209515			1.3927
-0.686636	0.869232	0.457882	-0.091515		-0.686636	1.52892	1.21748	1.33646		-0.686636		1.42813	1.06446
-1.16376	0.503791	0.0791812			-1.16376	1.0569	0.824776	0.996074		-1.16376	1.42325	1.04922	0.661813
-1.64088	-0.00436481				-1.64088	0.710963	0.409933	0.597695		-1.64088	1.04532	0.701568	0.298853
					-2.118	0.30103	0.049218	-0.05061		-2.118	0.727541	0.281033	-0.0705811
					-2.59512	-0.148742				-2.59512	0.292256	-0.173925
										-3.07224	0.0293838
										-3.54936	-0.207608
Linear regression
	Ev	HsT5	F339dup			Ev	HsT5	F339dup			Ev	HsT5	F339dup
Best-fit values					Best-fit values					Best-fit values
Slope	0.7961	0.8266	0.7116		Slope	0.8617	0.8183	0.8879		Slope	0.6969	0.8326	0.7468
Y-intercept	1.372	1.042	0.5023		Y-intercept	2.104	1.772	1.949		Y-intercept	2.194	2.023	1.53
log5	0.69897	0.69897	0.69897		log5	0.69897	0.69897	0.69897		log5	0.69897	0.69897	0.69897
logx	-0.845409	-0.414989	0.276377		logx	-1.63053	-1.31129	-1.40785		logx	-2.14526	-1.59024	-1.11279
x	0.142755	0.384601	1.88963		x	0.0234136	0.0488324	0.0390976		x	0.00715719	0.02569	0.077128
fold restriction	1	2.69414	13.2369		fold restriction	1	2.08565	1.66987		fold restriction	1	3.5894	10.7763
2023-11-03
SIVcpz-GFP raw data (%GFP+)								SIVmac-GFP raw data (%GFP+)								HIV1-GFP raw data (%GFP+)								NMLV-GFP raw data (%GFP+)								NMLV-GFP raw data (%GFP+)
uL virus	Ev		Hs		F339dup			uL virus	Ev		Hs		14			uL virus	EV		Hs		F339dup			uL virus	Ev		Hs		F339dup			uL virus	Ev		Hs		F339dup
16.6667	67.2*	64.6*	50.6*	52*	10.6	10.9		16.6667	99.4*	99.5*	99.2*	99*	98.7*	98.4*		16.6667		99.6*	98.4*	98.4*	73.8*	76.6*		16.6667	75.4*	74.3*	8.78	8.39	9.32	7.53		16.6667	72.4*	75.5*	8.24	8.79	10.5	10.9
5.55556	31	29.7	19.4	19.9	4.24	4.23		5.55556	93.2*	94.8*	89.7*	88*	84.8*	90.3*		5.55556	92.7*	91.9*	86.6*	83.9*	45.3	43.4		5.55556	35.5	34.9	3.59	2.73	3.91	2.48		5.55556	29	32	2.32	3.13	3.97	3.84
1.85185	16.3	13.1	8.19	7.81	2.06	1.96		1.85185	70.4*	69.8*	61.6*	58.5*	55.5*	57.5*		1.85185	67.9*	69.2*	58.2*	59.7*	25.9	22.9		1.85185	12.2	11.9	1.08	0.73	0.76	1.11		1.85185	9.29	10.3	1.04	0.95	1.37	1.34
0.617284	6.06	6.18	2.46	2.79	0.9	0.75		0.617284	36.4	35.6	32.1	27.7	26.7	27.9		0.617284	35.9	37	27.8	30.2	8.9	9.62		0.617284	3.98	4.14	0.4*	0.33*	0.32*	0.24*		0.617284	3.51	3.43	0.37*	0.3*	0.45*	0.39*
0.205761	2.34	1.92	0.96	1.01	0.29*	0.25*		0.205761	17.4	16.8	13.5	11.7	10.1	11.9		0.205761	13.6	16.1	10.8	12.4	3.22	3.91		0.205761	1.29	0.91	0.13*	0.099*	0.15*	0.044*		0.205761	1.37	1.48	0.15*	0.34*	0.16*	0.21*
0.0685871	0.77	0.61	0.32*	0.3*	0.09*	0.045*		0.0685871	6.79	5.96	5.36	4.87	4.79	4.81		0.0685871	5.41	6.13	4.17	4.27	1.36	1.62		0.0685871	0.62	0.49	0.044*	0.098*	0.068*	0.055*		0.0685871	0.56	0.56	0.18*	0.14*	0.11*	0.12*
0.0228624	0.38*	0.14*	0.13*	0.12*	0.023*	0.023*		0.0228624	2.67	2.58	2.94	2.33	2.11	2.02		0.0228624	2.45	2.38	1.88	1.97	0.73	0.75		0.0228624	0.21*	0.3*	0.13*	0.097*	0.077*	0.11*		0.0228624	0.39*	0.28*	0.084*	0.074*	0.076*	0.043*
0.00762079	0.11*	0.091*	0.097*	0.055*	0.022*	0.045*		0.00762079	1.34	1.47	1.06	1.23	1.03	1.35		0.00762079	0.68	0.89	0.75	0.67	0.25*	0.23*		0.00762079	0.14*	0.2*	0.086*	0.18*	0.14*	0.2*		0.00762079	0.16*	0.14*	0.031*	0.11*	0.054*	0.13*
Log-log-transformed data
uL virus	Ev		Hs		F339dup			uL virus	Ev		Hs		14			uL virus	EV		Hs		F339dup			uL virus	Ev		Hs		F339dup			uL virus	Ev		Hs		F339dup
1.22185					1.02531	1.03743		1.22185								1.22185								1.22185			0.943495	0.923762	0.969416	0.876795		1.22185			0.915927	0.943989	1.02119	1.03743
0.744727	1.49136	1.47276	1.2878	1.29885	0.627366	0.62634		0.744727								0.744727					1.6561	1.63749		0.744727	1.55023	1.54283	0.555094	0.436163	0.592177	0.394452		0.744727	1.4624	1.50515	0.365488	0.495544	0.598791	0.584331
0.267606	1.21219	1.11727	0.913284	0.892651	0.313867	0.292256		0.267606								0.267606					1.4133	1.35984		0.267606	1.08636	1.07555	0.0334238	-0.136677	-0.119186	0.045323		0.267606	0.968016	1.01284	0.0170333	-0.0222764	0.136721	0.127105
-0.209515	0.782473	0.790988	0.390935	0.445604	-0.0457575	-0.124939		-0.209515	1.5611	1.55145	1.50651	1.44248	1.42651	1.4456		-0.209515	1.55509	1.5682	1.44404	1.48001	0.94939	0.983175		-0.209515	0.599883	0.617						-0.209515	0.545307	0.535294
-0.686636	0.369216	0.283301	-0.0177288	0.00432137				-0.686636	1.24055	1.22531	1.13033	1.06819	1.00432	1.07555		-0.686636	1.13354	1.20683	1.03342	1.09342	0.507856	0.592177		-0.686636	0.11059	-0.0409586						-0.686636	0.136721	0.170262
-1.16376	-0.113509	-0.21467						-1.16376	0.83187	0.775246	0.729165	0.687529	0.680336	0.682145		-1.16376	0.733197	0.78746	0.620136	0.630428	0.133539	0.209515		-1.16376	-0.207608	-0.309804						-1.16376	-0.251812	-0.251812
								-1.64088	0.426511	0.41162	0.468347	0.367356	0.324282	0.305351		-1.64088	0.389166	0.376577	0.274158	0.294466	-0.136677	-0.124939
								-2.118	0.127105	0.167317	0.0253059	0.0899051	0.0128372	0.130334		-2.118	-0.167491	-0.05061	-0.124939	-0.173925
Linear regression
	Ev	Hs	F339dup						Ev	Hs	14						EV	Hs	F339dup						Ev	Hs	F339dup						Ev	Hs	F339dup
Best-fit values								Best-fit values								Best-fit values								Best-fit values								Best-fit values
Slope	0.8658	0.919	0.77					Slope	0.7612	0.7367	0.7239					Slope	0.8653	0.8388	0.7754					Slope	0.976	1.032	1.006					Slope	0.9029	0.9773	0.9404
Y-intercept	0.9005	0.6253	0.07922					Y-intercept	1.718	1.609	1.551					Y-intercept	1.76	1.633	1.113					Y-intercept	0.8069	-0.3097	-0.2894					Y-intercept	0.7724	-0.2752	-0.1161
log5	0.69897	0.69897	0.69897					log5	0.69897	0.69897	0.69897					log5	0.69897	0.69897	0.69897					log5	0.69897	0.69897	0.69897					log5	0.69897	0.69897	0.69897
logx	-0.232767	0.0801632	0.80487					logx	-1.33872	-1.23528	-1.177					logx	-1.2262	-1.11353	-0.533957					logx	-0.110584	0.977393	0.982475					logx	-0.0813268	0.996797	0.866727
x	0.585103	1.20272	6.38073					x	0.0458442	0.0581729	0.0665274					x	0.059402	0.0769961	0.292444					x	0.775204	9.49278	9.60451					x	0.829226	9.92653	7.35744
fold restriction	1	2.05556	10.9053					fold restriction	1	1.26893	1.45116					fold restriction	1	1.29619	4.92314					fold restriction	1	12.2455	12.3897					fold restriction	1	11.9708	8.87266
2023-10-30
SIVcpz-GFP raw data (%GFP+)								SIVmac-GFP raw data (%GFP+)								HIV1-GFP raw data (%GFP+)								NMLV-GFP raw data (%GFP+)
uL virus	EV		HsT5		F339dup			uL virus	EV		HsT5		F339dup			uL virus	EV		HsT5		F339dup			uL virus	EV		HsT5		F339dup
16.6667	49.1	45.8	35.4	34.2	8.06	8.81		16.6667	95.6*	94.4*	85*	22.5*	16.7*	16.5*		16.6667	91.4*	91.9*	85*	86.9*	46.6*	48.4*		16.6667	95.6*	94.4*	23.9*	22.5*	16.7*	16.5*
5.55556	24.1	24.7	15.5	14.5	3.65	3.1		5.55556	86.2*	87.2*	15.2*	64*	14.3*	11.1*		5.55556	72.9*	77.4*	68.2*	68.8*	30.5*	29.1*		5.55556	86.2*	87*	15.2	14.5	14.3	11.1
1.85185	9.56	9.34	5.37	5.28	1.53	1.2		1.85185	45.9	50.7	6.41	6.32	7.37	25		1.85185	45.6*	50*	43.1*	42.7*	15.1	15.7		1.85185	45.9	50.7	6.41	6.32	7.37	4.65
0.617284	3.54	4.1	1.48	1.77	0.51	0.47		0.617284	17.2	18.2	1.87	2.37	2.12	9.8		0.617284	22.2	32.4	21.5	18.9	6.17	5.45		0.617284	17.2	18.2	1.8	2.37	2.12	1.33
0.205761	1.39	1.41	0.81	0.51	0.24*	0.13*		0.205761	6.46	6.29	0.68	0.89	0.7	0.51		0.205761	8.94	13.4	9.66	8.57	2.26	2.31		0.205761	6.46	6.29	0.68	0.89	0.7	0.51
0.0685871	0.61	0.42	0.26*	0.34*	0.056*	0.033*		0.0685871	2.09	1.6	1.5	0.32	0.19	0.23		0.0685871	3.59	4.72	4.06	3.49	0.87	0.72		0.0685871	2.09	2.16	0.38*	0.32*	0.19*	0.23*
0.0228624	0.35*	0.24*	0.22*	0.088*	0.033*	0.033*		0.0228624	0.8	0.84	0.5	0.13	0.15	0.37		0.0228624	1.09	1.49	1.25	1.27	0.31*	0.39*		0.0228624	0.71	0.84	0.15*	0.13*	0.15*	0.076*
0.00762079	0.057*	0.034*	0.088*	0.033*	0.022*	0.044*		0.00762079	0.43*	0.33*	0.25*	0.16*	0.26*	0.133*		0.00762079	0.45	0.55	0.41*	0.21*	0.1*	0.13*		0.00762079	0.43*	0.33*	0.055*	0.022*	0.032*	0.13*
Log-log-transformed data
uL virus	EV		HsT5		F339dup			uL virus	EV		HsT5		F339dup			uL virus	EV		HsT5		F339dup			uL virus	EV		HsT5		F339dup
1.22185	1.69108	1.66087	1.549	1.53403	0.906335	0.944976		1.22185								1.22185								1.22185
0.744727	1.38202	1.3927	1.19033	1.16137	0.562293	0.491362		0.744727								0.744727								0.744727			1.18184	1.16137	1.15534	1.04532
0.267606	0.980458	0.970347	0.729974	0.722634	0.184691	0.0791812		0.267606	1.43775	1.42975	1.51055	1.49554	1.45332	1.39794		0.267606					1.17898	1.1959		0.267606	1.66181	1.70501	0.806858	0.800717	0.867467	0.667453
-0.209515	0.549003	0.612784	0.170262	0.247973	-0.29243	-0.327902		-0.209515	0.994757	1.10037	1.06819	1.07555	1.02119	0.991226		-0.209515	1.34635	1.51055	1.33244	1.27646	0.790285	0.736397		-0.209515	1.23553	1.26007	0.255273	0.374748	0.326336	0.123852
-0.686636	0.143015	0.149219	-0.091515	-0.29243				-0.686636	0.603144	0.699838	0.631444	0.676694	0.556303	0.557507		-0.686636	0.951338	1.1271	0.984977	0.932981	0.354108	0.363612		-0.686636	0.810233	0.798651	-0.167491	-0.05061	-0.154902	-0.29243
-1.16376	-0.21467	-0.376751						-1.16376	0.184691	0.20412	0.176091	0.143015	0.139879	0.0934217		-1.16376	0.555094	0.673942	0.608526	0.542825	-0.0604807	-0.142668		-1.16376	0.320146	0.334454
								-1.64088	-0.09691	-0.346787	-0.30103	-0.327902	-0.309804	-0.431798		-1.64088	0.0374265	0.173186	0.09691	0.103804				-1.64088	-0.148742	-0.0757207
Linear regression																-2.118	-0.346787	-0.259637
	EV	HsT5	F339dup						EV	HsT5	F339dup						EV	HsT5	F339dup						EV	HsT5	F339dup
Best-fit values								Best-fit values								Best-fit values								Best-fit values
Slope	0.837	0.9293	0.8598					Slope	0.8728	0.9531	0.9395					Slope	0.9216	0.8374	0.8953					Slope	0.9456	0.9077	0.9462
Y-intercept	0.7207	0.4435	-0.1166					Y-intercept	1.22	1.269	1.192					Y-intercept	1.649	1.51	0.9532					Y-intercept	1.439	0.519	0.4398
log5	0.69897	0.69897	0.69897					log5	0.69897	0.69897	0.69897					log5	0.69897	0.69897	0.69897					log5	0.69897	0.69897	0.69897
logx	-0.0259618	0.274906	0.948558					logx	-0.596964	-0.59808	-0.524779					logx	-1.03085	-0.96851	-0.283961					logx	-0.782604	0.19827	0.273906
x	0.941973	1.88324	8.88296					x	0.252951	0.252302	0.29869					x	0.0931433	0.10752	0.520043					x	0.164967	1.57859	1.87891
fold restriction	1	1.99925	9.43017					fold restriction	1	0.997433	1.18082					fold restriction	1	1.15435	5.58326					fold restriction	1	9.56916	11.3896
2024-04-12								2024-04-19
HIV1-GFP raw data (%GFP+)								HIV1-GFP raw data (%GFP+)
ul virus	Ev	Ev	Hs	Hs	F339dup	F339dup		uL virus	Ev	Hs	F339dup
6.25	96.6*	98.6*	96.8*	97.2*	91.9*	83.2*		6.25	98.3*	98.1*	82.9*
2.08333	97.4*	98.6*	97.6*	97.2*	80.9*	62.1*		2.08333	98.6*	93.95*	62.9*
0.694444	96.6*	96.8*	90*	84.4*	43.5	40.5		0.694444	93.35*	80.45*	38.1
0.231481	83.7*	88.7*	75.3*	66.6*	25.5	23.1		0.231481	76.2*	51.15*	20.7
0.0771605	56.3*	59.8*	44	45.1	13	12.3		0.0771605	45.65	29.95	8.89
0.0257202	32.1	36.2	25.7	25.2	7.33	6.14		0.0257202	24.1	12.45	3.67
0.00857339	12.8	16.3	9.05	10.4	3.14	3.49		0.00857339	10.45	4.75	1.42
0.0028578	4.82	6.49	2.91	2.89	1.35	1.45		0.0028578	3.43	1.39	0.51
Log-log-transformed data								Log-log-transformed data
ul virus	Ev	Ev	Hs	Hs	F339dup	F339dup		uL virus	Ev	Hs	F339dup
0.79588								0.79588
0.318759								0.318759
-0.158362					1.63849	1.60746		-0.158362			1.58092
-0.635484					1.40654	1.36361		-0.635484			1.31597
-1.11261			1.64345	1.65418	1.11394	1.08991		-1.11261	1.65944	1.4764	0.948902
-1.58973	1.50651	1.55871	1.40993	1.4014	0.865104	0.788168		-1.58973	1.38202	1.09517	0.564666
-2.06685	1.10721	1.21219	0.956649	1.01703	0.49693	0.542825		-2.06685	1.01912	0.676694	0.152288
-2.54397	0.683047	0.812245	0.463893	0.460898	0.130334	0.161368		-2.54397	0.535294	0.143015	-0.29243
Linear regression								Linear regression
	Ev	Hs	F339dup						Ev	Hs	F339dup
Best-fit values								Best-fit values
Slope	0.8226	0.8338	0.6142					Slope	0.7829	0.9261	0.793
Y-intercept	2.847	2.65	1.764					Y-intercept	2.58	2.541	1.783
log5	0.69897	0.69897	0.69897					log5	0.69897	0.69897	0.69897
logx	-2.61127	-2.33993	-1.73401					logx	-2.40264	-1.98902	-1.367
x	0.00244755	0.00457166	0.0184497					x	0.00395691	0.0102561	0.0429538
fold restriction	1	1.86786	7.53802					fold restriction	1	2.59194	10.8554

## Sheet: Fig. 4E F339dup variants
Summary (fold SIVsab restriction)
Human TRIM5:	WT	F339dup	F339dup->Y	F339dup->L	F339dup->S	F339dup->D	F339dup->R
11/17/23	2.47607		33.7488	2.41672		2.59244	1.89609
11/20/23	1.86267		31.9684	1.97026		1.56977	2.03761
12/04/23	0.843519		13.7258	1.17762	1.34597	0.90063	1.00618
12/11/23	1.51922	9.73105	24.8616	1.15802	1.51896	1.23821	1.09919
12/14/23	2.06493				2.1114
JT 8/25/23		18.2
IR 8/28/23		13.86
IR 9/5/23		15.0139
IR/HK 9/18/23		12.1306
IR 9/22/23		8.75641
		for F339dup source data, see Fig 3C
11/17/23
Raw data
uL of virus	Ev		Hs		F339dup->Y		F339dup->D		F339dup->R		F339dup->L
6.25	98.4*	98.7*	96.8*	97.6*	43.2	41.4	96.7*	97.1*	98.1*	97.4*	96.7*	96.8*
2.08333	97.8*	96.5*	85.8*	87*	19	18.7	87.5*	86.8*	91.2*	90.2*	89.8*	86.1*
0.694444	83.6*	84.6*	61.1*	61.4*	8.97	9.7	63.7*	60.4*	68.2*	63.9*	64.4*	57.4*
0.231481	54.6*	53.7*	32.8	30.6	4.06	3.9	31.7	30.7	39.1	34	32.4	31.6
0.0771605	26.2	25.5	12.4	13.9	2.25	1.79	12.7	14	17	15.3	12.3	13.6
0.0257202	9.07	10.4	5.15	4.98	0.57	0.59	3.71	4.97	5.49	5.76	4.75	5.42
0.00857339	4.33	4.13	2.06	1.94	0.12*	0.28*	1.86	2.17	2.54	2.85	1.53	2.2
0.0028578	1.78	2.28	0.94	0.83	0.13*	0.088*	0.88	0.82	1.3	1.08	1.01	1.1
Log-log-transformed data
uL of virus	Ev		Hs		F339dup->Y		F339dup->D		F339dup->R		F339dup->L
0.79588					1.63548	1.617
0.318759					1.27875	1.27184
-0.158362					0.952792	0.986772
-0.635484			1.51587	1.48572	0.608526	0.591065	1.50106	1.48714	1.59218	1.53148	1.51055	1.49969
-1.11261	1.4183	1.40654	1.09342	1.14301	0.352183	0.252853	1.1038	1.14613	1.23045	1.18469	1.08991	1.13354
-1.58973	0.957607	1.01703	0.711807	0.697229	-0.244125	-0.229148	0.569374	0.696356	0.739572	0.760422	0.676694	0.733999
-2.06685	0.636488	0.61595	0.313867	0.287802			0.269513	0.33646	0.404834	0.454845	0.184691	0.342423
-2.54397	0.25042	0.357935	-0.0268721	-0.0809219			-0.0555173	-0.0861861	0.113943	0.0334238	0.00432137	0.0413927
Linear regression
	Ev	Hs	F339dup->Y	F339dup->D	F339dup->R	F339dup->L
Best-fit values
Slope	0.7725	0.823	0.7547	0.8283	0.7868	0.7991
Y-intercept	2.245	2.022	1.056	2.014	2.055	1.992
log5	0.69897	0.69897	0.69897	0.69897	0.69897	0.69897
logx	-2.00133	-1.60757	-0.473075	-1.58763	-1.72347	-1.61811
x	0.00996935	0.0246848	0.336453	0.0258449	0.0189028	0.0240931
fold restriction	1	2.47607	33.7488	2.59244	1.89609	2.41672
11/20/23
Raw data
uL of virus	Ev		Hs		F339dup->Y		F339dup->D		F339dup->R		F339dup->L
6.25	96.9*	98.5*	94.4*	94*	32.8	30.3	95.8*	96.2*	0*	95*	92.9*	92.6*
2.08333	89.2*	91.4*	79.1*	77.9*	15.5	15.4	84.3*	87.2*	80.4*	79.5*	74.9*	75.7*
0.694444	70.9*	70.1*	50.4*	50*	6.58	6.58	59.9*	57.3*	52.9*	49.9*	47.6	46.7
0.231481	37.6	40.8	25.5	26.7	2.87	2.77	31.4	30.9	25.1	25.8	25	23.4
0.0771605	16.3	16.4	11.1	12.2	1.3	1.39	14.6	13.3	11.1	10.7	10.3	10
0.0257202	6.58	7.52	4.96	5.06	0.47*	0.58*	5.05	5.06	4.4	3.76	4.17	4.32
0.00857339	2.98	2.98	1.78	1.83	0.15*	0.27*	2.13	2.65	1.85	1.96	1.95	1.97
0.0028578	1.63	1.73	0.79	0.87	0.023*	0.13*	1.17	0.64	0.67	0.81	1.1	0.86
Log-log-transformed data
uL of virus	Ev		Hs		F339dup->Y		F339dup->D		F339dup->R		F339dup->L
0.79588					1.51587	1.48144
0.318759					1.19033	1.18752
-0.158362					0.818226	0.818226					1.67761	1.66932
-0.635484	1.57519	1.61066	1.40654	1.42651	0.457882	0.44248	1.49693	1.48996	1.39967	1.41162	1.39794	1.36922
-1.11261	1.21219	1.21484	1.04532	1.08636	0.113943	0.143015	1.16435	1.12385	1.04532	1.02938	1.01284	1
-1.58973	0.818226	0.876218	0.695482	0.704151			0.703291	0.704151	0.643453	0.575188	0.620136	0.635484
-2.06685	0.474216	0.474216	0.25042	0.262451			0.32838	0.423246	0.267172	0.292256	0.290035	0.294466
-2.54397	0.212188	0.238046	-0.102373	-0.0604807			0.0681859	-0.19382	-0.173925	-0.091515	0.0413927	-0.0655015
Linear regression
	Ev	Hs	F339dup->Y	F339dup->D	F339dup->R	F339dup->L
Best-fit values
Slope	0.7283	0.7976	0.7292	0.8134	0.8036	0.7234
Y-intercept	2.028	1.939	0.9324	2.024	1.917	1.806
log5	0.69897	0.69897	0.69897	0.69897	0.69897	0.69897
logx	-1.82484	-1.5547	-0.320118	-1.629	-1.51572	-1.53032
x	0.0149679	0.0278804	0.4785	0.0234962	0.0304988	0.0294907
fold restriction	1	1.86267	31.9684	1.56977	2.03761	1.97026
12/04/23
Raw data
uL of virus	Ev		Hs		F339dup->Y		F339dup->D		F339dup->R		F339dup->L		F339dup->S
6.25	80.2*	78.6*	84.2*	81.9*	14.3	15.8	81.7*	79.9*	80.1*	79.8*	79*	79.6*	75.8*	76.9*
2.08333	55.2*	55.3*	54.2*	57.6*	6.89	6.87	50.5*	53.4*	50.1*	52*	48.9	49.5	49.1	47
0.694444	24.7	28	28.1	27.4	2.81	2.49	25.9	26.7	23.4	24.6	21.4	21.8	21.2	22.2
0.231481	9.27	10.8	10.7	11.7	1.23	1.08	10.5	10.5	8.96	10.1	7.94	8.09	7.56	8.5
0.0771605	3.27	4.84	4.48	4.55	0.48*	0.31*	3.98	4.45	3.75	3.99	3.17	3.76	2.59	3.25
0.0257202	1.23	1.29	1.84	1.39	0.14*	0.1*	1.67	1.65	1.37	1.44	1.33	1.18	0.85	1.17
0.00857339	0.47*	0.49*	0.67	0.66	0.057*	0.034*	0.51	0.65	0.49*	0.66*	0.25*	0.43*	0.54	0.29
0.0028578	0.14*	0.18*	0.16*	0.21*	0.078*	0.021*	0.18*	0.14*	0.16*	0.28*	0.15*	0.24*	0.24*	1.72*
Log-log-transformed data
uL of virus	Ev		Hs		F339dup->Y		F339dup->D		F339dup->R		F339dup->L		F339dup->S
0.79588					1.15534	1.19866
0.318759					0.838219	0.836957					1.68931	1.69461	1.69108	1.6721
-0.158362	1.3927	1.44716	1.44871	1.43775	0.448706	0.396199	1.4133	1.42651	1.36922	1.39094	1.33041	1.33846	1.32634	1.34635
-0.635484	0.96708	1.03342	1.02938	1.06819	0.0899051	0.0334238	1.02119	1.02119	0.952308	1.00432	0.899821	0.907949	0.878522	0.929419
-1.11261	0.514548	0.684845	0.651278	0.658011			0.599883	0.64836	0.574031	0.600973	0.501059	0.575188	0.4133	0.511883
-1.58973	0.0899051	0.11059	0.264818	0.143015			0.222716	0.217484	0.136721	0.158362	0.123852	0.071882	-0.0705811	0.0681859
-2.06685			-0.173925	-0.180456			-0.29243	-0.187087					-0.267606	-0.537602
Linear regression
	Ev	Hs	F339dup->Y	F339dup->D	F339dup->R	F339dup->L	F339dup->S
Best-fit values
Slope	0.9137	0.8563	0.7883	0.8636	0.8569	0.8351	0.8908
Y-intercept	1.579	1.587	0.5615	1.57	1.522	1.444	1.442
log5	0.69897	0.69897	0.69897	0.69897	0.69897	0.69897	0.69897
logx	-0.96315	-1.03705	0.174388	-1.0086	-0.960474	-0.892145	-0.834115
x	0.108855	0.0918217	1.49413	0.0980385	0.109528	0.12819	0.146516
fold restriction	1	0.843519	13.7258	0.90063	1.00618	1.17762	1.34597
12/11/23
Raw data
ul of virus	Ev		Hs		F339dup		F339dup->Y		F339dup->D		F339dup->R		F339dup->L		F339dup->S
6.25	96.9*	96.6*	91*	93.6*	40.9	39.1	25.7	26.8	92.3*	94.4*	93.9*	92.8*	93.3*	92*	81.6*	82.6*
2.08333	84.8*	84.7*	71.3*	73.9*	22.8	21.2	12.6	13.1	75.3*	73.4*	77.1*	77.2*	78.9*	77.8*	55.3*	59.4*
0.694444	53.4*	53.9*	42.6	43	11.3	10.6	5.21	5.37	44.7*	52.9*	51.2*	53.2*	53.4*	51.3*	34.5	41.6
0.231481	27.7	26.4	20.5	21.6	5.55	5.32	2.61	2.44	25.2	22.6	26.6	24.7	24.9	23.2	17	21.9
0.0771605	12.2	11.1	8.42	9.25	2.32	2.02	1.25	0.96	9.73	9.92	11	10.8	11.5	10.3	8.89	9.53
0.0257202	5.26	4.74	3.59	3.55	0.82	0.86	0.25	0.29	4.28	3.8	3.88	4.87	4.31	4.24	3.52	4.75
0.00857339	1.96	1.92	1.37	1.35	0.35*	0.36*	0.17*	0.12*	1.47	1.61	1.96	1.79	1.81	1.77	1.23	1.15
0.0028578	0.85	0.88	0.48*	0.62*	0.24*	0.28*	0.11*	0.17*	0.78	0.77	0.82	0.77	0.83	0.65	0.6	0.86
Log-log-transformed data
ul of virus	Ev		Hs		F339dup		F339dup->Y		F339dup->D		F339dup->R		F339dup->L		F339dup->S
0.79588					1.61172	1.59218	1.40993	1.42813
0.318759					1.35793	1.32634	1.10037	1.11727
-0.158362			1.62941	1.63347	1.05308	1.02531	0.716838	0.729974							1.53782	1.61909
-0.635484	1.44248	1.4216	1.31175	1.33445	0.744293	0.725912	0.416641	0.38739	1.4014	1.35411	1.42488	1.3927	1.3962	1.36549	1.23045	1.34044
-1.11261	1.08636	1.04532	0.925312	0.966142	0.365488	0.305351	0.09691	-0.0177288	0.988113	0.996512	1.04139	1.03342	1.0607	1.01284	0.948902	0.979093
-1.58973	0.720986	0.675778	0.555094	0.550228	-0.0861861	-0.0655015	-0.60206	-0.537602	0.631444	0.579784	0.588832	0.687529	0.634477	0.627366	0.546543	0.676694
-2.06685	0.292256	0.283301	0.136721	0.130334					0.167317	0.206826	0.292256	0.252853	0.257679	0.247973	0.0899051	0.0606978
-2.54397	-0.0705811	-0.0555173							-0.107905	-0.113509	-0.0861861	-0.113509	-0.0809219	-0.187087	-0.221849	-0.0655015
Linear regression
	Ev	Hs	F339dup	F339dup->Y	F339dup->D	F339dup->R	F339dup->L	F339dup->S
Best-fit values
Slope	0.7898	0.7894	0.7014	0.8068	0.7927	0.7927	0.7993	0.7541
Y-intercept	1.94	1.796	1.108	0.8408	1.871	1.912	1.904	1.747
log5	0.69897	0.69897	0.69897	0.69897	0.69897	0.69897	0.69897	0.69897
logx	-1.57132	-1.3897	-0.583162	-0.175793	-1.47853	-1.53025	-1.50761	-1.38978
x	0.0268336	0.0407661	0.261119	0.667124	0.0332255	0.029495	0.0310737	0.0407591
fold restriction	1	1.51922	9.73105	24.8616	1.23821	1.09919	1.15802	1.51896
2023-12-14
Raw data
uL of virus	Ev		WT		F339dup->S
6.25	96.9*	96*	92.5*	91.8*	72.1*	79.7*
2.08333	92.1*	91.5*	81.3*	81*	70.4*	67*
0.694444	74.1*	73.5*	50.4	48.7	48.7	43.5
0.231481	43.6	43.3	25.5	32.4	27.9	27.8
0.0771605	21.9	20.5	12.7	13.1	11.1	9.45
0.0257202	8.7	8.31	6.32	5.47	5.74	4.68
0.00857339	3.91	3.66	2.08	1.9	2.24	2.37
0.0028578	1.63	1.65	0.92	0.85	0.76	1.24
Log-log-transformed data
uL of virus	Ev		WT		F339dup->S
0.79588
0.318759
-0.158362			1.70243	1.68753	1.68753	1.63849
-0.635484	1.63949	1.63649	1.40654	1.51055	1.4456	1.44404
-1.11261	1.34044	1.31175	1.1038	1.11727	1.04532	0.975432
-1.58973	0.939519	0.919601	0.800717	0.737987	0.758912	0.670246
-2.06685	0.592177	0.563481	0.318063	0.278754	0.350248	0.374748
-2.54397	0.212188	0.217484	-0.0362122	-0.0705811	-0.119186	0.0934217
Linear regression
	Ev	WT	F339dup->S
Best-fit values
Slope	0.7534	0.7523	0.7139
Y-intercept	2.135	1.896	1.828
log5	0.69897	0.69897	0.69897
logx	-1.90607	-1.59116	-1.5815
x	0.0124146	0.0256354	0.0262122
fold restriction	1	2.06493	2.1114

## Sheet: Fig. S4A HsT5+TF
Summary (fold restriction): Fig S5
SIVsab			HIV-1
HsT5	HsT5+TF		HsT5	HsT5+TF
1.97411	1.18292		2.5011	1.07628
1.23505	2.13623		2.31069	1.2119
1.49049	0.986747		1.97255	0.986745
9/23/22: HIV-1-GFP				9/23/22: SIVsab-GFP
Raw data (% GFP+)				Raw data (% GFP+)
uL virus	EV	HsT5		uL virus		EV	HsT5
6.25	52.6*	21.1		6.25		79*	67*
3.125	24.2	9.94		3.125		53*	43
1.5625	12.1	4.76		1.5625		34	26
0.78125	7.02	2.26		0.78125		22	13
0.390625	3.37	0.63		0.390625		12	7.7
0.195312	1.22	0.39		0.195312		6.4	3.7
0.0976562	0.32	0.26*		0.0976562		3.7	1.7
0.0488281	0.41*	0.17*		0.0488281		1.8	0.8
Log/log-transformed				Log/log-transformed
uL virus	EV	HsT5		uL virus		EV	HsT5
0.79588		1.32428		0.79588
0.49485	1.38382	0.997386		0.49485			1.63347
0.19382	1.08279	0.677607		0.19382		1.53148	1.41497
-0.10721	0.846337	0.354108		-0.10721		1.34242	1.11394
-0.40824	0.52763	-0.200659		-0.40824		1.07918	0.886491
-0.70927	0.0863598	-0.408935		-0.70927		0.80618	0.568202
-1.0103	-0.49485			-1.0103		0.568202	0.230449
-1.31133				-1.31133		0.255273	-0.09691
Linear regression				Linear regression
	EV	HsT5				EV	HsT5
Best-fit values				Best-fit values
Slope	1.206	1.194		Slope		0.852	0.9617
Y-intercept	0.8827	0.4056		Y-intercept		1.407	1.214
log(5)	0.69897	0.69897		log(5)		0.69897	0.69897
log(x)	-0.152347	0.245704		log(x)		-0.831021	-0.535541
x	0.704131	1.76077		x		0.147563	0.291379
fold restriction	1	2.50063		fold restriction		1	1.9746
9/26/22: HIV-1-GFP						9/26/22: SIVsab-GFP
Raw data (% GFP+)						Raw data (% GFP+)
uL virus	EV	HsT5	HsT5+2aa			uL virus	EV	HsT5	HsT5+2aa
16.6667	99.8*	99.2*	98.8*			10	99.6*	99.3*	97*
7.57576	99.3*	95.8*	99.1*			4.54545	96*	95.3*	92*
3.44353	96.4*	84.4*	95.9*			2.06612	83.4*	82.9*	80.7*
1.56524	83.2*	62.6*	86*			0.939144	61.3*	61.5*	69.6*
0.711472	62.9*	41.9	66.3*			0.426883	41.4	38.3	46.4
0.323397	38.7	22.9	40.4			0.194038	20	19	23.8
0.146998	21.8	11.8	23.1			0.0881991	10.6	10.6	10.8
0.0668175	10.4	4.96	10			0.0400905	6.72	5.28	5.7
Log/log-transformed						Log/log-transformed
uL virus	EV	HsT5	HsT5+2aa			uL virus	EV	HsT5	HsT5+2aa
1.22185						1
0.879426						0.657577
0.537003						0.315155
0.194581						-0.027268
-0.147842		1.62221				-0.369691	1.617	1.5832	1.66652
-0.490265	1.58771	1.35984	1.60638			-0.712113	1.30103	1.27875	1.37658
-0.832687	1.33846	1.07188	1.36361			-1.05454	1.02531	1.02531	1.03342
-1.17511	1.01703	0.695482	1			-1.39696	0.827369	0.722634	0.755875
Linear regression						Linear regression
	EV	HsT5	HsT5+2aa				EV	HsT5	HsT5+2aa
Best-fit values						Best-fit values
Slope	0.8333	0.896	0.8854			Slope	0.7723	0.828	0.898
Y-intercept	2.008	1.78	2.061			Y-intercept	1.875	1.884	2.001
log(5)	0.69897	0.69897	0.69897			log(5)	0.69897	0.69897	0.69897
log(x)	-1.5709	-1.20651	-1.53832			log(x)	-1.52276	-1.4312	-1.44992
x	0.0268597	0.0621575	0.028952			x	0.030008	0.0370514	0.0354877
fold restriction	1	2.31415	1.0779			fold restriction	1	1.23472	1.18261
9/30/22: HIV-1-GFP								9/30/22: SIVsab-GFP
Raw data (% GFP+)								Raw data (% GFP+)
uL virus	EV	HsT5	HsT5+2aa		EV	HsT5+2aa		uL virus	EV	HsT5	HsT5+2aa		EV	HsT5+2aa
12.5	99.8*	97.2*	99.3*		99.7*	99*		10		98.5*	98.7*		98*	98.5*
5.55556	0*	89.6*	97*		97.1*	98.5*		4.44444	94*	90*	95.8*		89.9*	94.6*
2.46914	0*	71.7*	90.1*		85.3*	87.7*		1.97531	80.3*	73*	82.5*		78.9*	81.6*
1.09739	71.8*	49.9	64.4*		68.3*	69.4*		0.877915	62.3*	53.4*	58.3*		54.9*	56.8*
0.487731	45.6	29.2	40.4		42.5	43		0.390184	42.8	30.1	30.1		34.4	33.2
0.216769	26.6	17.2	26.9		24.4	23.6		0.173415	24.2	15.6	15.4		18.9	17.5
0.0963418	13.2	7.27	11.1		11.5	10.4		0.0770735	12.5	8.37	7.48		9.79	8.99
0.0428186	6.4	3.56	5.51		5.59	6.04		0.0342549	6.55	5.11	3.41		5.09	5.42
Log/log-transformed								Log/log-transformed
uL virus	EV	HsT5	HsT5+2aa		EV	HsT5+2aa		uL virus	EV	HsT5	HsT5+2aa		EV	HsT5+2aa
1.09691								1
0.744727								0.647817
0.392545								0.295635
0.0403625		1.6981						-0.0565476
-0.31182	1.65896	1.46538	1.60638		1.62839	1.63347		-0.40873	1.63144	1.47857	1.47857		1.53656	1.52114
-0.664003	1.42488	1.23553	1.42975		1.38739	1.37291		-0.760913	1.38382	1.19312	1.18752		1.27646	1.24304
-1.01619	1.12057	0.861534	1.04532		1.0607	1.01703		-1.1131	1.09691	0.922725	0.873902		0.990783	0.95376
-1.36837	0.80618	0.55145	0.741152		0.747412	0.781037		-1.46528	0.816241	0.708421	0.532754		0.706718	0.733999
Linear regression								Linear regression
	EV	HsT5	HsT5+2aa		EV	HsT5+2aa			EV	HsT5	HsT5+2aa		EV	HsT5+2aa
Best-fit values								Best-fit values
Slope	0.8128	0.8226	0.8462		0.8432	0.8272		Slope	0.7759	0.7328	0.8947		0.788	0.7526
Y-intercept	1.936	1.709	1.917		1.914	1.896		Y-intercept	1.959	1.762	1.857		1.866	1.818
log(5)	0.69897	0.69897	0.69897		0.69897	0.69897		log(5)	0.69897	0.69897	0.69897		0.69897	0.69897
log(x)	-1.52194	-1.22785	-1.43941		-1.44097	-1.44709		log(x)	-1.62396	-1.45064	-1.29432		-1.481	-1.48689
x	0.0300652	0.0591765	0.036357		0.0362264	0.0357202		x	0.0237706	0.035429	0.0507783		0.0330368	0.0325923
fold restriction	1	1.96828	1.20927		1	0.986026		fold restriction	1	1.49045	2.13618		1	0.986545

## Sheet: Fig. S4B F339dup adjacent
Summary: SIVsab fold restriction
	WT	F339dup	F339dup2	T338dup2
11/17/23	2.47607		1.98862
11/20/23	1.86267		1.83325
12/04/23	0.843519		0.70504	0.786678
12/11/23	1.51922	9.73105	0.773958	1.07783
12/11/23	1.82006			2.12185
JT 8/25/23		18.2
IR 8/28/23		13.86
IR 9/5/23		15.0139
IR/HK 9/18/23		12.1306
IR 9/22/23		8.75641
		for F339dup raw data, see Fig 3C
11/17/23								11/20/23								12/04/23
Raw data								Raw data								Raw data
uL of virus	Ev		Hs		F339dup2			uL of virus	Ev		Hs		F339dup2			uL of virus	Ev		Hs		F339dup2		T338dup2
6.25	98.4*	98.7*	96.8*	97.6*	96.8*	97.2*		6.25	96.9*	98.5*	94.4*	94*	94.4*	93.1*		6.25	80.2*	78.6*	84.2*	81.9*	86.4*	86*	81.5*	83.1*
2.08333	97.8*	96.5*	85.8*	87*	90.3*	90.3*		2.08333	89.2*	91.4*	79.1*	77.9*	79.8*	80.7*		2.08333	55.2*	55.3*	54.2*	57.6*	58.4*	61.3*	55.6*	56.4*
0.694444	83.6*	84.6*	61.1*	61.4*	65.8*	65.9*		0.694444	70.9*	70.1*	50.4*	50*	51.9*	51.9*		0.694444	24.7	28	28.1	27.4	32.6	31.2	28.7	29.6
0.231481	54.6*	53.7*	32.8	30.6	38.3	36.3		0.231481	37.6	40.8	25.5	26.7	24.6	26.5		0.231481	9.27	10.8	10.7	11.7	12.8	13	12.4	11.7
0.0771605	26.2	25.5	12.4	13.9	16.5	16.7		0.0771605	16.3	16.4	11.1	12.2	10.9	11.2		0.0771605	3.27	4.84	4.48	4.55	5.22	5.26	5.04	4.66
0.0257202	9.07	10.4	5.15	4.98	6.1	5.58		0.0257202	6.58	7.52	4.96	5.06	4.53	4.22		0.0257202	1.23	1.29	1.84	1.39	2	1.83	1.54	1.86
0.00857339	4.33	4.13	2.06	1.94	2.48	2.41		0.00857339	2.98	2.98	1.78	1.83	1.83	2.16		0.00857339	0.47*	0.49*	0.67	0.66	0.49*	0.5*	0.55*	0.47*
0.0028578	1.78	2.28	0.94	0.83	1.06	1.01		0.0028578	1.63	1.73	0.79	0.87	1.17	0.86		0.0028578	0.14*	0.18*	0.16*	0.21*	0.24*	0.19*	0.35*	0.2*
Log-log-transformed data								Log-log-transformed data								Log-log-transformed data
uL of virus	Ev		Hs		F339dup2			uL of virus	Ev		Hs		F339dup2			uL of virus	Ev		Hs		F339dup2		T338dup2
0.79588								0.79588								0.79588
0.318759								0.318759								0.318759
-0.158362								-0.158362								-0.158362	1.3927	1.44716	1.44871	1.43775	1.51322	1.49415	1.45788	1.47129
-0.635484			1.51587	1.48572	1.5832	1.55991		-0.635484	1.57519	1.61066	1.40654	1.42651	1.39094	1.42325		-0.635484	0.96708	1.03342	1.02938	1.06819	1.10721	1.11394	1.09342	1.06819
-1.11261	1.4183	1.40654	1.09342	1.14301	1.21748	1.22272		-1.11261	1.21219	1.21484	1.04532	1.08636	1.03743	1.04922		-1.11261	0.514548	0.684845	0.651278	0.658011	0.717671	0.720986	0.702431	0.668386
-1.58973	0.957607	1.01703	0.711807	0.697229	0.78533	0.746634		-1.58973	0.818226	0.876218	0.695482	0.704151	0.656098	0.625312		-1.58973	0.0899051	0.11059	0.264818	0.143015	0.30103	0.262451	0.187521	0.269513
-2.06685	0.636488	0.61595	0.313867	0.287802	0.394452	0.382017		-2.06685	0.474216	0.474216	0.25042	0.262451	0.262451	0.334454		-2.06685			-0.173925	-0.180456
-2.54397	0.25042	0.357935	-0.0268721	-0.0809219	0.0253059	0.00432137		-2.54397	0.212188	0.238046	-0.102373	-0.0604807	0.0681859	-0.0655015		Linear regression
Linear regression								Linear regression									Ev	Hs	F339dup2	T338dup2
	Ev	Hs	F339dup2						Ev	Hs	F339dup2					Best-fit values
Best-fit values								Best-fit values								Slope	0.9137	0.8563	0.8503	0.8601
Slope	0.7725	0.823	0.8269					Slope	0.7283	0.7976	0.7454					Y-intercept	1.579	1.587	1.647	1.617
Y-intercept	2.245	2.022	2.107					Y-intercept	2.028	1.939	1.863					log5	0.69897	0.69897	0.69897	0.69897
log5	0.69897	0.69897	0.69897					log5	0.69897	0.69897	0.69897					logx	-0.96315	-1.03705	-1.11494	-1.06735
logx	-2.00133	-1.60757	-1.70278					logx	-1.82484	-1.5547	-1.56162					x	0.108855	0.0918217	0.0767475	0.0856342
x	0.00996935	0.0246848	0.0198252					x	0.0149679	0.0278804	0.0274399					fold restriction	1	0.843519	0.70504	0.786678
fold restriction	1	2.47607	1.98862					fold restriction	1	1.86267	1.83325
12/11/23
Raw data
ul of virus	Ev		Hs		F339dup		F339dup2		T338dup2			ul of virus	Ev		Hs		T338dup2
6.25	96.9*	96.6*	91*	93.6*	40.9	39.1	97*	97*	95.1*	95.2*		6.25	99*	98.7*	94.8*	96.1*	94.3*	94.4*
2.08333	84.8*	84.7*	71.3*	73.9*	22.8	21.2	90.8*	88.3*	81.9*	82.4*		2.08333	96.6*	95.4*	85.9*	84.6*	85*	84.1*
0.694444	53.4*	53.9*	42.6	43	11.3	10.6	65.7*	64.8*	53.4*	52.7*		0.694444	81*	79.7*	64.8*	60.3*	59.2*	55.8*
0.231481	27.7	26.4	20.5	21.6	5.55	5.32	32.7	33.7	26.6	29.6		0.231481	47.9	47.6	33.8	31.7	28.9	28.9
0.0771605	12.2	11.1	8.42	9.25	2.32	2.02	14.4	15	11.7	11.7		0.0771605	22.9	24.3	15	13.9	12.2	12.3
0.0257202	5.26	4.74	3.59	3.55	0.82	0.86	6.7	6.47	4.51	5.38		0.0257202	9.57	9.86	5.84	5.8	4.94	4.66
0.00857339	1.96	1.92	1.37	1.35	0.35*	0.36*	2.15	2.55	1.97	1.18		0.00857339	3.36	3.94	2.21	1.84	2.05	2.45
0.0028578	0.85	0.88	0.48*	0.62*	0.24*	0.28*	1.06	0.92	0.75	0.8		0.0028578	1.52	1.39	0.89	1.01	0.83	0.65
Log-log-transformed data
ul of virus	Ev		Hs		F339dup		F339dup2		T338dup2			ul of virus	Ev		Hs		T338dup2
0.79588					1.61172	1.59218						0.79588
0.318759					1.35793	1.32634						0.318759
-0.158362			1.62941	1.63347	1.05308	1.02531						-0.158362
-0.635484	1.44248	1.4216	1.31175	1.33445	0.744293	0.725912	1.51455	1.52763	1.42488	1.47129		-0.635484	1.68034	1.67761	1.52892	1.50106	1.4609	1.4609
-1.11261	1.08636	1.04532	0.925312	0.966142	0.365488	0.305351	1.15836	1.17609	1.06819	1.06819		-1.11261	1.35984	1.38561	1.17609	1.14301	1.08636	1.08991
-1.58973	0.720986	0.675778	0.555094	0.550228	-0.0861861	-0.0655015	0.826075	0.810904	0.654177	0.730782		-1.58973	0.980912	0.993877	0.766413	0.763428	0.693727	0.668386
-2.06685	0.292256	0.283301	0.136721	0.130334			0.332438	0.40654	0.294466	0.071882		-2.06685	0.526339	0.595496	0.344392	0.264818	0.311754	0.389166
-2.54397	-0.0705811	-0.0555173					0.0253059	-0.0362122	-0.124939	-0.09691		-2.54397	0.181844	0.143015	-0.05061	0.00432137	-0.0809219	-0.187087
Linear regression
	Ev	Hs	F339dup	F339dup2	T338dup2								Ev	Hs	T338dup2
Best-fit values												Best-fit values
Slope	0.7898	0.7894	0.7014	0.8071	0.839							Slope	0.8059	0.8239	0.8232
Y-intercept	1.94	1.796	1.108	2.057	1.99							Y-intercept	2.234	2.054	1.998
log5	0.69897	0.69897	0.69897	0.69897	0.69897							log5	0.69897	0.69897	0.69897
logx	-1.57132	-1.3897	-0.583162	-1.6826	-1.53877							logx	-1.90474	-1.64465	-1.57802
x	0.0268336	0.0407661	0.261119	0.020768	0.028922							x	0.0124526	0.0226645	0.0264226
fold restriction	1	1.51922	9.73105	0.773958	1.07783							fold restriction	1	1.82006	2.12185
