# Supplementary material for: Indels allow antiviral proteins to evolve functional novelty inaccessible by missense mutations
Source: Cell Genom. 2025 Mar 25;5(6):100818. doi: 10.1016/j.xgen.2025.100818 (PMC12230231; doi:10.1016/j.xgen.2025.100818)
Supplement: Data S5. Alignment of simian primate TRIM5α nucleotide sequences, related to Figure 5 [file mmc8.zip]

Archive with 1 entries (1 files):
- xgen_00100818_DataS5_SimianPrimateTRIM5alignment.txt
