# Supplementary material for: Indels allow antiviral proteins to evolve functional novelty inaccessible by missense mutations
Source: Cell Genom. 2025 Mar 25;5(6):100818. doi: 10.1016/j.xgen.2025.100818 (PMC12230231; doi:10.1016/j.xgen.2025.100818)
Supplement: Data S7. Source data for natural TRIM5α indels’ effect on antiviral functions, related to Figure 5 [file mmc10.xlsx]

## Sheet: Fig. 5B RhT5∆TF
Summary (fold restriction): Fig 4B
SIVsab			HIV-1
RhT5	RhT5∆TF		RhT5	RhT5∆TF
91.8745	1.53797		48.3869	93.8774
160.54	1.48432		144.3	76.4698
184.03	0.78232		118.689	66.8793
9/23/22: HIV-1-GFP				9/23/22: SIVsab-GFP
Raw data (% GFP+)				Raw data (% GFP+)
uL virus	EV	RhT5		uL virus		EV	RhT5
6.25	52.6*	0.73		6.25		79*	2.2
3.125	24.2	0.24		3.125		53*	1.3
1.5625	12.1	0.14		1.5625		34	0.3
0.78125	7.02	0.16*		0.78125		22	0.3
0.390625	3.37	0.081*		0.390625		12	0.2*
0.195312	1.22	0.058*		0.195312		6.4	0.1*
0.0976562	0.32	0*		0.0976562		3.7	0*
0.0488281	0.41*	0.066*		0.0488281		1.8	0.2*
Log/log-transformed				Log/log-transformed
uL virus	EV	RhT5		uL virus		EV	RhT5
0.79588		-0.136677		0.79588			0.342423
0.49485	1.38382	-0.619789		0.49485			0.113943
0.19382	1.08279	-0.853872		0.19382		1.53148	-0.522879
-0.10721	0.846337			-0.10721		1.34242	-0.522879
-0.40824	0.52763			-0.40824		1.07918
-0.70927	0.0863598			-0.70927		0.80618
-1.0103	-0.49485			-1.0103		0.568202
-1.31133				-1.31133		0.255273
Linear regression				Linear regression
	EV	RhT5				EV	RhT5
Best-fit values				Best-fit values
Slope	1.206	1.191		Slope		0.852	1.074
Y-intercept	0.8827	-1.126		Y-intercept		1.407	-0.5171
log(5)	0.69897	0.69897		log(5)		0.69897	0.69897
log(x)	-0.152347	1.5323		log(x)		-0.831021	1.13228
x	0.704131	34.0644		x		0.147563	13.5607
fold restriction	1	48.3779		fold restriction		1	91.8972
9/26/22: HIV-1-GFP						9/26/22: SIVsab-GFP
Raw data (% GFP+)						Raw data (% GFP+)
uL virus	EV	RhT5	RhT5-2aa			uL virus	EV	RhT5	RhT5-2aa
16.6667	99.8*	20.4	21.5			10	99.6*	10.1	96*
7.57576	99.3*	8.71	10.2			4.54545	96*	4.24	91.2*
3.44353	96.4*	3.53	5.69			2.06612	83.4*	2.33	76.6*
1.56524	83.2*	2.05	3.49			0.939144	61.3*	1.47	47.9
0.711472	62.9*	1.13	2.11			0.426883	41.4	0.89	32.4
0.323397	38.7	0.92	1.1			0.194038	20	0.12*	15.1
0.146998	21.8	0.31	0.76			0.0881991	10.6	0.23*	8.48
0.0668175	10.4	0.056*	0.35			0.0400905	6.72	0.12*	4.3
Log/log-transformed						Log/log-transformed
uL virus	EV	RhT5	RhT5-2aa			uL virus	EV	RhT5	RhT5-2aa
1.22185		1.30963	1.33244			1		1.00432
0.879426		0.940018	1.0086			0.657577		0.627366
0.537003		0.547775	0.755112			0.315155		0.367356
0.194581		0.311754	0.542825			-0.027268		0.167317	1.68034
-0.147842		0.0530784	0.324282			-0.369691	1.617	-0.05061	1.51055
-0.490265	1.58771	-0.0362122	0.0413927			-0.712113	1.30103		1.17898
-0.832687	1.33846	-0.508638	-0.119186			-1.05454	1.02531		0.928396
-1.17511	1.01703		-0.455932			-1.39696	0.827369		0.633468
Linear regression						Linear regression
	EV	RhT5	RhT5-2aa				EV	RhT5	RhT5-2aa
Best-fit values						Best-fit values
Slope	0.8333	0.8242	0.7133			Slope	0.7723	0.7505	0.7815
Y-intercept	2.008	0.2135	0.412			Y-intercept	1.875	0.1866	1.743
log(5)	0.69897	0.69897	0.69897			log(5)	0.69897	0.69897	0.69897
log(x)	-1.5709	0.58902	0.402313			log(x)	-1.52276	0.682705	-1.33593
x	0.0268597	3.88168	2.5253			x	0.030008	4.8162	0.0461391
fold restriction	1	144.517	94.0182			fold restriction	1	160.497	1.53756
9/30/22: HIV-1-GFP									9/30/22: SIVsab-GFP
Raw data (% GFP+)									Raw data (% GFP+)
uL virus	EV	RhT5	RhT5-2aa		EV	RhT5-2aa			uL virus	EV	RhT5	RhT5-2aa		EV	RhT5-2aa
12.5	99.8*	14.5	17.7		99.7*	14.5			10		12.3	99*		98*	99.3*
5.55556	0*	6.82	8.75		97.1*	9.54			4.44444	94*	4.24	96.1*		89.9*	96.8*
2.46914	0*	3.77	4.73		85.3*	4.88			1.97531	80.3*	2.45	85.3*		78.9*	89.1*
1.09739	71.8*	1.8	3.03		68.3*	3.06			0.877915	62.3*	1.08	54.8*		54.9*	63.8*
0.487731	45.6	1.02	2.14		42.5	1.73			0.390184	42.8	0.59	32		34.4	41.2
0.216769	26.6	0.57	0.8		24.4	1.48*			0.173415	24.2	0.075*	17.4		18.9	21.6
0.0963418	13.2	0.24*	0.98*		11.5	0.47			0.0770735	12.5	0.037*	8.95		9.79	12.3
0.0428186	6.4	0.31*	0.46*		5.59	0.34			0.0342549	6.55	0.036*	4.94		5.09	6.06
Log/log-transformed									Log/log-transformed
uL virus	EV	RhT5	RhT5-2aa		EV	RhT5-2aa			uL virus	EV	RhT5	RhT5-2aa		EV	RhT5-2aa
1.09691		1.16137	1.24797			1.16137			1		1.08991
0.744727		0.833784	0.942008			0.979548			0.647817		0.627366
0.392545		0.576341	0.674861			0.68842			0.295635		0.389166
0.0403625		0.255273	0.481443			0.485721			-0.0565476		0.0334238
-0.31182	1.65896	0.00860017	0.330414		1.62839	0.238046			-0.40873	1.63144	-0.229148	1.50515		1.53656	1.6149
-0.664003	1.42488	-0.244125	-0.09691		1.38739				-0.760913	1.38382		1.24055		1.27646	1.33445
-1.01619	1.12057				1.0607	-0.327902			-1.1131	1.09691		0.951823		0.990783	1.08991
-1.36837	0.80618				0.747412	-0.468521			-1.46528	0.816241		0.693727		0.706718	0.782473
Linear regression									Linear regression
	EV	RhT5	RhT5-2aa		EV	RhT5-2aa				EV	RhT5	RhT5-2aa		EV	RhT5-2aa
Best-fit values									Best-fit values
Slope	0.8128	0.797	0.7101		0.8432	0.6869			Slope	0.7759	0.9177	0.7732		0.788	0.7785
Y-intercept	1.936	0.2594	0.4429		1.914	0.4352			Y-intercept	1.959	0.1108	1.822		1.866	1.935
log(5)	0.69897	0.69897	0.69897		0.69897	0.69897			log(5)	0.69897	0.69897	0.69897		0.69897	0.69897
log(x)	-1.52194	0.551531	0.360611		-1.44097	0.384001			log(x)	-1.62396	0.640918	-1.45244		-1.481	-1.58771
x	0.0300652	3.56066	2.29409		0.0362264	2.42103			x	0.0237706	4.37439	0.0352822		0.0330368	0.02584
fold restriction	1	118.432	76.3041		1	66.8306			fold restriction	1	184.025	1.48428		1	0.78216

## Sheet: Fig. 5C SabT5∆20
Summary (fold virus restriction)
	SabT5				SabT5∆20				SIVmac:	SabT5	SabT5∆20
	SIVsab	SIVgri	SIVtan		SIVsab	SIVgri	SIVtan		CL 11/12/23	21.6406	2.36928
2/12/24 - rep1			1.28398				1.48182		2024-01-12	14.6003	1.20037
2/12/24 - rep 2			1.23726				1.31414		2024-01-18	49.8343	1.97457
2024-02-09		2.17466				2.12059			2024-01-26	37.8276	1.10311
2024-02-08		2.34394				2.12263			***for these raw data, please see Fig. 5D tab
2024-01-26	1.50799	1.9252	1.12647		1.22948	1.5303	0.75971
2024-01-16	2.25719				1.91542
2024-01-12	1.44429				1.12569
2/12/24 - rep1: SIVtan								2/12/24 - rep 2: SIVtan
Raw data (% GFP+)								Raw data (% GFP+)
uL virus	Empty Vector		C. Sabeus		C. Sabeus Δ20			uL virus	Empty Vector		C. Sabeus		C. Sabeus Δ20
50	52.9*	57.5*	64*	69*	61.9*	60.5*		50		53.8*	61.7*	64*	52.9*	53.7*
16.6667	56.4*	55.2*	53.4*	52.1*	43	36.2		16.6667	37.9	41.2	36.5	38	30.5	26.6
5.55556	31	30.9	24.8	25.6	19.9	16.4		5.55556	14.2	14.9	12.4	11.8	12.3	9.82
1.85185	7.89	7.78	5.57	4.75	5.24	3.87		1.85185	3.16	4.2	3.14	2.7	3.54	2.1
0.617284	1.63	1.26	1.01	0.87	1.23	1.03		0.617284	0.82	1.22	0.53	0.74	0.82	0.62
0.205761	0.36*	0.33*	0.13*	0.22*	0.22*	0.3*		0.205761	0.3*	0.26*	0.18*	0.081*	0.27*	0.063*
0.0685871	0.085*	0.12*	0.053*	0.032*	0.14*	0.18*		0.0685871	0.17*	0.086*	0.011*	0.042*	0.15*	0.1*
0.0228624	0*	0*	0.011*	0.032*	0.032*	0.032*		0.0228624	0.033*	0.044*	0*	0.021*	0.053*	0.011*
Log/log-transformed								Log/log-transformed
uL virus	Empty Vector		C. Sabeus		C. Sabeus Δ20			uL virus	Empty Vector		C. Sabeus		C. Sabeus Δ20
1.69897								1.69897
1.22185					1.63347	1.55871		1.22185	1.57864	1.6149	1.56229	1.57978	1.4843	1.42488
0.744727	1.49136	1.48996	1.39445	1.40824	1.29885	1.21484		0.744727	1.15229	1.17319	1.09342	1.07188	1.08991	0.992111
0.267606	0.897077	0.89098	0.745855	0.676694	0.719331	0.587711		0.267606	0.499687	0.623249	0.49693	0.431364	0.549003	0.322219
-0.209515	0.212188	0.100371	0.00432137	-0.0604807	0.0899051	0.0128372		-0.209515	-0.0861861	0.0863598	-0.275724	-0.130768	-0.0861861	-0.207608
Linear regression								Linear regression
	Empty Vector	C. Sabeus	C. Sabeus Δ20						Empty Vector	C. Sabeus	C. Sabeus Δ20
Best-fit values								Best-fit values
Slope	1.398	1.498	1.098					Slope	1.13	1.245	1.134
Y-intercept	0.4728	0.294	0.3338					Y-intercept	0.2583	0.09834	0.1222
log(5)	0.69897	0.69897	0.69897					log(5)	0.69897	0.69897	0.69897
log(x)	0.161781	0.27034	0.332577					log(x)	0.389973	0.482434	0.508616
x	1.45138	1.86355	2.15069					x	2.45456	3.03692	3.22564
fold restriction	1	1.28398	1.48182					fold restriction	1	1.23726	1.31414
2/9/2024: SIVgri								2/8/2024: SIVgri
Raw data (% GFP+)								Raw data (% GFP+)
uL virus	Empty Vector		C. Sabeus		C. Sabeus Δ20			uL virus	Empty Vector		C. Sabeus		C. Sabeus Δ20
50				61.8*	70.6*	36*		50	54.1*	55.4*	41*	51.8*	51.6*	43.2*
16.6667	37	45.2	29.4	29.1	29.9	34		16.6667	38.1	42.4	27.2	31.8	30.4	27
5.55556	28.9	24.3	10.2	9.3	8.91	8.89		5.55556	17.3	18.9	10.2	10.7	10.9	11.9
1.85185	8.33	8.3	3.17	3.18	3.05	2.39		1.85185	7.69	6.92	2.66	1.92	2.98	2.7
0.617284	2.31	1.9	0.85	0.68	1.22	0.81		0.617284	2.3	2.88	0.89	0.86	0.93	1.06
0.205761	0.66	0.51	0.23*	0.26*	0.31*	0.32*		0.205761	0.96	0.74	0.25*	0.17*	0.46*	0.33*
0.0685871	0.2*	0.15*	0.1*	0.057*	0.17*	0.069*		0.0685871	0.25*	0.33*	0.18*	0.12*	0.099*	0.14*
0.0228624	0.057*	0.094*	0.034*	0.046*	0.012*	0.035*		0.0228624	0.097*	0.11*	0.044*	0.044*	0.055*	0.086*
Log/log-transformed								Log/log-transformed
uL virus	Empty Vector		C. Sabeus		C. Sabeus Δ20			uL virus	Empty Vector		C. Sabeus		C. Sabeus Δ20
1.69897								1.69897
1.22185	1.5682	1.65514	1.46835	1.46389	1.47567	1.53148		1.22185	1.58092	1.62737	1.43457	1.50243	1.48287	1.43136
0.744727	1.4609	1.38561	1.0086	0.968483	0.949878	0.948902		0.744727	1.23805	1.27646	1.0086	1.02938	1.03743	1.07555
0.267606	0.920645	0.919078	0.501059	0.502427	0.4843	0.378398		0.267606	0.885926	0.840106	0.424882	0.283301	0.474216	0.431364
-0.209515	0.363612	0.278754	-0.0705811	-0.167491	0.0863598	-0.091515		-0.209515	0.361728	0.459392	-0.05061	-0.0655015	-0.0315171	0.0253059
-0.686636	-0.180456	-0.29243						-0.686636	-0.0177288	-0.130768
Linear regression								Linear regression
Best-fit values								Best-fit values
Slope	1.006	1.099	1.056					Slope	0.881	1.099	1.045
Y-intercept	0.5388	0.1532	0.1861					Y-intercept	0.5764	0.1395	0.212
log(5)	0.69897	0.69897	0.69897					log(5)	0.69897	0.69897	0.69897
log(x)	0.159215	0.496606	0.485672					log(x)	0.139126	0.509072	0.466
x	1.44283	3.13766	3.05965					x	1.37761	3.22903	2.92415
fold restriction	1	2.17466	2.12059					fold restriction	1	2.34394	2.12263
2024-01-26
SIVsab								SIVtan								SIVgri
Raw data (% GFP+)
uL virus	Empty Vector		C. Sabeus		C. Sabeus Δ20			uL virus	Empty Vector		C. Sabeus		C. Sabeus Δ20			uL virus	Empty Vector		C. Sabeus		C. Sabeus Δ20
16.6667	99*	98.9*	97*	97.2*	97.3*	97.9*		50	57.8*	62.9*	66.4*	67*	66.4*	66.1*		50	40.7*	43.8*	38.3*	36.9*	37.9*	37.8*
5.55556	98.5*	98.9*	97*	96.9*	97.2*	97.8*		16.6667	46.9	49.9	50.4*	53*	57.6*	56.6*		16.6667	32.4	35.6	22.8	22.8	25.2	25.6
1.85185	88.7*	90.1*	83.9*	83.5*	87.3*	89.9*		5.55556	28.3	31.4	30.4	29	36.6	39.9		5.55556	20.6	19.5	11.7	11.7	13.2	12.9
0.617284	62.1*	63.7*	52.2*	52.7*	57.3*	62.2*		1.85185	10.8	10.5	8.1	9.14	13.9	14.1		1.85185	8.52	8.87	3.93	4.04	4.91	4.72
0.205761	31.4	32.9	24.3	24.7	30.2	33		0.617284	2.81	2.93	1.89	1.85	3.46	3.21		0.617284	2.47	2.18	0.91	1.04	1.36	1.44
0.0685871	12.5	12.2	8.58	8.28	11	11.9		0.205761	0.84	0.62	0.34*	0.49*	1.03	0.76		0.205761	0.76	0.59	0.2*	0.37*	0.19*	0.33*
0.0228624	3.75	4.43	2.46	2.79	3.27	3.54		0.0685871	0.25*	0.4*	0.11*	0.15*	0.21*	0.27*		0.0685871	0.078*	0.24*	0.056*	0.16*	0.12*	0.11*
0.00762079	1.31	1.54	0.85	0.88	0.95	0.87		0.0228624	0.09*	0.034*	0*	0.054*	0.11*	0.09*		0.0228624	0.11*	0.089*	0*	0.018*	0.024*	0.14*
Log/log-transformed
uL virus	Empty Vector		C. Sabeus		C. Sabeus Δ20			uL virus	Empty Vector		C. Sabeus		C. Sabeus Δ20			uL virus	Empty Vector		C. Sabeus		C. Sabeus Δ20
1.22185								1.69897								1.69897
0.744727								1.22185	1.67117	1.6981						1.22185	1.51055	1.55145	1.35793	1.35793	1.4014	1.40824
0.267606								0.744727	1.45179	1.49693	1.48287	1.4624	1.56348	1.60097		0.744727	1.31387	1.29003	1.06819	1.06819	1.12057	1.11059
-0.209515								0.267606	1.03342	1.02119	0.908485	0.960946	1.14301	1.14922		0.267606	0.93044	0.947924	0.594393	0.606381	0.691081	0.673942
-0.686636	1.49693	1.5172	1.38561	1.3927	1.48001	1.51851		-0.209515	0.448706	0.466868	0.276462	0.267172	0.539076	0.506505		-0.209515	0.392697	0.338456	-0.0409586	0.0170333	0.133539	0.158362
-1.16376	1.09691	1.08636	0.933487	0.91803	1.04139	1.07555		-0.686636	-0.0757207	-0.207608			0.0128372	-0.119186		-0.686636	-0.119186	-0.229148
-1.64088	0.574031	0.646404	0.390935	0.445604	0.514548	0.549003		-1.16376								-1.16376
-2.118	0.117271	0.187521	-0.0705811	-0.0555173	-0.0222764	-0.0604807		-1.64088								-1.64088
Linear regression
	Empty Vector	C. Sabeus	C. Sabeus Δ20						Empty Vector	C. Sabeus	C. Sabeus Δ20						Empty Vector	C. Sabeus	C. Sabeus Δ20
Best-fit values								Best-fit values								Best-fit values
Slope	0.9527	1.019	1.079					Slope	0.9786	1.258	1.159					Slope	0.911	0.9594	0.8823
Y-intercept	2.176	2.097	2.275					Y-intercept	0.6386	0.5563	0.7658					Y-intercept	0.5489	0.268	0.3906
log(5)	0.69897	0.69897	0.69897					log(5)	0.69897	0.69897	0.69897					log(5)	0.69897	0.69897	0.69897
log(x)	-1.55036	-1.37196	-1.46064					log(x)	0.0616902	0.11341	-0.0576618					log(x)	0.164731	0.449208	0.349507
x	0.0281603	0.0424656	0.0346227					x	1.15263	1.2984	0.875665					x	1.46127	2.81325	2.23618
fold restriction	1	1.50799	1.22948					fold restriction	1	1.12647	0.75971					fold restriction	1	1.9252	1.5303
1/16/2024: SIVsab								1/12/2024: SIVsab
Raw data (% GFP+)								Raw data (% GFP+)
uL virus	Empty Vector		C. Sabeus		C. Sabeus Δ20			uL virus	Empty Vector		C. Sabeus		C. Sabeus Δ20
16.6667	93.8*	98.1*	97.3*	97.8*	97.5*	97.8*		16.6667	84.8*	87.3*	90.1*	90*	90.3*	88.5*
5.55556	97.3*	99*	96.1*	95.6*	97.4*	96.7*		5.55556	97.8*	97.7*	96.9*	96.8*	96.5*	96.6*
1.85185	90.4*	96.3*	78.5*	82.6*	83.5*	84.3*		1.85185	92.8*	92.1*	85.4*	87.1*	84.6*	84.8*
0.617284	72.5*	81.2*	48.4*	51.2*	56.5*	54.9*		0.617284	67.3*	65.5*	55*	57*	57.1*	55.9*
0.205761	37.9	47.5	22.7	23.5	26.6	26.2		0.205761	35	32.2	24.3	27.6	27.1	26.7
0.0685871	17.1	17.3	9	8.16	9.12	9.61		0.0685871	13	14	10.2	11.1	10.5	9.39
0.0228624	6.21	6.56	3.09	2.86	2.86	3.71		0.0228624	5.01	4.19	3.29	3.58	3.55	15.6
0.00762079	2.35	2.21	1.09	0.91	1.46	1.22		0.00762079	2.24	1.77	1.16	1.39	1.43	1.23
Log/log-transformed								Log/log-transformed
uL virus	Empty Vector		C. Sabeus		C. Sabeus Δ20			uL virus	Empty Vector		C. Sabeus		C. Sabeus Δ20
1.22185								1.22185
0.744727								0.744727
0.267606								0.267606
-0.209515								-0.209515
-0.686636	1.57864	1.67669	1.35603	1.37107	1.42488	1.4183		-0.686636	1.54407	1.50786	1.38561	1.44091	1.43297	1.42651
-1.16376	1.233	1.23805	0.954243	0.91169	0.959995	0.982723		-1.16376	1.11394	1.14613	1.0086	1.04532	1.02119	0.972666
-1.64088	0.793092	0.816904	0.489958	0.456366	0.456366	0.569374		-1.64088	0.699838	0.622214	0.517196	0.553883	0.550228	1.19312
-2.118	0.371068	0.344392	0.0374265	-0.0409586	0.164353	0.0863598		-2.118	0.350248	0.247973	0.064458	0.143015	0.155336	0.0899051
Linear regression								Linear regression
	Empty Vector	C. Sabeus	C. Sabeus Δ20						Empty Vector	C. Sabeus	C. Sabeus Δ20
Best-fit values								Best-fit values
Slope	0.8887	0.9548	0.9111					Slope	0.8697	0.9264	0.8481
Y-intercept	2.253	2.031	2.035					Y-intercept	2.124	2.069	2.045
log(5)	0.69897	0.69897	0.69897					log(5)	0.69897	0.69897	0.69897
log(x)	-1.74866	-1.39509	-1.46639					log(x)	-1.63853	-1.47888	-1.58711
x	0.0178379	0.0402635	0.0341671					x	0.0229863	0.033199	0.0258754
fold restriction	1	2.25719	1.91542					fold restriction	1	1.44429	1.12569

## Sheet: Fig. 5D Graft SabT5+20
Collated SIVmac fold restriction
	SabT5	SabT5∆20	HsT5	HsT5+20	RhT5	RhT5+20
2022-09-23			1.25051		2.62481
2022-09-26			1.30885		3.37639
2022-09-30			1.54443		4.82167
CL 11/12/23	21.6406	2.36928		18.3324		110.208
2024-01-12	14.6003	1.20037		7.38781		73.7783
2024-01-18	49.8343	1.97457		17.9089		212.25
2024-01-26	37.8276	1.10311		22.0321		132.545
9/23/2022: SIVmac-GFP					9/26/2022: SIVmac-GFP					9/30/2022: SIVmac-GFP
% GFP					% GFP					% GFP
uL virus	EV	HsT5	RhT5		uL virus	EV	HsT5	RhT5		uL virus	EV	HsT5	RhT5
6.25	67*	55.2*	35.2		10	99.6*	99.1*	90*		6.25		98*	85.3*
3.125	41.6	33.1	18.4		4.54545	96.7*	94.6*	72.8*		2.77778	91.7*	85.8*	63.2*
1.5625	23.9	18.7	9.08		2.06612	87.5*	81.8*	51.7*		1.23457	77.4*	69.6*	40
0.78125	12.8	10.5	6.09		0.939144	62.4*	55.1*	28.7		0.548697	57.3*	46.1	21.7
0.390625	6.32	6.57	3.42		0.426883	43.3	35.7	16.2		0.243865	36.5	27	12.2
0.195312	4.02	2.86	1.39		0.194038	25.3	18.6	7.23		0.108385	16.6	14.6	6.08
0.0976562	2.18	1.26	0.64		0.0881991	13.1	9.98	4.01		0.0481709	10.1	6.78	2.45
0.0488281	0.94	1.05	0.48		0.0400905	5.04	4.11	1.94		0.0214093	5.12	3.44	1.21
log-log transformed					log-log transformed					log-log transformed
uL virus	EV	HsT5	RhT5		uL virus	EV	HsT5	RhT5		uL virus	EV	HsT5	RhT5
0.79588			1.54654		1					0.79588
0.49485	1.61909	1.51983	1.26482		0.657577					0.443697
0.19382	1.3784	1.27184	0.958086		0.315155					0.091515			1.60206
-0.10721	1.10721	1.02119	0.784617		-0.027268			1.45788		-0.260668		1.6637	1.33646
-0.40824	0.800717	0.817565	0.534026		-0.369691	1.63649	1.55267	1.20952		-0.61285	1.56229	1.43136	1.08636
-0.70927	0.604226	0.456366	0.143015		-0.712113	1.40312	1.26951	0.859138		-0.965033	1.22011	1.16435	0.783904
-1.0103	0.338456	0.100371	-0.19382		-1.05454	1.11727	0.999131	0.603144		-1.31722	1.00432	0.83123	0.389166
-1.31133	-0.0268721	0.0211893	-0.318759		-1.39696	0.702431	0.613842	0.287802		-1.6694	0.70927	0.536558	0.0827854
Linear regression					Linear regression					Linear regression
	EV	HsT5	RhT5			EV	HsT5	RhT5			EV	HsT5	RhT5
Best-fit values					Best-fit values					Best-fit values
Slope	0.8923	0.8784	0.9114		Slope	0.9018	0.9015	0.8605		Slope	0.7879	0.8105	0.8714
Y-intercept	1.196	1.103	0.8247		Y-intercept	2.011	1.905	1.496		Y-intercept	2.023	1.908	1.568
log(5)	0.69897	0.69897	0.69897		log(5)	0.69897	0.69897	0.69897		log(5)	0.69897	0.69897	0.69897
log(x)	-0.557021	-0.459961	-0.137953		log(x)	-1.4549	-1.3378	-0.926241		log(x)	-1.68045	-1.49171	-0.99728
x	0.277318	0.346768	0.727859		x	0.0350832	0.0459406	0.118511		x	0.0208711	0.0322323	0.100628
fold restriction	1	1.25043	2.62463		fold restriction	1	1.30948	3.37801		fold restriction	1	1.54435	4.82141
CL 11/12/23: SIVmac-GFP							1/12/24: SIVmac-GFP
% GFP							% GFP
uL virus	Ev	Sab	Sabdel20	Human+20	Rh+20		uL virus	Empty Vector		C. Sabeus		C. Sabeus Δ20		HsT5 + Sab20aa		RhT5 + Sab20aa
50	99.8*	46.4	99.9*	34	14.4			Empty Vector	89.3	Empty Vector	89.3	Empty Vector	89.3	Empty Vector	89.3	Empty Vector	89.3
16.6667	98.9*	21.8	90.1*	20.6	5.25		16.6667		83.6*	55.8*	48.7*	78.5*	84.3*	68.4*	74.9*	42.1	37.5
5.55556	80.1*	11.6	44.7	8.61	1.4		5.55556	89.3*	95.6*	27.2	30.7	93.7*	91*	42.5	47	11.7	10.7
1.85185	37	2.62	17	4.11	0.62		1.85185	88.7*	88.5*	12.7	13.9	82.3*	78.5*	19.1	21.8	2.72	2.49
0.617284	15.8	0.97	6.7	1.34	0.48*		0.617284	56.1*	56.2*	5.58	6.24	44.1	44.6	9.32	10.2	0.84	1.2
0.205761	6.43	0.46*	3.43	0.79	0.065*		0.205761	28.3	24.2	2.29	2.36	18.2	19.4	3.78	3.91	0.38*	0.35*
0.0685871	3.04	0.21*	1.35	0.4*	0.057*		0.0685871	9.48	9.04	1.06	0.78	6.64	6.98	1.65	1.81	0.3*	0.35*
0.0228624	0.88	0.14*	0.47*	0.29*	0.11*		0.0228624	2.87	2.97	0.37*	0.31*	2.93	2.63	0.44*	0.45*	0.11*	0.14*
log-log transformed							0.00762079	1.03	1.07	0.25*	0.25*	1.09	1.15	0.16*	0.33*	0.083*	0.11*
uL virus	Ev	Sab	Sabdel20	Human+20	Rh+20		log-log transformed
1.69897		1.66652		1.53148	1.15836		uL virus	Empty Vector		C. Sabeus		C. Sabeus Δ20		HsT5 + Sab20aa		RhT5 + Sab20aa
1.22185		1.33846		1.31387	0.720159			Empty Vector	89.3	Empty Vector	89.3	Empty Vector	89.3	Empty Vector	89.3	Empty Vector	89.3
0.744727		1.06446	1.65031	0.935003	0.146128		1.22185									1.62428	1.57403
0.267606	1.5682	0.418301	1.23045	0.613842	-0.207608		0.744727			1.43457	1.48714			1.62839	1.6721	1.06819	1.02938
-0.209515	1.19866	-0.0132283	0.826075	0.127105			0.267606			1.1038	1.14301			1.28103	1.33846	0.434569	0.396199
-0.686636	0.808211		0.535294	-0.102373			-0.209515			0.746634	0.795185	1.64444	1.64933	0.969416	1.0086	-0.0757207	0.0791812
-1.16376	0.482874		0.130334				-0.686636	1.45179	1.38382	0.359835	0.372912	1.26007	1.2878	0.577492	0.592177
-1.64088	-0.0555173						-1.16376	0.976808	0.956168	0.0253059	-0.107905	0.822168	0.843855	0.217484	0.257679
Linear regression							-1.64088	0.457882	0.472756			0.466868	0.419956
	Ev	Sab	Sabdel20	Human+20	Rh+20		-2.118	0.0128372	0.0293838			0.0374265	0.0606978
Best-fit values							Linear regression
Slope	0.8307	0.897	0.7828	0.7216	0.9792			Empty Vector		C. Sabeus		C. Sabeus Δ20		HsT5 + Sab20aa		RhT5 + Sab20aa
Y-intercept	1.371	0.2269	1.039	0.3712	-0.5086		Best-fit values
log(5)	0.69897	0.69897	0.69897	0.69897	0.69897		Slope	0.9832		0.7883		0.8438		0.7441		1.137
log(x)	-0.808992	0.526276	-0.434377	0.454227	1.23322		Y-intercept	2.096		0.9012		1.831		1.11		0.1907
x	0.155241	3.35951	0.36781	2.84595	17.1089		log(5)	0.69897		0.69897		0.69897		0.69897		0.69897
fold restriction	1	21.6406	2.36928	18.3324	110.208		log(x)	-1.4209		-0.256539		-1.34159		-0.552385		0.447027
							x	0.0379401		0.553937		0.0455422		0.280294		2.79916
							fold restriction	1		14.6003		1.20037		7.38781		73.7783
1/18/24: SIVmac-GFP												1/26/24: SIVmac-GFP
% GFP+												% GFP+
uL virus	Empty Vector		C. Sabeus		C. Sabeus Δ20		HsT5 + Sab20aa		RhT5 + Sab20aa			uL virus	Empty Vector		C. Sabeus		C. Sabeus Δ20		HsT5 + Sab20aa		RhT5 + Sab20aa
16.6667	98.8*	99.1*	26.5	26.3	97.7*	96.9*	37.7*	38.7*	11.9	8.87		16.6667	99*	98.9*	97*	97.2*	97.3*	97.9*	97.9*	97.9*	13.7	14.3
5.55556	95.2*	96.8*	11.1	12.8	92.9*	90.8*	25.2	23.6				5.55556	98.5*	98.9*	97*	96.9*	97.2*	97.8*	96.6*	97*	2.53	2.68
1.85185	75.5*	82.7*	4.14	4.86	59.1*	60.7*	9.77	11.6	0.69	0.65		1.85185	88.7*	90.1*	83.9*	83.5*	87.3*	89.9*	84.9*	84.1*	0.56*	0.37*
0.617284	49.7*	52.7*	1.7	1.46	29.9	29.6	4.13	3.84	0.21*	0.29*		0.617284	62.1*	63.7*	52.2*	52.7*	57.3*	62.2*	55.2*	54.2*	0.16*	0.11*
0.205761	21.3	22.5	0.65	0.73	11.9	11.2	1.55	1.77	0.12*	0.077*		0.205761	31.4	32.9	24.3	24.7	30.2	33	27.8	25.9	0*	0.12*
0.0685871	7.31	7.98	0.16*	0.19*	4.81	3.62	0.59*	0.24*	0.056*	0.077*		0.0685871	12.5	12.2	8.58	8.28	11	11.9	10.2	10	0.011*	0.011*
0.0228624	2.39	2.63	0.056*	0.078*	1.25	1.57	0.11*	0.13*	0.045*	0.033*		0.0228624	3.75	4.43	2.46	2.79	3.27	3.54	2.76	2.79	0*	0.011*
0.00762079	1	1	0.067*	0.033*	0.58*	0.42*	0.056*	0.056*	0.011*	0.033*		0.00762079	1.31	1.54	0.85	0.88	0.95	0.87	0.94	0.93	0*	0*
log-log transformed												log-log transformed
uL virus	Empty Vector		C. Sabeus		C. Sabeus Δ20		HsT5 + Sab20aa		RhT5 + Sab20aa			uL virus	Empty Vector		C. Sabeus		C. Sabeus Δ20		HsT5 + Sab20aa		RhT5 + Sab20aa
1.22185			1.42325	1.41996					1.07555	0.947924		1.22185									1.13672	1.15534
0.744727			1.04532	1.10721			1.4014	1.37291				0.744727									0.403121	0.428135
0.267606			0.617	0.686636			0.989895	1.06446	-0.161151	-0.187087		0.267606
-0.209515			0.230449	0.164353	1.47567	1.47129	0.61595	0.584331				-0.209515
-0.686636	1.32838	1.35218	-0.187087	-0.136677	1.07555	1.04922	0.190332	0.247973				-0.686636	1.49693	1.5172	1.38561	1.3927	1.48001	1.51851	1.44404	1.4133
-1.16376	0.863917	0.902003			0.682145	0.558709						-1.16376	1.09691	1.08636	0.933487	0.91803	1.04139	1.07555	1.0086	1
-1.64088	0.378398	0.419956			0.09691	0.1959						-1.64088	0.574031	0.646404	0.390935	0.445604	0.514548	0.549003	0.440909	0.445604
-2.118	0	0										-2.118	0.117271	0.187521	-0.0705811	-0.0555173	-0.0222764	-0.0604807	-0.0268721	-0.0315171
linear regression												linear regression
	Empty Vector		C. Sabeus		C. Sabeus Δ20		HsT5 + Sab20aa		RhT5 + Sab20aa				Empty Vector		C. Sabeus		C. Sabeus Δ20		HsT5 + Sab20aa		RhT5 + Sab20aa
Best-fit values												Best-fit values
Slope	0.9441		0.848		0.9271		0.8239		1.243			Slope	0.9527		1.019		1.079		1.034		1.531
Y-intercept	1.98		0.4101		1.683		0.7845		-0.5067			Y-intercept	2.176		2.097		2.275		2.162		-0.7244
log(5)	0.69897		0.69897		0.69897		0.69897		0.69897			log(5)	0.69897		0.69897		0.69897		0.69897		0.69897
log(x)	-1.35688		0.340649		-1.06141		-0.103811		0.969968			log(x)	-1.55036		-1.37196		-1.46064		-1.41492		0.9297
x	0.0439664		2.19103		0.0868147		0.787388		9.33185			x	0.0281603		0.0424656		0.0346227		0.038466		8.50549
fold restriction	1		49.8343		1.97457		17.9089		212.25			fold restriction	1		1.50799		1.22948		1.36596		302.038
